# Supplementary material for: Brain mitochondrial diversity and network organization predict anxiety-like behavior in male mice
Source: Nat Commun. 2023 Aug 10;14:4726. doi: 10.1038/s41467-023-39941-0 (PMC10415311; doi:10.1038/s41467-023-39941-0)
Supplement: Supplementary file 4 — Supplementary Data 1 [file 41467_2023_39941_MOESM4_ESM.xlsm]

## Sheet: Region_average_gene_expression
		Region	OFT	VTA	DG	PAG	Cerebellum	SN	VN	mPFC	CPu	NAc	M1	Hypothal	Thalamus	Amygdala	CA3	V1
GeneSym	DatasetID	GeneID/StructureID	652.143	749	11948.5	16033.7	5730	377.5	310.8	1096.69	5670.67	11885.5	770.333	169.7	3116.83	6020.36	13011.9	519.429
HMCES	199201	56941	4.73834	4.87858	4.84921	4.81332	3.99328	4.83385	4.87357	4.55106	4.76611	4.63256	4.68137	4.75215	4.89293	4.72678	5.0352	4.74587
MUS81	199202	80198	4.67027	4.81998	4.74286	4.78698	3.88843	4.70699	4.84843	4.49136	4.6908	4.50283	4.60424	4.66165	4.79155	4.62718	4.85487	4.37903
ZSCAN22	199200	342945	4.58562	4.73918	4.75033	4.69045	4.0294	4.83539	4.77287	4.39195	4.63094	4.59559	4.64588	4.58122	4.66078	4.35192	4.77981	4.41175
EEF1A1	632492	1915	4.87847	4.86266	4.92646	4.86812	3.84593	4.79185	4.73419	4.90392	4.78259	4.76671	4.66551	4.88288	4.63784	4.7595	4.92175	4.48386
ACTB	69514684+81600126	60	4.65732	4.56782	4.36591	4.46303	3.83484	4.64703	4.63761	4.53833	4.66428	4.62702	4.38441	4.40697	4.3749	4.58252	4.40059	4.42773
APLP1	69015613	333	4.9573	4.91609	4.83025	4.80424	4.05443	4.91795	4.91846	4.86274	4.83453	4.90037	4.51605	4.86691	4.37372	4.95451	4.87625	4.60782
HSP90AB1	69735168	3326	4.85635	4.66401	4.51243	4.51558	3.86524	4.57003	4.68045	4.73233	4.63986	4.66586	4.61238	4.597	4.63183	4.62728	4.57871	4.47046
TUBA1B	77465048	10376	4.54482	4.83339	4.22232	4.60374	4.30001	4.7544	4.76924	4.51649	4.47762	4.52355	4.54321	4.6804	4.68781	4.67763	4.46881	4.66633
MMACHC	70201588	25974	4.87505	4.84773	4.51861	4.89557	3.94344	4.90621	4.84984	4.65929	4.82132	4.77264	4.63372	4.79554	4.81163	4.67856	4.38942	4.29081
TUBB2A	69838608	7280	4.51869	4.63938	4.10295	4.5652	3.69614	4.74374	4.58455	4.43483	4.08266	4.31203	4.42788	4.38766	4.51263	4.63168	4.25291	4.18909
ATP6V0C	69526976	527	4.7467	4.48713	4.47153	4.45912	3.87128	4.52656	4.39603	4.81618	4.19591	4.23147	4.49001	4.43418	4.54419	4.51009	4.46229	4.31075
SYP	73584747+74431646	6855	4.62999	4.50571	4.36431	4.39627	3.87931	4.48161	4.50586	4.57153	3.64782	3.86533	4.30586	4.32718	4.62896	4.54039	4.34119	4.65238
GAPDH	70276861	2597	4.98627	4.72253	4.90071	4.82333	4.65956	4.80888	4.93542	4.90449	4.98031	4.87422	4.9837	4.76711	4.98409	4.80647	4.86186	4.98431
TNFAIP6	513012	7130	4.93902	5.00069	5.00163	4.9344	4.39507	5.04007	5.03952	4.87885	5.2313	5.06819	5.09706	5.01071	4.91996	4.91605	5.01288	5.0062
PPIA	69817199	5478	4.44726	4.44246	4.60924	4.43312	3.64864	4.33972	4.47048	4.49625	4.45257	4.37525	4.44873	4.5253	4.65423	4.50888	4.62074	4.61374
GPI	100144120	2821	4.49029	4.62226	4.47852	4.46078	4.12623	4.43112	4.50721	4.39784	4.38393	4.54981	4.51686	4.51973	4.46402	4.51907	4.56352	4.54169
RPS27A	100143502	6233	4.41558	4.65141	4.45713	4.63319	4.23757	4.50883	4.73351	4.36698	4.36388	4.45553	4.31986	4.61661	4.51692	4.55529	4.45585	4.55637
TSPAN3	71489783	10099	4.32194	4.55449	4.49921	4.40038	3.70693	4.54607	4.49585	4.22041	4.48872	4.27358	4.17681	4.53337	4.43825	4.48661	4.65014	4.29843
SCG5	71608208	6447	4.51472	4.6842	3.88618	4.65044	4.1098	4.58478	4.58799	4.35221	4.48768	4.46524	4.4811	4.60942	4.5662	4.44774	4.36077	4.34608
ATP1B1	68546368+70919203	481	4.46997	4.49805	4.50888	4.4494	3.95648	4.53648	4.60465	4.46022	4.36099	4.50331	4.44669	4.44951	4.62024	4.59328	4.55548	4.57965
EIF4A1	68924419	1973	4.34415	4.34115	4.60738	4.18691	3.77164	4.2706	4.26933	4.44951	4.45695	4.42207	4.17681	4.22372	4.31457	4.25226	4.52406	4.32747
CHCHD2	69262287	51142	4.49097	4.52946	4.43514	4.45403	4.0819	4.37835	4.59281	4.55134	4.47892	4.5025	3.99825	4.41653	4.42414	4.47585	4.47456	4.25198
MAP1B	71570737+73834355	4131	4.25538	4.55894	4.58744	4.36952	4.38427	4.52023	4.57952	4.38323	4.1419	4.27114	4.08776	4.30826	4.58328	4.36149	4.43134	4.32601
GRINA	68162255	2907	4.15565	4.58616	4.54281	4.47883	4.3027	4.48036	4.46457	4.30915	4.64469	4.52215	4.08535	3.99744	4.48906	4.56061	4.4717	4.48674
SNRPN	68563043	6638	4.80658	4.63338	4.32276	4.75655	4.22236	4.47692	4.66383	4.77122	4.54456	4.55037	4.44798	4.67014	4.70369	4.74325	4.47179	4.18337
VDAC1	70194916+70918898	7416	4.24218	4.1135	3.75914	4.09471	3.49643	4.1003	4.3084	4.1268	4.22122	4.1344	4.14202	3.97633	4.22042	4.21783	4.05069	3.83359
ATP6V0B	71608227	533	4.79711	4.76579	4.58087	4.62079	4.22612	4.74796	4.69639	4.64269	4.62408	4.73988	4.40676	4.64512	4.57263	4.458	4.54798	4.39172
CANX	69080016	821	4.44209	4.6277	4.07009	4.49602	3.94016	4.45971	4.60585	4.30556	4.31644	4.38809	3.87656	4.73223	4.53505	4.37108	4.2653	3.76894
PSMB11	100144866	122706	4.83607	4.96765	4.91443	4.97401	4.63963	4.98417	5.04178	4.85744	4.8342	4.97619	4.59531	5.08972	4.80509	4.63162	4.65354	4.8959
HP1BP3	81599666	50809	3.64296	3.78534	3.5098	3.61115	2.97068	3.82093	3.62254	3.51037	3.75004	3.82203	3.52458	3.83223	3.58905	3.76857	3.52805	3.57062
MAGED1	69015619	9500	4.26463	4.41992	4.20632	4.34919	3.76719	4.35147	4.40043	3.99683	4.19071	4.3171	3.98283	4.45885	4.1726	4.29401	4.286	4.17333
CLSTN3	69013572	9746	4.24524	4.4729	3.61534	4.44004	4.03404	4.54791	4.31256	4.27423	4.05378	4.1902	4.2172	4.175	4.30145	4.12467	4.0623	4.33716
RNF14	69013560	9604	4.15882	4.60605	4.41254	4.40908	4.02504	4.67066	4.57561	4.54584	4.21904	4.16872	4.28765	4.23367	4.46745	4.24673	4.42724	4.22914
TMOD2	69116685	29767	3.82577	4.16774	3.92669	3.853	3.1937	4.25663	3.8775	3.88374	4.0871	3.83217	3.69699	3.75605	4.12081	3.74955	4.00824	3.71149
PJA1	74581229	64219	4.48425	4.29564	4.00982	4.36887	3.57951	4.27785	4.28741	4.4518	4.08641	4.09254	3.94647	4.37869	4.09788	4.35946	4.02772	4.18601
TMEM30A	70429214+81600550	55754	4.23955	3.9889	3.86946	4.10391	3.30287	3.88906	4.1128	4.16178	3.88453	3.95928	3.9026	3.92353	3.79061	4.13088	3.94525	3.8319
TIMM13	512769	26517	4.61715	4.08808	4.56583	4.354	3.96977	4.12812	4.39301	4.56646	4.28261	4.29981	4.30928	4.14556	4.12286	4.3866	4.50653	4.14558
SCAMP5	583561+81599672	192683	4.2436	4.21318	3.81131	4.00629	3.35653	4.23914	4.24337	4.37008	3.78918	3.86748	3.99797	4.13223	4.03201	4.09968	4.02707	4.03768
SCOC	583562+81599674	60592	3.81001	4.07168	3.47129	3.91532	3.01368	4.06506	3.97682	3.92122	3.6718	3.67422	3.70051	3.9034	3.91925	4.0006	3.87833	3.56327
SNAP47	76098395	116841	4.23608	4.57225	4.33558	4.5374	3.81869	4.30167	4.5329	4.32787	3.87309	4.13264	4.1276	4.40702	4.51076	4.38539	4.37405	4.56759
TCF25	70813347+71608264	22980	4.09092	4.3471	3.40103	4.15579	3.42779	4.07325	4.15801	4.19144	3.8207	3.8878	3.75171	4.28881	4.04101	4.12673	3.89855	3.97226
COPS7A	512762	50813	4.39745	4.35598	4.36066	4.40348	3.89418	4.31262	4.50382	4.50795	4.18905	4.29418	4.26024	4.1051	4.44108	4.35355	4.53078	4.32739
PGAM1	513469	5223	4.67632	4.53343	4.15321	4.49292	3.91389	4.41632	4.54339	4.58201	4.35418	4.25778	4.34981	4.60077	4.75871	4.55661	4.45844	4.36056
EIF4A2	71381013	1974	4.44445	4.5019	4.54566	4.54271	4.40812	4.21081	4.46459	4.27917	4.25963	4.30972	4.32678	4.5281	4.45404	4.41713	4.46155	4.54598
KLC1	68844845	3831	4.43343	4.30694	4.01647	4.26966	3.86408	4.43119	4.43918	4.35028	4.06036	4.10937	4.56277	4.3113	4.41983	4.38527	4.44427	4.17286
GPRASP1	67765726	9737	4.72256	4.93956	4.79207	5.01339	4.09021	4.77531	4.85516	4.69444	4.73263	4.87519	4.62259	5.01771	4.93459	5.00947	4.6422	4.65919
ATXN10	70919698	25814	3.79791	4.27615	4.21896	4.12002	3.15866	4.21578	4.39172	3.93053	3.75566	4.0948	3.87505	4.07244	4.17427	4.05698	4.0868	3.73241
RTN3	70812889	10313	4.52749	4.45241	4.35596	4.56463	3.39975	4.25072	4.60359	4.70854	4.32296	4.42026	4.29553	4.45549	4.61143	4.5021	4.45615	4.33399
SQSTM1	293263	8878	4.53131	4.80811	4.50681	4.6396	3.77888	4.68852	4.8304	4.46394	4.57091	4.52329	4.12867	4.61525	4.73534	4.62059	4.63225	4.56414
SERINC1	68196968+77620375	57515	4.34765	4.52143	4.67168	4.48322	3.98043	4.32417	4.45783	4.48324	4.33597	4.32665	4.36743	4.48034	4.57264	4.56679	4.61655	4.64568
SDHA	67815548	6389	4.33171	4.38882	4.383	4.3755	4.04414	4.41383	4.31624	4.35785	4.27252	4.32193	4.24381	4.57752	4.00387	4.53272	4.5817	3.79363
CCT7	413791+81600108	10574	3.96189	4.15395	3.93157	4.03147	3.18031	3.89954	3.94961	3.78946	3.67563	3.81276	3.81904	4.0645	4.05274	3.83389	3.84982	3.78578
PRKAR1B	564653	5575	4.82011	4.65778	4.20218	4.72009	3.60509	4.56502	4.53881	4.72866	4.08566	4.46154	4.77629	4.7606	4.63506	4.84373	4.54412	4.585
UCHL1	1089+79632309	7345	4.20524	4.41041	3.84377	4.35382	3.00357	4.36496	4.44542	4.25435	4.25991	4.30932	4.07219	4.33568	4.51594	4.42053	4.15507	4.26128
CPE	1692	1363	3.98923	4.19872	3.39986	4.19497	3.47708	4.33581	4.13369	4.15213	4.15186	3.94884	4.06747	4.13853	4.20996	4.33659	4.14091	3.8939
MYL6	68633312	4637	3.94272	4.1517	4.10775	3.9104	3.15307	4.10887	3.99902	3.98529	3.94577	3.80016	3.80508	4.10849	4.03855	4.08805	4.23887	3.70555
RIC8A	69080052	60626	3.62527	3.75595	3.41532	3.65939	3.26583	3.54722	3.49445	3.75584	3.3556	3.44446	3.16161	3.65318	3.72113	3.26612	3.29388	3.64147
ACSL5	70300174	51703	4.56174	4.60092	4.1669	4.58392	4.35406	4.70259	4.64971	4.51382	4.73642	4.80997	4.50354	4.371	4.40921	4.56187	4.13877	4.32011
TECR	75694901	9524	4.13159	4.56329	4.13138	4.61577	3.89492	4.46629	4.58617	4.2705	4.14944	4.16952	3.91224	4.63841	4.24086	4.20694	4.28521	4.32262
RPL13A	71764512	23521	3.66568	4.20589	4.29992	4.25053	3.57575	4.03319	4.29601	3.90395	3.79919	3.90458	3.78281	4.25681	4.02488	3.9212	4.07261	3.88267
RPL14	70946135	9045	3.82058	4.189	4.10256	4.18332	3.81171	3.87721	4.23212	3.82778	4.01995	4.06655	3.52578	4.4249	3.85483	3.99974	3.86618	3.9646
AES	69524404	166	3.78735	4.07988	3.90641	4.02139	3.36894	4.02246	4.10859	3.67531	3.75507	3.63229	3.62028	3.58509	4.08022	3.66395	3.9241	3.72737
PREPL	70431259	9581	4.27978	4.5911	4.46186	4.72998	3.96367	4.45305	4.62768	4.37469	4.26326	4.33069	4.23716	4.42158	4.56252	4.50984	4.48037	4.4199
SPAG9	70302246	9043	3.9191	4.1403	3.87256	4.02555	3.95523	4.13034	4.24007	3.87006	3.9802	3.89531	4.00483	3.86021	4.11513	3.96794	4.00498	4.04246
MRFAP1	69446589	93621	4.05162	4.24139	4.21057	4.25407	4.05614	4.12917	4.25346	4.08214	4.0659	4.03384	4.02776	3.89644	4.00215	3.73212	4.08685	3.91906
NSG1	70429327	27065	3.44741	4.14487	3.67628	4.14357	3.74742	4.05649	4.27572	3.45459	4.0597	4.24704	3.64068	3.78883	3.94939	3.87894	3.89426	3.61119
OAZ1	69782533	4946	4.02321	4.11794	3.56763	3.98985	3.29288	4.12617	3.97281	4.02257	4.00969	4.06298	3.54983	4.0661	3.79474	3.64433	3.56249	3.57652
PAIP2	323175+77620339	51247	3.49497	4.01296	3.71079	4.05249	3.20619	3.87868	4.03744	3.47633	3.51358	3.66362	3.26465	3.89613	3.86948	3.50405	3.60294	3.30119
RPL6	69818317	6128	3.82097	4.28437	3.97907	4.24134	3.06677	4.02837	4.13236	3.81423	3.8199	3.76871	3.56986	4.20996	3.98917	4.0752	4.04534	3.81415
RPL7A	69818332+81600152	6130	3.48997	3.93126	3.80774	3.88684	2.96571	3.9632	4.03904	3.53087	3.6839	3.68436	3.50876	3.75637	3.81538	3.76376	3.75954	3.63519
ACTA2	68743877+71213256+71919092	59	3.40247	3.60177	3.4799	3.51231	3.2488	3.70447	3.57219	3.3837	3.76342	3.54106	3.23534	3.2957	3.36744	3.22108	3.47868	3.43191
DOK1	68910956	1796	4.13561	4.49072	4.38331	4.32548	4.52634	4.44265	4.46122	4.31711	4.40681	4.27187	4.21323	4.1333	4.13926	4.28611	4.38104	4.09973
APOE	67936406+77620395	348	4.1351	4.67732	4.41792	4.61346	4.13505	4.88648	4.74311	3.96826	4.46034	4.34444	3.93596	4.56251	4.32255	4.34341	4.45254	4.03245
CST3	69117385+75457610+75457611+75457612+75457613+75492852+75492862+75492864+75492865+75496211+75496212+75496213+75496215+75496720+75496721+75496731+75496741	1471	4.10121	4.79658	4.31326	4.51485	3.8277	4.98417	4.80775	4.02292	4.46964	4.44644	3.89983	4.62	4.16969	4.17799	4.42322	4.02098
CENPF	1632	1063	3.92756	4.3383	4.07668	4.39615	4.04038	4.38471	4.28978	4.14512	4.43402	4.42907	4.0241	4.3978	4.23066	4.14667	4.0914	4.09235
TMEM234	68632202	56063	4.55483	4.71467	4.72643	4.54281	4.86135	4.79346	4.64608	4.47371	4.71461	4.69398	4.43191	4.48871	4.38009	4.69581	4.59776	4.58031
E2F1	2172	1869	4.0921	4.23878	3.88701	4.24752	4.23129	4.29857	3.98223	4.03264	4.29484	4.22407	3.99812	4.14489	4.14263	4.18609	3.86024	4.00949
LEPREL4	2548	10609	3.84686	4.04949	3.37815	4.1192	3.59366	4.14912	3.99129	3.89212	4.03281	4.15235	3.73822	3.98344	3.95404	3.96927	3.56116	4.071
SMARCA2	1973+79632286	6595	3.56196	3.74638	3.56297	3.80215	3.76539	3.66634	3.7424	3.43962	3.45597	3.69243	3.43969	3.69278	3.78987	3.64793	3.42408	3.73781
ADD2	70230801	119	4.11098	4.02628	4.35545	4.07069	3.94328	3.81403	4.07931	3.98809	4.24473	4.32383	3.99151	3.88114	3.83496	4.21366	4.06937	4.07872
ANKS4B	71280889	257629	4.36132	4.24666	4.33137	4.26142	4.38265	4.12459	3.99455	4.20349	4.40434	4.44383	4.21121	4.4007	4.26057	4.38311	4.16491	4.21382
RBM34	69626564	23029	4.52086	4.43914	4.44469	4.4367	4.07917	4.39741	4.33042	4.33008	4.42101	4.64215	4.55878	4.42031	4.33789	4.36194	4.27948	4.18599
UBE2C	70194504	11065	4.61113	4.54187	4.76446	4.64852	4.47371	4.49152	4.60199	4.43665	4.75137	4.69876	4.61495	4.52392	4.45675	4.8114	4.76773	4.68225
SHANK2	70302075	22941	4.16228	4.31533	4.21757	4.2027	4.49105	4.08229	4.1966	4.10565	4.34723	4.29292	4.46365	4.16495	4.3362	4.15921	4.17683	4.44347
ATP2B3	71281325	492	4.70613	4.37692	4.37273	4.61919	4.79237	4.48629	4.55158	4.43913	4.49477	4.65027	4.13527	4.41938	4.39084	4.3645	4.17582	4.40823
HEATR5B	69080484	54497	4.73305	4.64539	4.85901	4.73848	5.08096	4.73366	4.73687	4.83487	4.95046	4.87022	4.38118	4.84042	4.77396	4.90565	4.77997	4.45849
ATP6V0E2	69059973	155066	4.15804	4.38586	4.11631	4.30625	4.11047	4.31107	4.24762	4.48114	4.12479	4.18511	4.13614	4.24173	4.26135	4.18327	4.22748	4.01897
DDX17	77620754	10521	4.08829	4.27064	4.16186	4.18223	4.35005	4.21515	4.0644	3.97618	4.23165	4.3543	4.01073	4.23753	4.10584	3.91818	3.9002	4.21063
GLIPR1L2	71891581	144321	4.3353	4.37392	4.50338	4.29003	4.79943	4.22212	4.12481	4.23548	4.43164	4.60359	4.22846	4.42431	4.26308	4.38288	4.15237	4.53814
PPP1R18	69202370	170954	4.43277	4.50967	4.653	4.60149	4.94901	4.49695	4.40512	4.59701	4.61227	4.7739	4.52699	4.77503	4.52017	4.65754	4.31963	4.6568
FBXO22	69015482	26263	4.95394	4.78628	4.88497	4.72981	4.53217	4.87062	4.77238	4.79501	4.94892	4.97314	4.90514	4.75189	4.62206	4.92003	4.82955	5.00098
NEU3	74003385	10825	4.77783	5.04007	5.08528	4.94638	4.7747	5.16294	4.98109	4.88072	5.04007	5.14931	4.86182	4.81227	5.02875	4.88914	4.85461	4.85236
OPTC	73423881	26254	4.72365	4.77559	4.83115	4.76652	4.88666	4.64002	4.66184	4.70127	4.80885	4.84966	4.55846	4.79071	4.7145	4.62794	4.67141	4.82327
FXN	69672575	2395	4.24712	4.13134	4.04009	4.27222	4.68797	4.31641	4.1038	4.33481	4.46925	4.45739	4.28451	4.15503	4.08637	4.38183	4.03878	4.21763
PES1	686195+77910701	23481	4.56159	4.51356	4.48701	4.55836	4.92975	4.58636	4.27717	4.59829	4.71991	4.7606	4.34924	4.61574	4.52328	4.72052	4.45288	4.47641
RHPN2	100146042	85415	4.45801	4.69172	4.8895	4.67535	4.93578	4.62311	4.57121	4.46752	4.71641	4.71152	4.33978	4.6552	4.45907	4.52101	4.49787	4.85597
MAP7D1	70429166	55700	3.74672	3.97447	4.02061	4.04692	4.30846	4.0186	4.07752	3.96721	3.98271	4.01001	3.74488	3.68106	4.14462	4.03385	3.92511	3.88001
TATDN2	71764518	9797	2.9943	3.55744	3.29457	3.43773	4.01117	3.47858	3.51133	3.29702	3.52399	3.52357	3.23822	3.42377	3.48579	3.33688	3.30633	3.39037
RAD21	69817898	5885	3.8964	4.21079	4.07092	4.18566	4.43252	3.98097	3.97343	3.95218	4.28736	3.91077	3.74445	4.12527	4.07575	4.16891	3.9646	4.31081
ATP6V1C1	70539160+71456149	528	3.35736	3.64275	3.2082	3.71677	3.67684	3.47156	3.49341	3.45594	3.55297	3.50964	3.28453	3.73841	3.36737	3.4047	3.32882	3.54305
IGFBPL1	1975	347252	3.95219	4.01663	3.58678	4.01784	3.80017	3.84358	3.71458	3.71031	3.95546	4.10392	3.79571	4.09001	3.8177	3.85862	3.4381	3.93704
BARHL2	73497128+81659531	343472	3.69684	3.87062	3.61335	3.91931	4.13836	3.74306	3.56429	3.68933	3.7858	3.89839	3.54435	4.01182	3.82568	3.77665	3.35228	3.70964
OCLN	79394328	100506658	3.84613	4.03582	4.07811	4.09546	4.2735	4.0284	3.81323	3.92245	4.11893	4.1738	3.65794	4.21173	3.89244	4.00566	3.85155	4.08314
HUWE1	70445293	10075	3.72978	3.84898	3.85159	4.03802	3.48864	3.71129	3.91334	3.72104	3.7925	3.76947	3.59567	4.27687	3.67791	3.81923	3.68453	3.60059
SFPQ	69873624	6421	3.49609	3.67138	3.66888	3.77489	3.74017	3.66151	3.56139	3.44953	3.79063	3.89731	3.40381	3.82944	3.62965	3.5449	3.44256	3.43876
LHX9	100143457+2382	56956	3.95661	4.08193	4.30412	4.59531	4.33052	3.94586	4.00493	4.03618	4.29967	4.62516	4.03709	4.15066	4.19971	4.19074	4.18631	4.16938
PRRC2C	72081816	23215	4.06196	4.17227	4.37417	4.14822	4.1673	3.95735	4.12279	4.05764	4.18663	4.35506	3.65097	4.20497	4.19433	4.24101	4.12703	4.16289
FEZ1	68632051	9638	4.02186	4.12917	4.22189	4.31123	3.92216	4.33916	4.06819	4.07107	4.22173	4.24927	3.89297	4.03584	3.87433	4.26615	3.966	4.03078
AURKAIP1	576434+81599658	54998	3.33936	3.52488	3.05172	3.53012	2.87098	3.3692	3.51879	3.39746	3.32744	3.48035	3.18883	3.60692	3.23869	3.31037	3.20426	2.96031
SNURF	70302222	8926	4.00001	4.06963	3.3095	4.2227	3.16129	4.1575	4.03242	4.06435	3.84803	3.74055	3.99002	4.05783	4.1626	3.77875	3.70996	3.53803
SPOCK2	69262230+70812774	9806	3.89705	4.23613	3.0037	4.20578	3.58125	4.15283	4.17576	4.03477	3.63894	3.8834	3.51504	4.18053	4.2475	3.92764	3.59106	3.51544
KLHDC2	70429274+81600552	23588	3.61821	3.51174	3.10579	3.70992	3.21888	3.64922	3.85083	3.55603	2.85429	3.01706	3.63954	3.67635	3.47912	3.42908	3.47244	3.38484
PRKAR1A	70429369	5573	3.88865	4.10501	3.97343	3.92016	3.33137	3.98955	4.16774	3.85658	3.38923	3.59768	3.48363	4.0704	3.7336	4.09359	4.02957	3.75862
CFDP1	70431229	10428	3.18495	3.59116	3.53055	3.58014	3.16877	3.46	3.64068	3.54235	3.52242	3.55968	2.99719	3.59751	3.68028	3.60545	3.31707	3.2698
RPL17	69014530	6139	4.3387	4.38276	4.21916	4.38148	4.25888	4.35331	4.30619	4.18631	4.03076	4.20389	3.81896	4.47608	4.18167	4.03712	4.078	3.94269
TUBB3	68196914	10381	3.61031	4.07584	3.88349	4.03225	4.13643	4.01152	4.03652	3.75205	3.41722	3.68117	3.26613	4.01805	4.22015	3.73606	3.70577	3.64204
ATP6AP1	69549631	537	4.0843	3.97275	3.58311	3.86245	3.26057	3.95973	4.05494	3.94472	3.52436	3.72721	3.87832	4.04378	4.01848	3.9312	3.84535	3.7774
EIF4G3	69671971	8672	3.52921	3.62935	3.11682	3.50065	2.97009	3.43553	3.51287	3.54081	3.11056	3.04096	3.4198	3.58086	3.57986	3.55746	3.30263	3.42525
LRP11	69837962	84918	3.65834	3.57593	3.65798	3.4101	3.14092	3.78258	3.73838	3.72785	3.57899	3.53622	3.74757	3.35176	3.36943	3.71244	3.72248	3.28728
HSPA5	69735138	3309	4.12425	4.25721	3.54758	4.27558	3.46631	4.16222	4.07778	3.94091	4.0834	3.86021	3.85566	4.49161	4.12933	4.00776	3.93423	3.79305
HSPH1	69735126	10808	4.27901	4.02435	3.66708	4.13101	3.05714	3.77798	3.91968	4.21281	4.13183	4.03892	3.76047	4.15698	4.26918	3.82301	3.85942	4.16799
ABHD12	70445532	26090	3.67968	3.81271	4.02906	3.83497	3.19302	3.77972	4.07224	3.96652	3.68835	3.78982	3.75035	3.54982	3.76971	3.89495	4.14627	3.70157
NAPB	68924401	63908	4.37089	4.45571	4.11123	4.42745	3.54147	4.301	4.50656	4.16948	3.70051	3.95202	4.21817	4.17694	4.38215	4.31277	4.46867	4.06952
RAP1GDS1	71608200	5910	3.6419	4.12682	3.07851	3.93426	3.25608	4.06182	4.28264	4.05389	3.86943	3.76962	3.97654	3.48744	4.39737	3.87065	3.98643	4.10243
ATP2A2	69526958	488	4.21657	4.09429	3.58935	4.00171	3.64193	4.23378	4.23821	4.23665	4.24936	4.14948	4.33515	3.68883	4.313	3.88338	4.01552	3.47891
CYFIP2	68919922+74357791	26999	4.22981	3.71674	3.88504	3.86047	3.63531	3.90777	3.9535	4.11371	4.02386	3.79792	4.1848	3.66304	4.02426	3.78675	3.99342	4.02966
NCKAP1	69782073	10787	3.89927	3.96211	4.04355	3.91527	3.58651	3.89925	3.87354	4.17613	4.17879	3.96428	3.92566	3.82232	3.86418	3.66788	4.05141	3.87688
RAB6B	69817886	51560	3.95971	4.03006	3.67106	3.93261	3.73124	3.83857	4.02016	4.20043	4.05518	3.96726	3.86327	3.3758	4.05385	3.90398	3.96833	4.11843
PI4KA	69783190	5297	3.59537	3.88158	3.60016	3.86158	2.88962	3.74227	3.65214	3.87458	3.76145	3.57996	3.74295	3.58008	3.8595	3.62699	3.62999	3.77754
CKB	393211	1152	4.32854	4.31252	3.76785	4.14432	3.97174	4.39595	4.60266	4.42679	4.62639	4.53905	4.17415	4.08428	4.50454	4.07969	4.12359	4.41098
PEX16	393220	9409	4.49479	4.61675	4.26979	4.3158	4.18501	4.63726	4.80811	4.41749	4.90358	4.46528	4.61993	4.03906	4.66126	4.09141	4.37858	4.57747
EIF4G1	69261403+70920063	1981	3.47312	3.58884	3.57222	3.39207	3.49698	3.62754	3.63461	3.40646	3.49066	3.38104	3.6642	3.58455	3.4519	3.61812	3.79582	3.38003
IMP3	512518	55272	4.43563	4.18425	4.17638	4.052	3.80078	4.09883	4.37777	4.11257	3.98806	3.99609	4.59174	3.77009	3.92044	4.2891	4.55896	4.29891
HABP4	69734893	22927	3.54538	3.94139	3.17184	3.93823	3.94569	4.075	3.99543	3.69399	3.92558	3.84331	3.69883	3.67421	3.5824	3.90197	3.44878	3.69602
RGS7	69113608	6000	3.48518	3.73679	3.35792	3.53058	3.45449	3.77112	3.55237	3.41463	3.48517	3.5764	3.42684	3.37831	3.89329	3.47744	3.33602	3.51801
GOT1	75695658	2805	3.52114	3.93298	2.98035	3.78705	3.40159	4.00368	4.02448	3.67168	3.68838	3.73172	3.74928	3.6878	4.00031	3.61682	3.6197	3.87506
PFKM	75694394	5213	3.7653	3.8307	3.59189	3.65164	3.82325	3.98091	3.89803	3.79696	3.55915	3.86138	3.77225	3.59643	3.78711	3.5378	3.84091	4.02442
NDUFB10	71608213	4716	3.61585	4.01848	3.98954	3.95771	3.40493	4.05097	4.22601	3.51709	3.91463	3.88673	3.78066	3.76601	3.80807	3.72261	4.0031	3.29465
SPRYD3	69528112	84926	3.55213	3.62212	3.44089	3.61669	3.33467	3.7003	3.55256	3.30671	3.46061	3.30684	3.35552	3.41832	3.49849	3.53766	3.49282	3.55051
CSDE1	72182999	7812	3.72602	3.60295	3.55222	3.55654	3.23414	3.70902	3.76542	3.59501	3.4805	3.46289	3.47003	3.69075	3.50684	3.44944	3.58713	3.39665
SDHB	686214	6390	4.36227	3.96386	4.14319	4.16186	3.54338	3.91956	4.3202	4.22886	3.93957	3.96233	4.17012	3.99045	4.08781	4.09853	4.37451	4.09322
MAP2	69549641	4133	3.37929	3.9926	3.64574	3.85453	4.08039	4.01697	3.99578	3.44133	4.11411	4.06522	3.63196	3.80265	3.55238	4.00489	3.66004	3.60473
POLR3B	69816691	55703	3.51704	3.55519	3.47738	3.73213	3.45882	3.27301	3.5129	3.54732	3.702	3.81444	3.54947	3.62495	3.72684	3.46095	3.12562	3.56543
CLPTM1	71608394	1209	3.54387	3.89611	3.18473	3.79019	2.91235	3.64743	3.96028	3.40206	3.74473	3.61483	3.19804	3.62506	3.34408	3.4424	3.67821	3.32836
DDRGK1	74821558	65992	3.60357	3.53388	3.48278	3.64727	3.48303	3.57905	3.70427	3.23901	3.34349	3.43717	3.54682	3.57925	3.2235	3.344	3.15607	3.64062
STIP1	413807	10963	4.23074	4.39491	4.25476	4.47681	3.56931	4.40264	4.64373	4.13971	3.65682	3.80016	4.40012	4.31217	4.26869	3.6347	4.22969	3.83257
FAIM2	385775	23017	4.53794	4.27891	4.08138	4.60362	3.82777	4.29185	4.53837	4.52861	3.3215	3.82908	4.28673	4.6744	4.48983	4.29759	4.24257	3.96805
FLYWCH1	385773	84256	3.83213	4.24915	3.69677	4.43459	3.818	4.39773	4.37753	3.98309	3.97532	3.66987	3.80009	4.1859	4.04137	4.23909	4.16048	3.68602
TSPYL4	71665000	23270	3.80247	4.41352	3.58961	4.35797	3.81147	4.43379	4.4883	3.85954	3.67635	3.74789	3.81399	4.17521	4.34706	4.18799	4.09338	3.55489
PUF60	69202675	22827	3.44076	3.7546	3.20295	3.56966	3.21261	3.82469	3.53548	3.41725	3.48791	3.53955	3.52326	3.53291	3.69692	3.17992	3.29786	2.93952
SV2A	69012765	9900	4.10187	4.51747	3.94608	4.39939	3.85214	4.42402	4.36452	4.11919	3.93973	4.09135	4.05376	4.3723	4.36521	3.95319	4.07105	3.94069
ARL8A	71495807	127829	3.36591	3.68285	3.20027	3.41449	3.17142	3.7207	3.63442	3.43474	3.18883	3.03121	3.34938	3.58944	3.77512	3.3957	3.51024	3.42787
OGDH	68193022	4967	3.20203	3.92954	3.66167	3.78187	3.39376	3.8318	4.32662	3.53965	3.99758	3.46879	3.57552	4.08896	3.92007	3.66397	3.85493	3.90468
SERINC3	71616360	10955	3.92023	4.14947	3.64248	3.73827	3.74325	4.2734	4.13925	3.97119	3.78988	3.65568	3.8874	3.94685	3.8118	3.90206	3.90346	3.70181
TPT1	71378554	7178	3.77712	3.89286	3.78336	3.89134	3.77481	3.68982	4.06242	3.65739	3.72069	3.39961	3.53746	3.90881	3.82296	3.70552	3.82949	3.90783
LASP1	512991+81599648	3927	3.21036	3.17107	2.73748	3.01091	2.9051	3.13123	3.00699	3.06745	2.55186	2.67402	3.03362	3.06554	2.9005	2.98803	2.79791	3.35958
TOR1AIP1	512990+81599646	26092	3.07597	3.09892	2.87891	2.8666	2.44239	2.94501	3.09012	2.93702	2.86609	2.84163	2.90973	2.87655	2.81004	2.8647	2.93863	3.03768
PPP2R1A	68667946	5518	3.88852	3.93802	3.34555	3.91701	3.2074	3.89803	3.82764	3.85512	3.60781	3.67273	3.61602	3.82804	3.97773	3.26196	3.74858	3.37284
ALDOA	77620804	226	4.8783	4.75684	4.84786	4.48745	4.56493	4.51808	4.7503	4.49773	4.61147	4.6384	4.70885	4.46779	4.78253	4.65992	4.90772	4.74663
RPSA	77620255	3921	4.25116	4.40109	4.53288	4.46666	4.76645	4.19313	4.27841	4.30141	4.43499	4.49888	3.70317	4.57012	4.23495	4.35575	4.16269	4.23731
ARHGEF17	74821649	9828	3.33096	3.3822	3.62534	3.38002	3.72412	3.1095	3.30846	3.38894	3.62691	3.44634	3.25582	3.20755	3.61833	3.46053	3.65708	3.26935
MORF4L2	70946634	9643	4.06735	4.18189	4.26286	4.10945	3.55978	4.00087	3.96404	4.17222	3.94253	3.98537	3.88384	4.35189	4.10706	4.24288	4.30368	3.89379
ATP5D	413792+81600110	513	3.94771	3.94997	3.97626	3.82446	3.67504	4.02821	4.11445	3.83276	3.95115	3.89443	3.92245	3.71536	4.21634	4.09573	4.16699	4.00562
SLC6A17	72001997	388662	4.45949	4.08602	4.47309	4.05903	4.53397	4.0894	4.2282	4.28799	4.12239	4.21582	4.20302	3.93234	4.51336	4.32645	4.45809	4.48435
SPTAN1	69885690	6709	4.0267	3.79537	3.89518	3.75235	3.67512	3.71872	3.6655	3.94723	3.80401	3.72606	4.03164	3.53634	4.08496	3.57401	3.72246	3.95183
CEND1	68196909	51286	4.24979	4.28161	3.99331	4.20769	4.16017	4.39299	4.25883	4.23088	3.94526	4.12792	4.49754	4.10727	4.59167	4.24695	4.47231	3.94223
SRPK1	513000	6732	4.36618	4.23106	4.53354	4.18878	4.18042	4.18577	4.17884	4.22291	4.4777	4.39652	4.45594	3.63202	4.21936	4.48622	4.67037	4.3135
NDRG4	69782109	65009	4.31087	4.26257	4.28658	4.3003	3.7221	4.19269	4.40813	4.24939	4.56326	4.66975	4.33568	4.32682	4.5798	4.25937	4.26782	4.3664
KIF2A	71610830	3796	3.45438	3.34049	3.37705	3.45079	2.67465	3.41245	3.66436	3.32568	3.00848	3.10568	3.16583	3.31261	3.38444	3.58618	3.5131	3.28542
C15ORF41	71393322	84529	3.89959	3.92783	3.93154	4.01396	4.59659	3.82991	4.08653	3.97258	4.33493	4.41111	3.95365	4.06701	4.09439	3.95839	3.73034	3.53791
MLPH	73423832	79083	4.08323	4.28721	4.50523	4.29058	4.73125	4.24208	4.13487	4.13943	4.37086	4.35628	4.21182	4.21412	4.28277	3.99011	4.19974	4.52748
NR1I2	71325288	8856	4.10197	4.07378	4.30008	4.04421	4.65272	3.92027	3.95833	4.05995	4.28871	4.33297	3.98296	4.14227	4.05957	3.81766	4.01173	4.31104
IGLON5	71380538	402665	3.81194	4.05745	4.27518	4.1295	4.91892	3.78165	4.13488	3.98632	4.04149	4.07585	4.15506	3.78347	3.93481	3.91784	3.72767	4.11505
HHEX	70431355	3087	3.80487	4.03967	4.17587	3.99513	4.5636	3.9806	3.89478	3.83519	4.26789	4.3064	3.73936	3.7726	3.97974	4.18232	3.83063	4.23481
SPOP	69885702	8405	4.19029	4.12017	4.10848	4.01089	4.39596	3.97307	3.94215	4.06155	4.20998	4.39072	4.19965	4.01549	4.12051	3.99306	4.02679	4.12044
LUC7L2	74578167	51631	3.54211	3.5461	3.96332	3.6621	3.72942	3.50303	3.54929	3.56165	3.68717	3.84662	3.65567	3.76524	3.83928	3.61404	3.5675	3.52731
PCGF2	69015488	7703	4.24851	3.83375	4.08397	4.01201	4.81958	4.03472	3.96742	4.00001	4.07714	4.09146	4.30209	4.01166	3.95238	3.77572	3.99603	4.13585
DCAF12L2	73679128	340578	3.46811	3.74365	3.37239	3.97612	4.1588	3.7146	3.64251	3.73724	3.95577	3.9738	4.07001	4.08654	4.01065	3.95174	3.33925	3.79352
FAM219B	73679122	57184	3.97262	4.06363	3.7083	4.16551	4.43842	4.05	4.02909	4.05485	4.16501	4.19586	4.03728	3.81058	4.09559	4.11658	3.66322	4.06731
DTX3	69671636	196403	3.3924	3.56087	3.68551	3.58765	3.29528	3.59369	3.48934	3.2406	3.83379	3.7942	3.46195	3.50236	3.62108	3.48548	3.5439	3.44006
KBTBD11	69288518	9920	3.36341	3.48775	3.48976	3.65952	3.8119	3.50037	3.40335	3.45526	3.63512	3.73312	3.49104	3.46315	3.52711	3.39427	3.28955	3.2582
GRIN1	1586+534+79632316	2902	3.17008	3.10876	2.93182	3.30765	3.27876	3.00022	2.98792	3.12578	3.42797	3.48456	3.14886	3.17518	3.01161	3.0887	2.9912	3.32034
SPTBN4	81657679	57731	3.50871	3.38521	3.62897	3.52013	3.62332	3.37823	3.48908	3.56196	3.80598	4.04844	3.4902	3.72167	3.50937	3.65597	3.30827	3.70619
CHGB	73834103	1114	4.37266	4.4231	4.09516	4.35299	4.65705	4.43472	4.38743	4.3899	3.999	4.01894	4.51655	4.14181	4.46153	4.11387	4.38925	4.51845
FAM57B	75831762	83723	3.67298	3.55633	3.81873	3.62079	4.01458	3.64089	3.76534	3.58601	3.10933	3.56396	3.86013	3.53478	3.58413	3.03632	3.30403	3.68196
SPARCL1	70429447	8404	4.3927	4.44575	4.46774	4.35888	3.89228	4.64885	4.67971	4.35639	3.68747	3.55201	4.28883	4.19853	4.08768	3.9874	4.0569	4.26263
STMN2	69173415	11075	4.48501	4.10072	2.92588	4.0922	4.63247	3.93077	4.00978	4.14207	2.93023	3.13392	4.1755	4.00533	4.24003	4.01055	4.02559	3.75215
CDC27	248539	996	4.0133	3.8978	4.06721	3.89255	3.42814	3.94288	3.7815	4.03549	3.90189	4.05263	4.25372	3.9303	3.57649	3.76146	3.82955	3.83098
PAF1	248542	54623	4.63747	4.74796	4.70564	4.68733	3.83061	4.79143	4.71133	4.57049	4.66356	4.63578	4.60775	4.52302	4.59029	4.72577	4.78127	4.67131
RAD51	248544	5888	4.15454	4.41674	4.30105	4.27998	3.60466	4.4534	4.26796	4.05398	4.15709	4.04773	4.28973	4.25405	4.10705	4.25312	4.3183	4.17681
RPF2	248538	84154	4.43836	4.52533	4.497	4.33015	3.7104	4.47548	4.24533	4.44535	4.54196	4.54211	4.57285	4.42696	4.31785	4.39912	4.53201	4.30816
HSPA4	632500+73870767	3308	3.2907	3.47265	3.32884	3.12875	2.62647	3.48337	3.19775	3.47449	3.20955	3.25093	3.40105	3.17231	3.17088	3.23765	3.56112	3.07126
SNX3	69885624	8724	3.79544	3.92608	3.93271	3.98237	3.38323	3.93664	3.69517	3.80838	4.00518	3.98071	4.01569	3.95377	3.71521	3.8026	3.87081	3.54631
DCTN2	545090	10540	4.12362	4.353	4.45127	4.16462	3.69701	4.58341	4.1406	4.49425	4.26241	4.26795	4.35368	4.26671	4.6042	4.4271	4.66463	3.81678
PSMB5	576433+81599656	5693	3.76074	3.82171	3.79779	3.74203	3.35617	3.86653	3.65255	3.84872	3.84856	3.81309	3.63256	3.92805	3.83393	3.96217	3.93987	3.50654
TSPAN13	576435+81599660	27075	3.97806	3.97985	3.9977	3.84094	3.66586	4.06539	3.94382	3.9362	4.00632	4.02084	4.1039	4.01135	3.90084	4.3426	4.2037	3.90426
RTN1	68193013	6252	4.82241	4.70659	4.59124	4.5915	4.47376	4.65434	4.30223	4.91409	4.84781	4.81691	4.69922	4.81754	4.7704	4.97911	4.63963	4.63494
ROGDI	76081947	79641	3.43395	3.60654	4.21656	3.54295	2.98329	3.73902	3.65445	3.79418	3.43325	3.66272	3.42118	3.69999	3.37679	3.73572	3.78517	3.41789
REEP2	583550	51308	3.93696	4.04363	3.75517	4.08651	3.65361	4.20012	3.81829	4.05223	4.33925	4.05426	4.07807	4.04635	4.43189	4.15507	3.88626	4.03967
EIF3C	68499549	8663	4.19824	3.95339	4.32828	3.83607	3.63112	4.14062	3.84176	3.98735	4.07654	4.0857	4.43742	4.07696	4.0307	4.2678	4.1663	4.30821
HNRNPU	386235	3192	4.34978	4.20106	4.6949	4.14439	4.54948	4.35901	3.87863	4.39685	4.52286	4.56905	4.62345	4.45238	4.34788	4.34888	4.5463	4.33473
MLF2	513491	8079	4.53323	4.35	4.62607	4.15064	3.87688	4.3429	3.74842	4.72537	4.72921	4.56205	4.39897	3.99644	4.60805	4.31911	4.628	4.53628
MADD	69236700	8567	3.97592	3.80266	3.78345	3.75592	3.9649	3.90368	3.7083	3.99405	3.71966	3.71638	3.81077	3.72367	3.9487	3.48932	3.7168	3.98814
RTN4	68162204	57142	4.31013	4.10286	3.88363	3.93507	3.47192	4.27163	4.18179	4.31087	4.38285	4.24728	4.26469	3.94288	4.34444	4.10751	4.11084	4.2901
OXCT1	72720+77620331	5019	3.80812	3.77818	3.76495	3.75093	3.48108	3.76243	3.71971	3.88108	4.14421	4.07207	3.88907	3.8273	4.20863	4.00699	3.95829	3.71748
GPR162	67767446	27239	4.5158	4.31814	4.25194	4.20369	3.85632	4.29427	4.17237	4.50553	3.85892	4.02524	4.36167	4.32517	4.33385	4.63187	4.57846	4.11001
AP3B2	74514117	8120	3.69899	3.61605	3.87637	3.71779	2.92809	3.71777	3.81527	3.64613	3.0672	3.18512	3.53713	3.83633	3.77929	3.63084	3.8792	3.63178
C16ORF45	67815971	89927	4.59012	4.46248	4.59143	4.51666	3.74366	4.13757	4.37378	4.57257	4.16808	4.37752	4.15039	4.49017	4.8774	4.3194	4.4558	4.70998
MAPK8IP3	69752065	23162	3.78542	3.50733	3.64763	3.79928	2.11406	3.34503	3.64884	3.82794	3.35276	3.29878	3.46849	3.56968	3.57697	3.62302	3.55526	3.53327
EID1	68910957	23741	3.73742	3.72204	4.12698	3.73832	3.81577	3.46443	3.4576	4.07026	3.53426	3.55073	3.86794	3.91761	3.8777	3.9629	3.91522	3.6916
CHD4	68745036	1108	3.30747	3.66509	3.75485	3.46664	3.41785	3.71404	3.5596	3.25343	3.80238	3.74272	3.41855	3.53373	3.61096	3.71917	3.52865	3.25797
DLX3	351	1747	2.80877	3.48229	3.16388	3.46782	3.2537	3.26652	3.32482	3.03035	3.56512	3.59917	3.29027	3.22487	3.37905	3.54007	3.1793	3.55398
SLAIN1	68080699	122060	3.03691	4.04556	3.6665	4.07008	3.69815	4.23964	4.01291	3.40917	4.13602	4.10782	3.64904	3.73337	3.7321	4.02376	3.61286	3.83527
IFNAR1	589	3454	3.55008	3.99983	3.00696	3.99223	3.36559	4.11074	3.61444	3.66898	3.89779	3.86635	3.7277	3.82623	3.73459	3.81805	3.32084	3.86348
PSAP	70919346+847+848	5660	3.39123	3.6006	3.25924	3.57481	3.67303	3.75747	3.38232	3.35022	3.66767	3.61693	3.51573	3.77583	3.58989	3.80938	3.49114	3.53127
TIFAB	68410590	497189	3.53971	3.84747	3.44799	3.56484	3.26181	4.03265	3.66599	3.38004	3.70627	3.94695	3.50479	3.88495	3.49344	3.88971	3.3819	3.44187
FKBP6	2223	8468	3.36096	3.65383	2.21692	3.48209	3.01702	3.58428	3.40945	3.22292	3.36721	3.61443	3.23116	3.72127	3.41076	3.27999	2.40345	3.27468
LANCL1	2366	10314	3.6446	3.82612	3.10463	3.80582	3.03128	3.72796	3.66658	3.6428	3.4932	3.87126	3.63841	3.93308	3.6546	3.5324	3.12764	3.59682
LOC728392	69444795	728392	4.16398	4.37093	3.60923	4.48461	3.64332	4.04199	3.98444	4.03414	3.82106	4.30005	4.28335	4.5486	3.88223	4.1448	3.71756	4.026
TIMP2	71393280	7077	4.32385	4.49441	3.77447	4.39405	4.04063	4.43829	4.18774	3.96803	3.82645	4.26407	3.9532	4.45583	4.48585	4.57003	3.91719	3.52605
BCCIP	69105321	56647	2.6725	2.72915	2.66288	2.75844	2.43065	2.64607	2.61511	2.6913	3.00751	2.98122	2.46811	2.65643	3.01235	2.75285	2.63536	2.76887
AMFR	68546524+81599678	267	2.99162	3.30552	3.05049	3.03592	2.50952	3.29767	3.38501	3.02173	3.40325	3.40872	2.88841	3.45918	3.15128	3.32841	3.46278	2.93819
SWI5	68546452+81599676	375757	3.48106	3.67898	3.46561	3.45288	2.44381	3.57188	3.52073	3.5832	3.5686	3.54423	3.63378	3.8745	3.53448	3.88819	3.69649	3.47367
RPL5	68633062	6125	3.516	3.72732	3.84225	3.67085	2.50421	3.52313	3.4944	3.67301	3.21821	3.52885	3.42923	3.754	3.15585	3.73926	3.8733	3.40645
BRMS1L	68744671	84312	3.43597	3.62456	3.68852	3.72753	3.18425	3.72312	3.50457	3.45982	3.57131	3.77981	3.52859	3.59016	3.92159	3.77703	3.48224	3.02499
UQCRC1	68321668+68744540	7384	2.92543	3.40758	3.11776	3.23739	2.4316	3.41791	3.14498	3.13885	3.45707	3.39525	3.04719	3.36438	3.38206	3.26187	3.32624	2.97525
CHMP2A	76097722	27243	3.14353	3.24405	3.23447	3.12599	2.80463	2.88678	2.99182	3.00165	3.30519	3.44093	2.77688	3.27752	2.73391	2.92929	2.98292	2.93941
RPS2	100146146	6187	3.93695	4.23357	4.46227	4.15832	3.59271	3.91525	4.08679	4.2324	4.07719	4.31721	3.72863	4.69085	3.97415	4.06615	3.80586	4.15875
RPL19	100143495	6143	4.31311	4.4763	4.3827	4.42278	3.77219	4.3287	4.45696	4.3822	4.36907	4.18642	4.11596	4.77874	4.3481	4.36846	4.29021	4.55975
AKAP8L	68924596	26993	3.50134	3.58648	3.33319	3.5273	3.2134	3.18331	3.25643	3.40561	3.58473	3.68068	3.20733	3.73706	3.33192	3.35719	3.07061	3.59626
BCLAF1	68498325	9774	3.83099	3.86579	3.97336	3.8513	3.81673	3.68304	3.7172	3.71348	3.98531	3.88141	3.65971	3.96908	3.83445	3.78107	3.70212	3.87007
KIF24	69735783	347240	3.93357	3.78961	3.63784	3.92741	3.38347	3.55422	3.49814	3.85484	3.74775	3.84109	3.47395	3.90305	3.60773	3.51849	3.36609	3.54644
DBR1	2142	51163	3.79239	3.76983	3.86681	3.79643	3.22392	3.67007	3.57672	3.62759	3.82608	4.08837	3.7422	3.93382	3.83551	3.78947	3.54014	3.70395
GABBR1	68862120	2550	4.4419	4.30124	4.26781	4.44727	3.57696	4.26149	4.07523	4.28232	4.40611	4.48564	4.0817	4.24113	4.40032	4.07958	4.1954	4.25288
PISD	69446316	23761	4.18008	4.06765	3.8471	4.21078	4.19314	4.01843	3.83867	3.99083	4.22245	4.17783	3.74289	4.18581	3.99981	3.98701	3.75045	4.05658
SRCAP	70787630+70787636+71307262	10847	2.50558	2.65125	3.00267	2.88912	3.03144	2.52926	2.7559	2.64437	3.00359	2.94083	2.48776	2.98116	2.731	2.49494	2.65923	2.58631
TOB1	69817019	10140	3.2641	3.42402	3.53069	3.42919	3.69462	3.24228	3.24749	3.37307	3.54419	3.59512	3.07238	3.56817	3.57278	3.29624	3.12916	3.21174
METTL2A	71789819	339175	3.60887	3.62086	3.88827	3.62862	3.75192	3.30708	3.40507	3.63592	3.64912	3.89557	3.25206	3.88029	3.71035	3.42503	3.45087	3.12577
PNISR	70218944	25957	3.67549	3.70874	3.6781	3.6815	3.91284	3.45151	3.33088	3.48139	3.57283	3.81204	3.66026	3.69246	3.73259	3.6074	3.42905	3.57116
BEX1	68545917	55859	4.31276	4.59591	4.63162	4.64233	4.03176	4.42158	4.28957	4.49665	4.56493	4.70882	4.25275	4.79121	4.67083	4.71544	4.52876	4.13774
NLGN2	77656728	57555	4.03351	3.79825	3.7392	3.72221	3.53203	3.68672	3.50623	3.82789	3.72005	3.78165	3.72776	4.04979	3.47681	3.98225	3.69996	3.84241
PTPRN	71381133	5798	4.30687	4.06564	4.01258	4.06983	2.96895	3.87364	3.8457	4.17659	4.27654	4.38774	4.15287	4.30993	3.95245	4.35614	4.16351	4.20308
SLC35A1	2606	10559	3.38829	3.55406	3.24074	3.5806	3.11911	3.34645	3.08926	3.52177	3.51283	3.67563	3.37453	3.69213	3.48681	3.7269	3.15652	3.37159
NTRK2	747+79360318	4915	3.82949	3.62577	2.79351	3.60602	3.0351	3.5646	3.41244	3.71069	3.70972	3.71516	3.79789	3.98602	3.37816	3.38795	3.10257	3.7264
CMIP	100146057+100147509	80790	4.36709	4.19141	4.52234	4.0037	4.42378	3.60234	3.81637	4.24138	3.86457	4.1035	4.16022	4.54477	3.90773	4.33587	4.16461	4.37667
DDX6	70445688	1656	3.95862	3.36324	3.73862	3.32612	3.7093	2.91051	3.1585	3.62467	3.69005	3.63043	3.292	3.51209	3.31075	3.30511	3.4852	3.55404
UBTF	70598364	7343	3.93365	3.26173	3.90854	3.43648	4.022	3.20712	3.41542	3.58968	3.93809	3.83574	3.68141	3.54887	3.76417	3.83708	3.68358	3.72078
FXR2	68862108	9513	3.59471	3.4694	3.57559	3.74584	3.7993	3.41067	3.38857	3.66102	3.2693	3.40286	3.24866	3.77265	3.58621	3.2293	3.30265	3.37172
PEA15	68193012	8682	4.39388	4.45905	4.32678	4.12665	4.14242	4.41491	4.09374	4.30997	3.39127	3.78804	3.87254	4.39831	4.37265	4.56212	4.41775	3.97932
SNRPA1	512761	6627	3.35024	3.67013	3.79298	3.67065	3.12532	3.83009	3.57959	3.56732	3.11725	3.41479	3.49227	3.152	3.43654	3.51363	3.84233	3.27827
ACTA1	61	58	3.22734	4.16544	3.94115	4.0561	3.61263	4.31092	4.42544	3.84663	4.41416	4.19507	4.14836	3.50725	3.84375	3.94345	4.0428	4.12757
ACTC1	63	70	3.58297	3.77959	3.61022	3.74491	3.55586	4.04695	3.9105	3.85473	4.22543	3.83507	3.70367	3.14567	3.28243	3.6651	3.77751	3.93904
PAFAH1B1	2461	5048	3.81186	4.39181	3.96279	4.35867	3.86591	4.36946	4.45009	4.11416	4.05859	3.97063	4.41214	4.11577	4.16603	4.23068	4.28036	4.12027
APBB1	2034	322	4.26454	4.30409	3.70758	4.30332	4.08647	4.15458	4.37621	4.25856	4.14768	3.95212	4.38793	4.04129	4.18118	4.00956	4.07508	4.3677
BIN1	69529292	274	3.60506	4.19622	3.74244	4.0255	3.50485	4.25942	4.1235	3.62103	3.49479	3.61752	3.88158	3.6486	4.0329	3.79919	3.76933	3.78189
RAN	2518	5901	3.70535	4.05145	3.55724	4.09028	3.28484	4.00823	3.99711	3.77742	3.48254	3.4773	3.60598	3.78036	3.77935	3.60051	3.65961	3.57987
SEZ6L2	1408	26470	3.9188	4.44906	3.71001	4.45989	3.609	4.40655	4.49048	3.94227	3.97059	3.98728	3.89586	4.16876	4.26383	3.9619	3.85956	3.72388
CHGA	2094	1113	3.84516	4.22842	3.42544	4.0967	3.42448	4.35321	4.22015	3.85385	3.83984	3.94576	3.87636	3.75394	3.93602	3.69016	3.55478	3.65682
HOXD9	1624	3235	3.38631	4.14254	3.22163	4.04761	3.69435	4.33033	4.08273	3.70709	3.93442	3.91672	3.69645	3.35724	4.12885	3.57475	3.24344	3.64972
ATP5O	1159+576416	539	3.42795	3.9397	3.53173	3.82546	3.3965	3.96482	4.2105	3.49139	3.47564	3.54568	3.67006	3.64431	3.7139	3.63516	3.83665	3.6718
SLC25A3	975	5250	3.44689	3.91103	3.10044	3.89636	3.49103	3.86524	4.06526	3.45011	3.62924	3.68101	3.39575	3.34482	3.62333	3.38977	3.53849	3.47595
APP	105+107	351	3.03685	3.49201	2.61492	3.49317	3.20333	3.50037	3.33754	2.99332	3.45037	3.44034	3.13815	3.34291	3.2386	3.04652	2.8947	3.22679
BSG	167	682	3.41144	4.07787	3.07075	3.95775	3.59288	3.94319	4.21437	3.55684	3.40249	3.27852	3.2978	3.64055	3.66629	3.51042	3.53565	3.21038
ND3	676	4537	3.38877	4.00928	2.86868	3.97568	3.76136	4.31867	4.27592	3.41467	3.61764	3.5469	3.66218	3.7889	3.51366	3.72717	3.36441	3.38797
GABARAP	2246	11337	3.61355	4.05946	3.36467	4.03498	3.5987	4.01475	3.97274	3.59529	3.69412	3.72614	3.43543	3.76628	3.41656	3.49912	3.40593	3.21235
JUN	2334	3725	3.84678	4.24407	4.14172	4.30251	3.91147	4.31269	4.20007	3.94676	4.12629	4.24654	3.81766	4.18704	4.17413	3.93598	4.04377	3.80116
NACA	69170150	4666	3.36231	3.94654	3.49657	3.90153	3.43087	3.89533	3.84636	3.3399	3.54309	3.58058	3.20441	3.82974	3.79342	3.54509	3.45413	3.1829
FBRS	2209	64319	3.36345	3.85799	3.36746	3.54624	3.61976	3.89142	3.85202	3.28116	3.69923	3.52422	3.44561	3.5795	3.80236	3.79871	3.42485	3.88965
CAMK2G	190	818	3.40979	3.64399	3.66394	3.90965	3.37243	3.78765	3.92802	3.65242	3.65559	3.35196	3.84075	3.16377	3.02388	3.32028	3.40388	4.04545
STMN3	1004	50861	2.80894	4.01111	2.82433	3.93759	3.49286	4.04958	3.95181	3.49095	3.09523	3.41685	3.55936	3.27195	3.7996	3.67432	3.3865	3.56138
CLTA	69838610	1211	3.40653	3.40147	3.00315	3.34741	2.83921	3.64628	3.53801	3.13166	2.89687	3.1239	3.23696	3.23164	3.27683	3.29954	3.08166	3.10959
FLYWCH2	68632008+71213737	114984	3.03771	3.77679	2.79677	3.73908	3.60399	3.749	3.76486	3.07857	3.2084	3.20287	3.38624	3.56189	3.46936	3.23451	3.15138	3.28389
NDUFA12	70526031	55967	3.57296	4.09644	3.61033	4.18294	4.0301	4.06246	4.18541	3.94969	3.3936	3.57921	3.98386	3.73064	3.57982	3.50923	3.52158	3.69443
RNF208	68545794	727800	2.96977	3.66759	3.59358	3.84257	3.37591	3.84824	3.87081	3.3602	3.36254	3.58514	3.67612	3.70453	3.21039	3.95768	3.74148	3.33682
TRPC4AP	68633261	26133	3.14797	3.70354	3.6479	3.75816	3.38755	3.60978	3.69413	3.30407	3.46451	3.2586	3.27054	3.70478	3.511	4.113	3.88328	3.70944
NDUFV2	68080679+71213788	4729	2.49401	3.49312	3.01156	3.43379	2.87572	3.6857	3.60373	2.89952	3.20067	3.17354	2.97456	3.15988	2.91577	3.14276	3.45198	2.88524
SLC25A12	68798133	8604	2.60121	3.60534	2.97477	3.61248	2.68083	3.9244	3.74742	3.01464	3.13798	3.32171	3.28671	3.56301	3.39474	3.00101	3.50927	2.96963
HDLBP	77932809	3069	3.09973	3.15929	2.97081	3.07644	2.98995	3.24746	3.59245	2.95189	3.28448	3.29282	3.19333	2.80803	3.16025	2.97373	3.31253	3.27036
PSMB7	69014818	5695	3.44501	3.50288	3.404	3.27771	2.90202	3.77133	3.69094	3.29461	3.07972	2.93684	3.35661	3.25377	3.5709	3.37877	3.48289	3.32016
EIF3D	69671959	8664	2.70293	2.97574	2.63395	2.91482	2.08204	2.89199	3.05791	2.6923	2.60944	2.49738	2.7441	2.74782	2.87908	2.73212	2.4467	2.44301
VCP	70194910	7415	3.48588	3.88643	3.23846	3.5971	2.9075	3.72578	3.81436	3.30677	3.13595	3.2553	3.88698	3.7227	3.86097	3.28293	3.62951	3.04506
NICN1	71608209	84276	3.24589	3.47373	2.74774	3.2338	2.57478	3.41684	3.65718	3.1788	2.57229	2.95338	2.83472	3.20036	3.31708	2.96803	3.09483	2.50786
CAPZB	70919131+74357646	832	3.51575	3.45034	3.43136	3.33141	2.6745	3.51782	3.57224	3.49446	3.19741	3.14159	3.5562	3.19418	3.27187	3.37438	3.52456	3.57029
H2AFZ	69734875	3015	3.47255	3.5529	3.3709	3.73185	2.65246	3.51005	3.68548	3.54183	3.57794	3.45998	3.6084	3.50761	3.22945	3.63639	3.57039	3.505
SKP1	73573175	6500	3.76921	3.91439	3.35503	3.79712	3.09767	4.17947	4.08109	3.81011	3.71904	3.51822	3.73484	3.80621	3.46285	3.88445	3.8986	3.94705
TRIM2	69838371	23321	3.38664	3.37815	3.68667	3.4634	3.00766	3.55594	3.61913	3.33318	3.50134	3.39302	3.58768	3.15295	3.07866	3.57186	3.73789	3.25209
G3BP2	75198076	9908	3.15145	3.8832	3.52643	3.61388	3.0046	3.97877	3.82209	3.47642	3.82314	3.87089	3.61358	3.78184	3.72409	4.0071	3.84231	3.44509
MLLT11	77454654+90	10962	3.44805	3.39628	3.07926	3.23598	2.35315	3.23179	3.26469	3.46084	3.06142	3.23504	3.23588	3.23987	3.17261	3.25277	3.4003	3.33704
YWHAB	2738+70919836	7529	3.05299	3.37618	3.29357	3.021	2.42727	3.45012	3.0401	2.99545	3.07671	3.18265	2.9145	2.67485	2.8299	3.35427	3.258	3.258
EIF2AK4	77620788	440275	2.73907	3.21177	3.02954	3.20179	3.43825	3.12777	3.13145	2.79341	2.77453	3.24355	2.85735	3.41583	3.10034	3.12971	3.00611	3.44662
GORASP1	576436+81599662	64689	2.96772	3.04256	2.98824	3.13002	3.23005	3.14967	3.02899	3.1018	3.29788	3.33647	3.13901	3.05376	2.62955	3.21642	3.17222	2.86852
SLC31A2	75774629	1318	2.71075	3.01135	2.85238	3.06369	3.0486	3.29551	3.00418	2.66167	3.39137	3.25632	3.02774	3.27596	2.62003	3.04872	3.01532	3.23789
STAC2	74357598	342667	3.52876	3.57248	3.26543	3.5618	3.43192	3.79728	3.85259	3.30017	3.61816	3.55592	3.79126	3.56811	2.97573	3.74081	3.58849	3.58587
STX1B	100144175	112755	3.98257	3.85959	3.82547	4.1469	4.53663	3.86228	4.06247	4.063	3.64441	3.69485	4.15305	3.91991	3.45538	3.9001	3.72828	4.18905
ARHGAP21	69526809	57584	3.338	3.08129	3.46097	3.14874	3.57204	3.59733	3.12044	3.29795	3.02905	3.33769	3.24976	3.15528	3.34603	3.08754	3.24243	2.98674
BBS2	69028378	583	2.48321	3.13967	2.63563	3.09926	3.00372	3.06987	3.27652	2.49005	3.35535	3.22646	2.45042	3.06405	2.84089	2.88853	2.61725	2.65573
CHID1	69059977	66005	3.06131	3.37325	3.35838	3.23873	2.65666	3.23997	3.38029	3.10936	3.26777	3.27351	2.83593	3.43129	2.9789	3.38576	3.33985	2.64183
KIAA0100	69202932	9703	3.21488	3.76286	3.32931	3.51762	3.18023	3.70347	3.71794	3.19994	3.59277	3.48257	3.2151	3.69069	3.62684	3.21923	3.44984	3.19582
EIF4G2	69671965+70795766	1982	2.4065	3.0998	2.40005	2.98597	2.64847	3.08771	2.91293	2.40597	3.04255	2.94518	2.63982	2.73054	2.98625	2.68122	2.65886	2.60882
RAP1GAP	68798974	5909	3.17651	3.8157	3.02435	3.82423	3.49221	3.85066	3.96574	3.27426	3.97985	4.0385	3.05648	3.5996	4.00481	3.15001	3.13007	3.24117
ENPP5	69080062	59084	3.18749	4.17704	3.75972	4.00294	3.10922	4.00423	3.87856	3.31716	4.07187	3.66187	3.67845	3.97029	4.08857	3.97144	3.83212	3.51645
ANAPC5	69838210	51433	3.28543	3.73541	3.3331	3.73621	2.61061	3.57203	3.47488	3.43695	3.36731	3.49232	3.24216	3.86969	3.52344	3.64852	3.29558	3.20675
SLC22A17	74635072	51310	4.36538	4.13361	4.08475	4.31182	2.32283	4.05464	4.22708	4.10033	3.98073	4.21283	4.12856	4.40223	3.77009	4.23547	4.10208	4.0168
PNMAL2	70787426	57469	3.64929	4.29	4.0772	4.33947	3.26252	3.89971	4.14757	3.50448	3.38316	3.66334	3.08039	4.23696	3.73185	4.13368	3.73135	3.77506
LRPAP1	69736262	4043	3.74554	3.84297	3.61982	3.81763	3.27183	3.43687	3.58945	3.62053	3.84645	3.69494	3.46924	4.10055	3.3926	3.89191	3.64543	3.12636
DDX24	69014542	57062	3.56344	3.87377	3.79047	3.81324	3.19536	3.752	3.77748	3.58579	3.57731	3.4138	3.27529	4.0263	3.76447	3.51178	3.67242	3.44384
RPL13	69028599	6137	3.73585	4.09008	4.00542	4.10873	3.50681	4.00837	4.03819	3.72578	3.53463	3.60153	3.27289	4.21114	3.81274	3.33213	3.70613	3.36302
IK	68443351	3550	2.9556	3.93629	3.79517	3.92236	4.18046	3.75194	3.60262	3.37521	3.50441	3.48527	3.40955	3.88702	3.87269	3.08841	3.58122	3.50065
P4HB	68443256	5034	3.04034	3.88962	3.81427	3.89553	3.88731	3.88978	3.83292	3.48154	4.06374	3.69723	3.64945	4.12138	3.83318	3.65469	4.13933	3.87793
AP2A2	69838359	161	3.40374	3.64887	3.53232	3.48118	2.93092	3.59298	3.30656	3.64854	3.36361	3.39081	3.58605	3.64313	3.84412	3.76539	3.89853	3.60314
SYN1	71724559	6853	3.87496	3.79392	3.70323	3.87014	3.47564	3.80726	3.81835	4.17232	3.37778	3.37213	3.9362	3.62851	4.00124	4.08016	3.91923	4.36681
MYO5A	69782013+70918838	4644	3.46802	3.32379	2.97712	3.0928	2.98371	3.46913	3.38661	3.55161	3.29048	3.35552	3.40441	3.15699	3.69992	3.14409	3.21634	3.35344
MAPK10	70795415+70946134	5602	2.83671	2.17352	2.40653	2.59114	2.45871	2.4053	2.59603	2.76424	2.33955	2.33675	2.59555	2.39812	2.75558	2.57406	2.63297	3.05434
EMC4	68798813	51234	3.05778	3.29882	3.23479	3.30422	3.13605	3.23932	3.32387	3.10683	3.15827	2.97569	3.56017	2.85793	3.29992	2.97171	3.36339	3.43159
MAP3K12	71656802	7786	3.2684	3.07864	3.53582	3.16897	3.45109	3.1069	3.16519	3.00361	2.89406	3.03023	3.05687	3.14954	3.364	3.18	3.27244	3.1156
DDX42	69626754+81600130	11325	2.4967	2.44637	2.33239	2.39351	1.77662	2.04409	2.27331	2.46582	2.50655	2.46391	2.33282	2.37932	2.26262	2.46554	2.17714	2.5483
EIF3G	293259+81599612	8666	3.44724	3.47901	3.57415	3.61237	3.01308	3.55689	3.55555	3.30577	3.47095	3.18946	3.28406	3.61832	3.63606	3.65581	3.72247	3.66416
UVRAG	69173286+81600100	7405	2.86722	2.39914	2.65624	2.67065	2.34878	2.62362	2.55545	2.64892	2.87051	2.72285	2.9411	2.44873	2.59003	2.90625	2.58456	2.85289
RAB28	413771+81600102	9364	3.12019	2.66207	3.08295	3.05298	2.57644	2.85112	2.85589	2.8648	2.9055	2.81433	2.83086	2.883	2.74807	2.9424	3.04093	3.24544
APLP2	68799083	334	4.12743	4.16084	3.7053	4.21098	4.27958	4.14048	4.34729	3.95521	4.04082	3.85373	4.23451	4.23389	4.2757	3.6341	3.86151	3.99413
ZNF12	68845197	7559	4.60409	4.43275	4.61119	4.54908	4.99171	4.42593	4.43504	4.39695	4.49691	4.6323	4.57456	4.51183	4.3409	4.39681	4.48459	4.54278
EIF2AK2	73424017	5610	4.15435	4.36492	4.2724	4.33823	4.61736	4.13938	4.15853	4.04073	4.38826	4.39276	4.08602	4.21033	4.1722	4.23921	4.03083	4.49734
THRAP3	70445263+71210166	9967	3.36158	3.32283	3.7221	3.34069	3.89042	3.53976	3.56697	3.38129	3.54123	3.55131	3.54642	3.39732	3.50715	3.27653	3.53264	3.54629
SOS1	69885660	6654	3.69445	3.781	3.42306	3.86324	4.40535	3.49921	3.74734	3.51641	3.57368	3.60862	3.67974	3.57984	3.66512	3.41154	3.50538	3.65476
MDH1	69752155	4190	4.4041	4.61125	3.94023	4.55279	3.86663	4.54395	4.61332	4.52588	4.47905	4.50289	4.6903	4.51039	4.57679	4.27163	4.2973	4.56965
NCDN	685	23154	3.99854	3.90281	4.04325	4.17521	3.57994	3.87843	4.16632	3.77164	4.10297	4.02372	4.27834	3.69329	4.31106	4.04581	4.08736	4.06224
SNAP25	1855	6616	4.48124	4.20833	4.16477	4.26707	4.17873	4.22969	4.47428	4.54587	4.15783	4.18757	4.70433	4.07237	4.23722	4.19304	4.20202	4.63177
UBR3	69447912+70598385	130507	3.57615	3.23205	3.32308	3.2727	2.70891	3.04043	3.29386	3.53553	3.20795	3.24599	3.53331	3.32467	3.28335	2.99225	3.24429	3.21125
AZI2	512987+81599640	64343	3.58344	3.67518	3.33438	3.49017	2.9324	3.7273	3.53026	3.49763	3.68591	3.78724	3.56617	3.35881	3.62109	3.47631	3.49269	3.3327
MRTO4	512988+81599642	51154	3.19074	3.17555	3.17656	3.11034	2.76799	3.33807	3.25022	2.96865	3.22374	3.18792	3.26929	2.91904	3.01429	3.10448	3.22934	3.17867
PIK3R2	512986	5296	4.26694	4.21818	4.6862	4.08835	3.95049	4.49391	4.20585	4.31017	4.44552	4.40491	4.41638	3.79176	4.24763	4.44003	4.63815	4.33774
CALR	67978478	811	4.27023	4.40731	4.47535	4.30534	3.71807	4.5337	4.44633	4.19465	4.51123	4.51592	4.23438	4.29543	4.42227	4.51582	4.62042	4.33603
PRKCDBP	69080013	112464	3.53631	3.85204	3.66177	3.66555	3.89456	4.28731	3.84222	3.72829	3.86532	3.94516	3.94761	3.53944	3.77249	3.77148	3.67649	3.48838
BRWD3	70231827	254065	3.35466	3.52159	3.13105	3.37909	3.35683	3.45473	3.30925	3.15665	3.23015	3.64214	3.54892	3.49797	3.52321	3.4575	3.05381	3.61965
FKBP15	71021021	23307	3.74942	3.74502	3.89177	3.89788	3.48032	3.7194	3.74889	3.77381	3.79538	3.97809	4.05782	3.96219	3.79698	3.86691	3.76653	4.00257
PPP1R26	73497581	9858	4.07498	3.82025	3.74664	3.7238	3.66094	3.72167	3.78312	3.74608	3.92702	4.12183	3.80977	3.73764	3.92844	3.73078	3.41132	3.61416
CCT5	69540549	22948	3.65328	3.57134	3.74618	3.53445	2.66052	3.34578	3.55238	3.23069	3.24565	3.28994	3.62216	3.82417	3.54707	3.38221	3.57738	3.34487
RAB3GAP2	69015302	25782	3.04478	3.17467	3.02149	2.97745	2.79139	3.26094	3.1979	2.90647	2.85648	3.25509	3.37698	3.34237	2.94509	2.88823	3.11415	3.16272
ZWINT	68157385	11130	4.72978	4.54596	4.55175	4.75247	3.63384	4.72052	4.62079	4.45603	4.29265	4.52433	4.77458	4.87938	4.53118	4.76645	4.37919	4.53833
FAM115A	68633107+71211695	9747	3.47023	3.37021	3.33311	3.2343	2.23469	3.50144	3.3062	3.47373	3.56684	3.54835	3.43364	3.55931	3.35175	3.5063	3.56186	3.36572
HMP19	67767440	51617	5.18445	5.09459	4.93803	4.97722	3.4017	4.7934	4.59742	5.12213	5.09459	5.11514	4.82421	5.14927	4.8945	5.15595	4.84045	4.81378
RPL7	68410596	6129	4.13167	4.14719	4.54819	4.08086	3.22516	4.12804	4.23347	4.08012	3.98126	4.09877	3.84609	4.04857	3.80238	4.09902	4.33253	3.69454
GABRG2	75551482	2566	3.82613	4.10923	3.72304	4.14166	3.71497	3.93709	3.78184	3.88	3.38124	3.62934	3.82658	4.1327	3.47336	3.90506	3.53761	4.06724
LMO4	2386	8543	4.05555	3.87998	3.6491	3.78469	3.59246	3.88854	3.79125	3.97937	4.00912	3.871	3.69499	3.86975	3.7597	3.74023	3.53015	3.92857
SYNJ1	1288	8867	3.88145	3.81119	3.55257	3.81016	3.00609	3.82218	3.8829	3.89123	3.61252	3.7428	3.60683	3.79143	3.86615	3.88691	3.88646	3.74379
HSP90B1	79393537	7184	3.84108	4.22075	3.94818	4.15348	3.62908	4.06989	4.29114	3.91598	3.95212	3.89066	3.73299	4.524	3.99614	3.91618	4.08405	4.07975
GARS	68410297	2617	3.47897	3.82762	3.30988	3.83517	3.18891	3.83767	3.88155	3.73901	3.68634	3.51041	3.3373	3.84546	3.66241	3.78756	3.67463	3.31354
MPST	69080002	4357	3.52146	3.74233	3.91621	3.72323	3.30919	3.68608	3.79922	3.566	3.62595	3.50075	3.30419	3.53517	3.52857	4.01652	3.85308	3.69994
MBNL2	71022744	10150	3.69688	3.21086	3.22999	3.14219	2.90857	3.32481	3.48606	3.45967	4.00023	3.83138	3.54602	3.26943	3.45966	3.59751	3.54043	3.02027
COPZ2	199224	51226	3.92026	4.37982	4.16355	4.39212	3.71128	4.45994	4.25678	3.78323	4.37493	4.12946	4.12119	4.27666	4.2589	4.43774	4.42722	4.02522
RNF122	199225	79845	4.37084	4.33246	4.32736	4.34211	3.70368	4.71498	4.23793	4.22035	4.62537	4.5629	4.43485	4.42268	4.46097	4.57874	4.61259	4.2127
HINT3	199218	135114	3.70586	3.78392	3.86486	3.70114	3.13395	3.93382	3.59545	3.77542	3.61164	3.46648	3.6111	3.73536	3.21247	3.59876	3.87428	3.65686
PHF14	199216	9678	3.81177	4.02042	4.21759	3.79769	3.62364	4.20203	3.78209	3.88779	4.22348	4.15755	3.88948	3.98984	3.82824	4.1481	4.20283	3.82707
PRICKLE2	70300917	166336	4.07135	3.83224	4.383	3.6325	3.26851	3.66115	3.6813	4.19722	4.09299	4.16989	4.17337	3.61846	4.09159	3.9553	4.29775	4.18715
TAOK1	68341645+70527993	57551	3.22741	3.31703	3.77173	2.9893	3.02087	3.4092	3.20898	3.1822	3.63204	3.49655	3.52754	3.17293	3.30435	3.73212	3.70449	3.36519
RNF10	294052	9921	3.45741	3.34933	3.90916	3.25581	2.64219	3.39635	3.24231	3.38327	3.27273	3.30545	3.34884	2.94763	3.2011	3.47773	3.76395	3.31843
ACTR1B	68196922+70919364	10120	4.18888	3.59355	4.06544	3.97966	4.20747	3.60891	3.72265	3.97656	3.66309	3.69423	4.02213	3.76147	3.79671	4.01904	4.01419	4.1647
PACSIN1	68196981	29993	3.68568	3.79679	4.02513	3.70568	3.87543	3.87483	3.58347	3.83733	3.33484	3.42834	3.95152	3.44736	4.06438	3.99045	3.87646	4.21096
DNM1L	77465026	10059	3.80135	3.80408	3.65541	3.78598	3.47505	3.81761	3.84151	3.80167	3.63929	3.7404	3.86091	3.78492	3.89175	3.72825	3.44546	3.91703
GTF2F1	68203445	2962	3.50352	3.05964	3.50044	3.28406	3.14973	3.04106	3.44439	3.40074	3.15291	3.09365	3.25795	3.42055	3.4454	3.42665	3.09265	3.52093
SF3A3	392938	10946	3.57804	3.00705	3.73626	3.67425	3.15663	3.36987	3.58496	3.50946	3.22601	3.26205	3.65745	3.69667	3.52368	3.3054	3.18805	3.52028
ATP6V1E1	67979021	529	4.24498	4.0055	3.51771	4.06718	3.12854	3.99433	4.03011	4.24737	3.98137	3.90033	3.81943	4.07971	4.08152	4.00102	3.76877	3.58807
CS	686204	1431	3.50892	3.46515	3.31931	3.15033	3.11981	3.49103	3.61252	3.41775	2.74444	3.25743	3.16552	3.32998	3.32389	3.75911	3.68107	2.78673
IDH3A	68632020	3419	3.36674	3.49963	3.30164	3.52857	2.7339	3.76866	3.59383	3.5192	3.04957	3.41661	3.24146	3.44185	3.34941	3.70459	3.64214	3.51196
CCDC104	76081944	112942	3.63654	3.4387	3.361	3.45674	2.49091	3.22119	3.55877	3.38038	3.30366	3.27597	3.63652	3.53419	3.15864	3.69022	3.47598	3.43102
CNTNAP2	76098407	26047	3.71487	3.91944	3.26125	3.93772	3.22253	3.67846	3.78366	3.40839	3.80116	4.2748	3.6661	3.99454	3.71772	3.67644	3.62677	3.31731
LNPEP	77465066	4012	3.2861	3.44187	2.78457	3.43845	3.38581	3.13361	3.45254	2.94307	2.66624	2.759	3.4262	3.54027	2.96253	2.94369	3.40472	3.11184
PDIA6	69079989	10130	3.52706	3.51399	3.30906	3.48899	2.74892	3.1584	3.49779	3.50896	3.27094	3.21297	3.38315	3.81249	3.25982	3.29518	3.44223	3.25255
CMAS	67767470	55907	4.23103	4.22587	3.90831	4.2129	3.25659	4.30983	4.25092	3.95201	3.4603	3.93207	4.33627	4.34072	4.12387	4.27643	4.26588	4.05172
DNAJC27	68845639	51277	3.11098	3.66637	3.0535	3.958	2.78031	3.71742	3.82586	3.14656	3.05094	3.28899	3.31836	3.75513	3.31396	3.03295	3.25508	3.32442
COPS6	75695664	10980	3.17077	3.53048	2.86029	3.43762	2.20861	3.40194	3.38807	3.15729	2.62218	2.68943	3.19396	3.31852	3.03262	2.80686	3.08118	3.08524
DPYSL2	74510104	1808	3.86391	4.16997	3.22186	4.08461	2.81661	4.09854	4.12969	3.7093	3.1538	3.3774	3.88044	3.9748	3.77541	3.52822	3.38859	3.31419
TPD52L2	413802	7165	4.07101	3.66253	3.76719	3.85868	3.00431	3.39404	4.12187	3.59517	3.12428	3.06011	4.04647	3.69975	3.45139	3.4711	3.8528	3.87381
ARRB1	70305395	408	3.53219	3.60418	2.83206	3.83263	4.15174	3.3704	3.57082	3.64053	3.41666	3.42596	3.27018	3.75068	3.40593	3.16755	2.60648	3.24255
CADM3	69169911	57863	3.74537	3.77119	3.46866	3.72457	4.40896	3.64895	3.74572	3.38949	3.53123	3.44606	3.42846	3.19535	3.62592	3.27014	3.69289	3.61392
UBE2L3	71378583	7332	3.18051	3.49636	3.47151	3.59449	3.937	3.32611	3.68979	3.2173	3.07924	3.13321	2.88961	3.37799	3.31475	3.21211	3.34599	3.01512
PPP2R5B	68844032	5526	3.35979	3.4056	2.88393	3.3377	3.81156	3.61935	3.61658	3.28795	3.14784	3.60106	3.21662	3.34563	3.70504	3.01474	3.14158	3.09785
ZNF385A	76098306	25946	3.72655	3.41163	2.8822	3.7516	3.90524	3.95161	3.86663	3.45678	3.64842	3.58668	3.37885	3.65146	3.86727	3.18664	2.91208	3.34246
STK11	69887349	6794	2.96711	3.12103	2.9846	3.01442	3.48558	2.85979	3.31003	3.22095	3.17006	3.30652	2.88237	2.92742	3.18508	2.77017	2.60465	3.06551
PITX1	130526	5307	3.13185	3.70613	3.45963	3.67913	3.0809	3.70307	3.69436	3.19827	3.54618	3.30608	3.72636	3.53938	3.67916	3.6533	3.65672	3.66496
AFG3L2	70445568	10939	3.01874	2.98164	3.20542	3.09126	3.23017	3.20201	3.08754	2.89645	3.26568	3.16583	2.97519	2.95202	3.22729	3.3212	3.12459	3.01251
CAND1	69608420	55832	3.22736	3.20353	2.97202	3.06249	2.43803	3.28622	3.41643	2.97683	3.10136	3.05731	3.17702	3.16517	3.08765	3.24472	3.15999	2.90699
ANKRD46	71232592	157567	3.50082	3.64764	4.01753	3.67747	2.85442	3.65848	3.5079	3.54678	3.25553	3.55596	3.7588	3.36963	3.38446	3.57195	3.93495	2.97863
STX12	73834102	23673	3.39766	3.36126	3.26968	3.28954	2.6835	3.56696	3.44549	3.41706	2.89089	3.14118	3.28906	3.39819	2.97095	3.6141	3.30282	3.59138
SARAF	686217	51669	4.14911	3.98707	3.98446	3.9193	2.95841	3.70936	4.00931	4.10195	3.15484	3.34108	3.80609	4.53899	3.77234	4.03657	4.16984	3.90643
RAB2A	79394344	5862	3.65207	3.33851	3.76774	3.38938	2.2485	3.25535	3.4306	3.46886	3.22116	3.29466	3.26285	3.64242	2.67973	3.3519	3.63719	3.385
UPF3A	70194588	65110	3.54801	3.36624	3.40354	3.35594	2.74481	2.95953	3.22877	3.43323	3.44261	3.49877	3.15309	3.36406	3.35397	3.52486	3.20586	3.50576
USP22	70194624	23326	3.65577	3.56441	3.50838	3.53871	2.66871	3.26566	3.31235	3.63361	3.18205	3.14766	3.18578	3.89783	3.52304	3.56333	3.40013	3.18804
RNF112	393241	7732	4.15061	4.09224	4.61665	4.29929	4.48425	4.0388	4.39794	4.4321	4.27721	4.43448	4.08571	3.6713	4.47589	3.9316	4.34985	4.29005
UBXN1	71992097	51035	2.84059	2.8014	3.07763	2.7154	2.88399	2.84007	3.0631	2.69555	2.81583	2.4706	2.91316	2.73721	2.92538	2.52755	2.93449	2.98131
VMP1	532588	81671	3.61823	2.99095	3.54059	2.98148	2.98911	3.28974	3.30281	3.44307	3.47438	2.97168	3.38647	2.62793	2.97011	2.87702	3.47914	3.5802
AGPAT6	69080049	137964	2.96665	2.92509	2.58057	3.16709	2.39826	2.93287	3.29978	3.12312	2.53437	2.64722	2.45876	2.81611	3.07436	2.49521	2.37988	2.79552
CRELD1	69059968	78987	2.99405	3.41268	2.7645	3.3271	2.39027	2.8277	3.07672	3.15974	3.19043	3.39811	2.44669	3.24667	3.39781	2.72102	2.69324	2.90305
NIPSNAP1	69059970	8508	3.47068	3.70742	3.39554	3.65942	3.22832	3.35644	3.56936	3.71782	3.2571	3.49208	2.88565	3.75356	3.62407	3.1992	3.39685	3.16849
CDADC1	70525807	81602	3.0982	2.97658	3.33689	3.29772	2.94017	3.091	3.25352	3.14108	2.9994	3.09213	2.9716	3.30962	3.15471	2.4275	2.96745	2.80191
MFN2	70946526	9927	3.2579	2.94414	3.19575	3.04922	2.18814	3.00704	3.29724	3.04883	2.88349	2.94837	2.80595	3.05837	3.22059	2.79038	3.17832	2.67151
SF3B2	70593345	10992	3.12032	3.23112	3.40094	3.24796	2.51827	3.01511	3.39289	3.21879	3.22839	3.05101	2.70235	3.18527	3.17023	3.05012	3.15652	3.35171
GBAS	69549646	2631	2.8266	3.15574	2.59394	2.87098	2.65206	2.87203	3.04869	2.87452	3.12813	3.02799	2.46052	2.88548	3.16077	1.96326	2.54832	2.46936
DNAJC6	68844642	9829	3.48134	3.91778	3.71219	3.82647	3.49243	3.66699	3.7716	3.80224	2.75968	3.10053	3.71276	3.63107	4.04303	3.46967	3.74541	3.81811
SYNGR1	70303719	9145	3.68078	3.65011	2.57341	3.41608	3.1694	3.45438	3.51997	3.89913	2.73281	2.78772	3.45341	3.37839	3.46395	3.47614	3.28239	3.47772
MAPT	80525654	4137	3.43809	3.68154	2.74451	3.56112	2.76996	3.43565	3.24129	3.41634	2.82556	3.0475	3.15365	3.56968	3.66284	2.98825	2.94005	3.59881
DNAJC8	69626985+81600136	22826	2.84762	2.96748	2.30328	2.84651	2.1625	2.93068	2.89378	2.58906	3.02047	2.78638	3.04922	2.49508	2.75808	3.12074	2.74907	3.02435
ZFYVE20	69173226+81600098	64145	2.66693	2.76912	2.4848	2.6693	2.24744	2.57452	2.51879	2.55116	2.91847	2.72667	2.67105	2.55564	2.73231	2.80375	2.58756	3.03607
EIF3A	69671947	8661	3.02962	3.33071	3.064	2.92663	2.54327	3.69532	3.47585	2.837	3.2738	3.26345	3.40875	2.90685	3.27322	3.24403	3.1025	2.63698
RHOB	70429393	388	3.4803	3.57019	4.20076	3.43854	2.36758	3.84878	3.68878	3.44965	3.87795	3.80426	3.6538	3.23437	3.95269	3.36336	3.85304	3.35535
CAB39	587417	51719	3.87337	3.39121	3.76064	3.69566	2.57179	3.45829	3.90645	3.69789	3.45427	3.31202	3.66835	3.46968	3.26553	3.64563	3.72609	3.42722
SRR	74357621	63826	3.78941	3.05878	3.47713	3.03637	2.54313	3.03537	3.46824	3.59634	3.26157	3.33406	3.48848	3.1917	3.20342	3.52974	3.56996	3.32418
MAPK8IP1	69752059	9479	3.06082	3.47157	2.83758	3.35948	3.73481	3.44028	3.46128	3.20266	3.61868	3.3667	3.48024	2.88295	3.17768	2.939	3.1914	3.47394
SMAP2	69407122	64744	3.7203	3.57951	3.39015	3.78179	3.33907	3.40467	3.70104	3.42118	3.74149	3.61867	3.47684	3.42727	3.21149	3.45825	3.26106	3.50669
ANXA6	69526671+73927589	309	2.80156	2.62368	3.39762	2.73912	3.8282	2.77003	3.14276	2.66386	3.2322	3.22484	3.24411	2.55584	3.36246	2.98112	3.15082	2.92583
NDUFB7	68545312	4713	2.55981	3.26079	3.60106	3.15432	3.87134	3.60476	3.45802	2.85596	3.48578	3.30023	3.53004	3.04078	3.27306	3.34646	3.72913	3.18897
GFM2	67787343	84340	3.20266	3.63914	4.24116	3.42213	4.60052	4.13293	3.93899	3.49908	3.74695	3.84297	3.85949	3.67375	3.20164	4.31818	4.23899	4.00462
TMEM59L	68843883	25789	3.55922	4.03392	4.18739	4.09895	4.46095	4.28719	4.15734	3.6176	3.17169	3.45427	4.12733	3.89762	3.49808	4.15642	4.36507	4.00867
PAGR1	68076546+70918982	79447	2.5009	2.9408	3.22803	3.03731	4.12147	3.15423	2.84707	2.97405	2.76308	2.98933	2.71853	2.99149	2.7386	3.02156	2.98325	2.65273
GABBR2	69257594	9568	3.67658	3.69572	3.29996	3.50518	3.27955	3.54766	3.55194	3.80291	2.94911	2.92332	3.8509	3.48485	4.26003	3.72502	3.58291	3.34866
UBQLN1	67814217	29979	3.3997	3.90937	3.88312	3.95567	3.76776	3.87858	3.96669	3.66638	3.4762	3.76929	3.88816	3.92601	3.70412	3.98184	3.9695	3.74423
DCTN1	70795466+70946413	1639	2.30333	2.59103	2.56235	2.82422	3.19832	2.40421	2.49424	2.39824	2.54627	2.4988	2.37049	2.8562	2.95232	2.23868	2.48021	2.49467
HERPUD1	686221	9709	3.34201	3.15484	3.09215	3.581	3.39332	3.14348	3.59106	2.94831	2.57395	2.64995	3.51755	3.42671	3.61313	2.92718	3.20132	3.53906
BOP1	69059816	23246	2.56872	2.49694	3.11056	2.49988	2.55852	2.72229	2.55004	2.45237	2.80545	2.55046	2.39707	2.18451	2.66979	2.88899	2.93497	2.67693
VPS37B	68637682	79720	3.33894	3.36425	3.67889	3.22375	3.53814	3.40449	3.77632	3.24451	3.81676	3.71624	3.70555	3.3825	3.29487	3.75681	3.69098	3.89906
ABCA2	69514530	20	2.88257	3.65885	2.18532	3.76252	3.50408	3.7192	4.083	3.11325	3.27525	3.12226	3.08931	3.23177	3.6416	2.86662	2.46367	2.67444
LAMP1	69736022	3916	3.12688	3.8565	2.76675	3.82752	3.47643	3.7979	4.18937	3.02143	3.27969	2.81087	3.06595	3.62962	3.68975	3.13742	3.33774	3.51176
EPB41L3	72283605	23136	3.41445	3.98343	2.21491	4.19567	3.58314	4.05153	4.348	3.38639	3.69673	3.5195	3.4291	3.87318	4.19353	3.15715	3.17213	3.4249
PCYT2	69095961	5833	3.41881	3.79105	3.16264	3.83209	3.3477	3.85736	3.83939	3.5156	3.36032	3.39537	3.11825	3.45844	3.73355	2.87908	3.14964	2.72195
LGMN	69736118	5641	3.12118	3.32876	2.11551	3.60807	2.8456	3.60012	3.919	2.82789	2.88374	2.68557	2.72249	3.65455	3.2395	2.54797	2.62539	2.90638
PLP1	2490+69117382+75457512+75457513+75457514+75457515+75492714+75492715+75492725+75492744+75496145+75496146+75496147+75496148+75496499+75496500+75496510+75496529	5354	2.94303	4.55028	2.70677	4.28989	3.69015	4.63383	4.73581	3.17938	4.10619	3.83412	2.91699	3.69409	4.02501	3.42707	3.37337	3.45024
SIRT2	74990520	22933	2.23032	3.20992	1.7363	3.04164	2.57471	3.32252	3.15158	2.5415	2.85436	2.65181	2.15052	2.82064	2.81411	2.35687	2.17965	2.77012
ADPRH	71608214	141	3.14311	3.75867	2.95827	3.73057	3.07715	3.56789	4.0231	3.34325	2.72999	3.03341	2.97856	3.75841	3.80166	3.15161	3.34712	2.84081
CCT4	71380971	10575	3.0139	3.73	3.29127	3.62718	2.7784	3.3412	3.6964	3.31521	2.74392	3.13106	2.6407	3.52629	3.27897	3.42675	3.24331	2.65041
TRAP1	76098384	10131	2.5434	3.01216	2.54288	3.00468	2.7165	2.93716	3.14078	2.65238	2.54266	2.86353	2.36218	3.10434	3.08983	2.55847	2.75023	2.57979
PEG3	69289693	5178	3.45598	4.4296	3.6986	4.54086	4.26027	3.94465	4.26951	3.5996	3.76703	3.87286	3.28011	4.49856	4.26659	3.87314	3.67352	3.52114
WDFY3	69174559	23001	2.89538	3.21914	2.39599	3.10464	3.0214	3.16879	3.3218	2.79421	2.48148	2.77353	2.61626	3.14151	3.18567	2.51466	2.78337	2.4802
RABAC1	75750398	10567	3.09969	3.68417	2.39703	3.51214	2.82947	3.49738	3.72271	3.27474	2.79242	3.01486	2.78796	3.78901	3.30806	3.10818	3.16873	3.33661
SNX14	71789921	57231	2.81019	3.17286	2.8174	3.14679	3.02035	3.1022	3.39163	2.86525	3.17674	2.88137	2.89579	3.49576	2.9646	2.583	2.89936	3.01825
ACSL6	638717	23305	2.97365	3.33167	3.63802	3.29421	3.18685	3.90837	3.81176	2.93322	2.99803	3.28313	3.51715	3.15144	3.35161	3.22581	3.80876	2.90678
GHITM	1208	27069	3.15606	3.71278	3.06981	3.56399	3.5167	3.98262	4.05059	3.20121	3.83459	3.36831	3.50005	2.94479	3.33282	3.24367	3.40198	2.93073
NFASC	68844086	23114	3.48883	3.92109	3.26286	3.71873	3.48303	4.05577	4.13554	3.59504	3.54854	3.37937	3.57166	3.50453	4.02476	3.15038	3.51382	3.01302
AHCYL1	69838759	10768	3.80215	3.46302	3.48141	3.79581	3.44321	3.55126	3.99253	3.55085	3.83789	3.48613	3.82957	3.44115	3.82438	3.34945	3.65523	3.4091
CPLX1	68193003	10815	3.71208	4.25186	4.15464	4.29856	4.25438	4.61438	4.80286	4.01044	4.37189	4.44865	4.35694	3.40406	4.32338	3.77206	4.45704	4.04067
MAP1A	71570736	4130	3.77485	3.89124	3.70329	3.77855	4.03731	4.14304	4.22581	3.61668	3.878	3.70568	3.8611	3.3514	3.84065	3.56061	3.7565	3.76774
PSMD7	71377824	5713	2.99046	3.1629	3.10918	3.122	3.11109	3.16627	3.38905	3.06267	3.22768	2.8834	2.9352	2.64764	2.78675	3.267	3.31447	3.13875
ATP5C1	73513447	509	2.97965	3.25802	3.05929	3.2575	2.74604	3.36827	3.67993	3.1398	2.82438	3.00799	2.65186	3.0577	3.05012	2.64558	3.30075	2.83325
GOT2	69734500	2806	3.54559	3.69319	3.11884	3.76312	2.8275	3.70087	3.94025	3.57137	3.59052	3.46719	3.34573	3.21292	3.9985	3.29243	3.51071	2.99846
UQCRFS1	70565401	7386	3.23636	3.6379	3.33155	3.4562	3.15689	3.50604	3.59081	3.32333	3.03951	3.18933	2.91443	3.10945	3.47884	2.89354	3.40193	2.97392
ATP5G3	69526970	518	3.15736	3.67268	3.17065	3.73224	3.14382	3.81829	3.8414	3.40184	3.26852	3.07324	3.24447	3.11145	3.53879	2.92287	3.42323	2.87668
NDUFA9	70523706	4704	3.11297	3.43762	3.35424	3.66085	3.04832	3.61699	3.79097	3.34382	3.09953	3.10316	3.22514	3.04808	3.38868	2.96958	3.47367	3.21982
COX6B1	71724561	1340	3.2347	3.61848	2.78889	3.50247	3.04379	3.8228	3.89388	3.26288	3.15467	2.95494	3.1631	3.26863	3.22287	3.50195	3.43415	3.49616
CTSB	71608217	1508	3.43205	3.9586	3.19057	4.04614	3.27518	4.02706	4.17843	3.62888	3.75733	3.34232	3.65622	3.7832	3.45662	3.7715	3.73252	3.73284
CUEDC2	71608215	79004	3.15379	3.63543	3.3046	3.50247	2.7869	3.71712	3.81234	3.44811	3.25459	3.24568	3.27564	3.27653	3.64127	3.33599	3.4789	3.39898
IDH3B	69735210+81600142	3420	3.43887	3.44718	3.20121	3.60856	3.04071	3.5759	3.8899	3.24948	3.28896	3.25229	3.20526	3.29725	3.29832	3.13344	3.35473	3.12941
IDH3G	69735216+81600144	3421	3.44552	3.52053	3.18736	3.57273	3.19523	3.47908	3.70865	3.20325	3.3656	3.30053	3.23641	3.49982	3.40822	3.23118	3.31902	3.41068
KIF1A	69735759+74513872	547	3.64751	3.55322	2.76792	3.56485	2.74261	3.57935	3.76036	3.50824	2.72522	2.93628	3.44393	3.47393	3.75598	3.24096	3.0654	3.2482
SULT4A1	69113650	25830	3.99524	3.83527	3.04779	3.91739	3.06971	3.75229	3.95301	3.88073	3.54159	3.56566	3.83255	3.56361	4.10429	3.58383	3.672	3.68225
TUBA3E	69114334+69114908	112714	3.4446	3.91342	3.0097	3.83638	3.07396	3.81278	3.87315	3.63137	3.13821	3.17637	3.1942	3.52986	3.69604	3.16808	3.38551	3.35801
SUCLA2	69887439	8803	3.53095	3.61727	2.97064	3.68461	3.04292	3.48122	3.89969	3.47839	3.42389	3.31005	3.03164	3.40676	3.75398	2.89724	3.38991	3.51216
ATP5F1	69113524	515	3.56963	3.77536	3.51684	3.94013	3.36006	3.61568	3.87265	3.56048	3.54459	3.52037	3.53828	3.51442	4.00071	3.37567	3.87818	3.29296
COX4I1	69568980	1327	3.53392	3.74776	3.05992	3.74567	2.77297	3.8565	3.94395	3.30523	3.26579	2.94071	3.76451	3.33271	3.69909	2.89436	3.30503	3.07257
ATP6AP2	69015578	10159	3.97839	3.98165	3.08064	3.80942	3.32459	3.87311	4.13284	4.03294	3.31977	3.67311	3.64025	3.33637	3.89898	3.5341	3.95102	3.70881
EPS15	69012635	2060	3.46624	3.65135	2.93334	3.44682	3.22249	3.99241	3.75558	3.5409	3.2016	2.83039	3.31352	3.13783	3.60693	2.86105	3.84922	3.28137
FASTK	71610819	10922	2.78347	3.22928	2.805	3.09527	2.33855	3.07518	3.24424	2.83526	2.89655	3.09648	2.59983	2.97639	2.89711	2.69675	2.71514	2.07897
ARHGAP35	71281194	2909	2.88819	2.95667	2.50229	2.78551	2.47533	3.0801	3.20049	2.71466	2.43649	2.24327	2.72216	2.87083	3.11032	2.65511	2.80259	2.70247
CADPS	69201570	8618	3.52624	3.87219	2.8705	3.59341	3.0823	3.89884	4.01785	3.43532	2.86476	2.61634	3.84069	2.9455	3.71613	2.96582	3.6763	3.1896
NAT8L	70231731	339983	3.49739	3.34739	2.90197	3.55472	3.00762	3.22275	3.4978	3.33036	2.7763	3.00578	3.62276	3.08408	3.2575	2.71269	2.80777	2.95716
SNPH	69885582	9751	3.1149	2.71049	2.72807	3.26054	2.49575	2.80513	3.39771	3.17494	2.63578	2.55576	3.05525	2.77219	2.94074	2.73253	3.13172	2.75017
AKT1	75988255	207	2.81814	3.28158	2.31075	3.10944	1.93671	3.27013	3.29961	2.68838	2.63204	2.94949	2.48164	3.34932	2.81802	2.68274	2.36437	2.36693
NAP1L2	71234531	4674	3.59536	3.82912	2.30253	4.02508	2.34088	3.75326	4.0561	3.45024	2.97285	2.93704	3.33693	3.76165	3.61268	3.22238	3.18053	2.96916
HAGHL	75259494+75692765	84264	2.53711	3.32481	2.11526	3.50101	2.99632	3.4514	3.63276	2.80983	2.84086	2.93786	2.78794	3.12248	3.13705	2.78705	2.47303	2.50525
HSPA4L	71664146	22824	3.08311	3.95509	2.29698	3.83852	3.25031	3.89656	3.97976	2.9185	3.11507	3.00111	2.94366	3.57241	3.66548	3.43898	3.21653	2.67068
MAGEE1	69262114	57692	2.96341	3.87532	2.72421	3.69157	3.02111	3.76987	3.68619	3.04945	3.14502	2.92076	3.25089	3.40192	3.39599	2.79867	3.23847	2.83797
RPL24	69262115	6152	2.85797	3.80686	3.26732	3.69896	2.73035	3.71355	3.60156	3.03114	3.26929	3.16097	3.01276	3.21964	3.5924	2.69081	3.07564	2.73997
RPL28	69173436	6158	2.82342	3.5748	3.36979	3.43384	2.95929	3.51116	3.63408	2.8343	2.91287	2.91792	2.8581	2.9989	3.29545	2.6807	3.31617	2.77469
CCDC6	77620271	8030	3.59364	3.86268	3.35049	3.54664	3.59427	3.73096	3.90529	3.6108	3.54243	3.8962	2.64525	3.66351	3.38777	3.49193	3.27501	3.08927
MAPRE3	69015218	22924	3.94089	4.00367	4.03353	3.99777	3.68602	3.94563	4.13366	3.96013	3.64589	3.63388	3.42383	4.00598	3.75307	3.88296	3.67867	3.61764
MGRN1	74427051	23295	2.80856	3.20627	2.70145	3.36294	2.57988	3.28407	3.3792	2.90598	2.84543	3.03404	2.62619	2.86996	2.88012	2.99727	3.02789	2.90821
RPL4	69095958	6124	3.34728	4.04753	4.32353	4.06805	3.85218	3.82717	4.15944	3.51019	3.53422	3.41742	2.95662	4.05005	3.60428	3.32014	3.96413	2.73018
MAST2	71656816	23139	3.10762	3.48666	2.7298	3.37557	3.10274	3.16378	3.3667	3.04899	2.36681	2.37564	2.70376	3.14802	2.75865	2.77875	2.91927	3.1049
2022-09-03	69838258	55964	2.61959	3.1326	2.92033	3.22178	3.38812	2.78431	3.04782	2.94745	2.22331	2.2573	2.91498	2.78248	2.91541	2.37108	2.6701	2.4922
CUL3	75774648	8452	2.88062	2.89305	3.31327	2.81934	3.6512	3.08328	3.33282	3.10056	3.13054	2.99094	2.86414	2.61607	2.85742	2.95416	3.47177	3.1209
TRIM32	75774651	22954	3.89119	3.56906	3.7952	3.55846	3.65258	3.63288	3.63705	3.98231	3.43778	3.52106	3.70819	3.66416	3.75414	3.43892	3.83617	3.86664
EIF3H	67765724	8667	3.52769	3.2969	3.69946	3.54073	2.61442	3.58436	3.78217	3.36722	3.2299	3.31249	3.35079	3.82083	3.51632	3.73057	3.80403	2.95255
NXF1	71608387	10482	2.97832	2.96581	3.05872	3.09944	1.7403	2.88027	3.20377	2.77519	2.6923	2.9793	2.42899	3.28122	2.87773	2.65271	2.66103	2.48896
ARL6IP1	69526874	23204	3.54149	3.99077	3.54499	3.87434	2.82528	4.13705	4.01833	3.47531	3.45494	3.4571	3.50227	3.69451	3.32551	3.49392	3.67628	3.01484
RPL23	68441454+70813131	9349	3.20722	3.65634	3.32716	3.57373	2.18759	3.65467	3.51239	3.29868	3.15938	3.15611	3.16917	3.87033	3.36233	3.37005	3.32673	2.84446
ETNK1	69672168	55500	3.68065	4.04164	3.261	4.07428	2.99011	4.12686	3.89269	3.84692	3.97331	3.83909	3.53049	4.03591	3.81481	3.71121	3.42945	2.53792
RPL8	69818338	6132	3.26104	3.89942	3.28329	3.89522	2.48548	3.49879	3.69744	3.37656	3.0217	3.37175	2.97862	3.89873	3.49624	3.39934	3.0476	3.14924
RPS16	69818379	6217	2.67634	3.4514	3.07049	3.51486	1.87755	3.4724	3.4218	3.04632	2.75189	2.99571	2.76898	3.40409	2.98989	2.91922	2.8481	2.74183
HDAC11	69080509	79885	3.25825	4.26789	2.80068	4.15286	2.91802	4.06643	3.92937	3.57154	3.47823	3.66313	3.07024	4.02909	3.90776	3.55499	3.33443	2.92729
RCN2	69816774	5955	3.3236	4.06156	2.81964	4.05366	2.72884	3.83535	3.9257	3.43171	2.87836	3.08264	2.80622	4.28481	3.68764	3.30278	3.26599	2.92638
RPL27A	69262228	6157	3.30002	3.49526	3.24322	3.61227	2.01383	3.31265	3.17641	3.25882	3.34671	3.23006	2.88666	3.51546	3.0885	2.67112	3.0574	3.07824
KIFC2	615	90990	2.80113	3.19814	2.51479	3.43702	2.48015	2.93091	2.89612	2.96611	2.91516	3.17314	2.85039	3.26767	3.27076	2.94383	2.66416	2.67976
KIDINS220	69816512	57498	2.56061	3.43974	3.1865	3.54044	2.46813	3.21078	3.25563	2.93229	3.37069	3.36639	2.50301	3.56714	3.21444	3.26838	3.14347	2.41304
PHAX	69113578	51808	2.47122	2.96328	2.52768	2.99576	2.22563	3.06059	2.93096	2.56292	2.80956	2.82892	2.68501	2.97112	2.87226	2.72157	2.35909	2.27764
SECISBP2	69873499	79048	2.28575	2.93912	2.59039	3.00353	2.29826	2.90529	2.85305	2.75839	2.83456	2.94168	2.38778	2.38027	2.92073	2.49509	2.29726	2.30612
ATP13A2	68160844	23400	2.84496	3.25983	2.76282	3.44629	2.3857	3.38685	3.53119	3.01946	1.87564	2.02665	2.63742	3.24135	3.08999	2.56022	2.83364	3.28065
PSMA6	69817408	5687	2.78157	3.11407	2.46987	3.25011	2.09894	2.65971	3.15298	2.91792	2.50318	2.61303	2.48997	3.23734	2.80351	2.13055	2.41369	2.17684
RPL26	69816792	6154	2.66328	3.83988	3.38308	3.76377	2.88837	3.40452	3.52544	3.20084	2.75074	2.75359	2.77689	3.72273	3.37475	2.89872	3.10808	2.89063
FLII	68193045	2314	2.53921	3.1955	2.02374	3.14935	2.46309	3.14552	3.12938	2.65037	2.51602	2.47923	2.77273	3.02322	3.2085	2.61089	2.17682	2.70972
ABCA3	69514536	21	2.59132	2.843	2.06854	2.91791	2.43114	2.9279	2.97377	2.5751	2.64561	2.5497	2.99965	2.83498	3.2674	3.06468	2.49758	2.83374
ATXN2	69873421+70795799	6311	2.59891	2.89547	2.41856	2.98603	2.64287	2.94142	3.11763	2.569	2.69757	2.46761	2.95218	2.88444	3.0401	2.79619	2.83051	2.89158
SAR1B	69873397	51128	2.76929	3.32974	2.84781	3.1828	2.66275	3.28446	3.4684	2.78909	3.11251	3.01587	2.85378	2.94875	3.21046	2.33684	3.10187	1.80954
SARS	69873403	6301	3.12154	3.76844	2.56236	3.63754	2.99633	3.65765	3.73917	3.26591	2.94223	3.1855	3.42509	3.76591	3.77433	3.0321	3.07706	2.9064
SLC25A27	70302111	9481	2.95061	3.31997	2.88699	3.19636	3.37669	3.24083	3.19485	2.81497	3.66996	3.231	2.8994	3.18461	3.1132	2.4369	2.58641	2.91801
SLC39A7	69873953	7922	2.92046	3.53163	2.76563	3.36244	2.91711	3.30809	3.43087	2.96633	2.78879	2.76083	2.65747	3.39719	3.34788	2.80863	2.7816	2.95245
ACTR1A	76081924	10121	3.51542	3.17825	2.58013	3.15738	2.1739	2.97976	3.43674	3.16912	2.99647	3.10332	3.37429	3.21406	3.2631	2.97652	2.84985	2.56319
DYNC1H1	69627003	1778	3.9706	3.96921	3.42276	4.00888	2.85824	3.47216	3.9332	3.69506	3.60049	3.73737	4.18043	3.76232	4.118	3.81238	3.70005	3.36443
BBC3	68798043	27113	3.94918	4.39798	3.22605	3.97139	3.53795	4.23887	4.0454	3.63606	3.60206	3.97718	3.8259	4.03109	4.08082	3.81025	3.3697	3.83568
CYCS	68546299	54205	4.1249	3.70482	3.61223	3.65699	3.09401	3.8196	3.81566	3.8893	3.49156	3.57095	3.8599	3.8572	3.66092	3.80687	4.00038	3.62107
KARS	68499524+68546272	3735	3.42047	3.3922	2.97424	3.19723	2.79872	3.44139	3.39909	2.97096	3.35374	3.40165	3.20827	3.32638	3.28043	3.50193	3.30136	2.86933
KLHDC8A	71610854	55220	3.17601	3.80979	3.59039	3.74295	2.07415	3.91278	3.87724	3.08669	3.30888	2.97123	2.93444	3.4801	3.83865	2.93733	3.37805	3.10276
HSPE1	68499485	3336	2.75203	3.54943	2.87375	3.26451	2.76972	3.30032	3.45253	2.79875	2.82813	2.95871	2.82856	3.43315	3.24782	2.92998	3.21061	2.67638
RYR2	69288279	6262	3.7285	3.34444	3.66911	3.60106	3.42191	3.5794	3.51313	3.68282	3.35184	3.2135	3.39284	3.01521	2.36102	3.39248	3.57822	3.28227
ACO2	67978674	50	3.55063	3.67395	3.7025	3.72623	3.13668	3.78483	4.0841	3.52873	3.55751	3.50702	3.77341	3.53934	3.31827	3.70527	3.91293	3.48862
ANKH	68797954	56172	3.66092	3.48553	3.63795	3.43069	3.59643	3.86304	3.74394	3.59131	3.5023	3.32769	3.07344	2.85741	3.46542	3.61638	3.81919	3.48198
INA	67765717	9118	4.06547	4.084	4.31143	4.19693	3.89859	4.5279	4.38626	4.11866	3.58236	3.33805	3.97793	4.1841	4.36712	4.2996	4.5335	4.12471
DMAP1	68745426	55929	2.85555	3.08302	3.11142	2.84461	2.6931	3.44396	3.3015	2.58016	3.00987	2.93681	3.02022	2.87854	3.08981	2.9994	3.23991	3.04616
INTS1	68743990	26173	2.38525	2.87195	2.31405	2.83004	2.41141	2.99147	2.96672	2.4858	2.42944	2.54106	2.50904	2.61762	2.80922	2.72219	2.48347	2.1123
TMEM242	68410345	729515	2.67974	3.17917	2.4081	3.04283	2.37027	3.46998	3.21628	2.78809	3.05562	3.20771	2.37766	2.94153	2.72628	3.09553	2.45243	2.38034
AMPH	69526605	273	3.10027	3.2524	2.94707	3.31263	2.71205	3.03873	3.48386	3.17004	2.37029	2.19294	3.22753	2.61422	3.4731	3.50285	3.65441	2.96107
ATP6V1H	70525808	51606	3.3263	3.24686	2.8086	3.11278	2.42183	3.55941	3.63825	3.30418	3.18557	3.05231	3.35503	2.68421	2.98311	2.67475	3.22432	3.1809
ATXN7L3	71764425	56970	3.55666	3.27309	3.07904	3.42082	2.31929	3.40781	3.70931	3.51539	2.98476	3.09594	3.61071	2.66884	3.63092	3.18926	3.27374	3.48912
NDUFA10	67881785	4705	3.72131	3.51512	3.80066	3.66084	3.03496	3.56022	4.26319	3.6464	3.28178	3.30258	3.5508	3.12701	4.24526	2.90003	4.08585	3.8421
CADM4	69735299	199731	3.93657	3.99794	2.32969	3.92904	3.34045	4.00252	4.13499	3.92426	3.66806	3.53658	4.00914	3.55428	4.00127	3.61704	2.96554	3.989
CLTC	69549024	1213	3.83281	3.36724	3.15811	3.50852	2.86888	3.27299	3.56968	3.64625	3.54146	3.22068	3.59446	3.12203	3.61607	3.28942	3.53039	3.20335
PGK1	69783047	5230	4.69069	4.46949	3.92743	4.30331	3.56217	4.11826	4.50501	4.44121	4.12813	4.00179	4.5096	4.25324	4.57454	3.90736	4.27605	4.17809
TPI1	70191997	7167	4.59061	4.36188	3.95067	4.3815	3.44828	4.15621	4.44655	4.24825	4.14032	4.24374	4.48222	4.25875	4.38513	4.22734	4.21982	4.30138
NFE2L1	68924787	4779	4.0187	3.90446	3.4341	3.86027	3.65651	3.81634	4.11327	3.75545	3.64171	3.49898	3.84432	3.90277	3.70034	3.7033	3.77622	3.45634
MAP6	74580829	4135	3.63438	3.41889	2.12014	3.44213	2.42753	3.36321	3.59798	3.47915	2.39993	2.66631	3.81412	3.05527	3.67425	3.10043	2.44159	3.51491
BRSK1	100144096	84446	2.91729	2.69115	2.34931	2.88477	2.55181	3.01431	3.27589	3.03832	2.95318	2.96308	2.95548	2.76948	2.63191	2.83292	2.65786	3.41359
MDGA1	69752149	266727	3.26299	3.6526	2.86192	3.58769	3.27774	3.66131	3.81811	3.20708	3.31778	3.21724	3.6358	3.2613	2.99987	3.13398	3.38531	3.59407
CLK2	71608390	1196	2.68517	2.55333	2.84444	2.78709	2.44742	2.31829	2.92983	2.57095	2.65763	2.57423	2.26349	2.74586	2.89627	3.08948	2.75356	2.66958
GORASP2	69015823	26003	3.25381	3.25521	3.64686	3.36472	3.68258	3.09458	3.41434	2.99084	3.1368	2.98343	2.93899	3.34544	3.14598	3.42393	3.53153	3.12303
PPP1R13B	68798992	23368	2.4603	2.75027	3.31063	2.8029	3.0215	2.66607	2.96256	2.39831	2.67022	2.3889	2.20145	2.85526	3.17801	2.81402	3.10326	2.2603
CLCN3	70305610	1182	3.47934	3.33266	3.62364	3.29432	3.33971	3.17266	3.31713	3.38002	3.34481	3.29195	3.14778	3.39489	3.40069	3.22931	3.52987	3.51403
TMUB2	71608230	79089	3.08453	2.71978	2.8839	2.56449	2.76767	2.64534	2.7077	2.73393	2.58161	2.4557	2.49361	2.61279	2.9251	3.02632	3.15997	2.94487
BECN1	70429172+70919687	8678	2.59765	2.59783	2.84414	2.63854	1.78726	2.61151	2.61632	2.70639	2.42182	2.43061	2.40763	2.65267	2.75361	2.52099	2.72711	2.29777
RPL15	69818299	6138	3.33996	3.4292	3.44474	3.5841	2.21158	2.99442	3.41001	3.60598	3.23615	3.31455	2.95171	3.52687	3.45645	3.46751	3.24919	2.94713
STX7	69887415	8417	3.41596	3.02738	2.47189	3.35562	1.86466	2.56522	3.19419	3.58994	2.54597	2.66547	2.69126	3.18854	2.68601	2.79014	2.72958	2.92081
HK1	69735054	3098	3.28245	3.43127	3.06576	3.40772	1.86092	3.42809	3.3744	3.55963	2.65223	2.6282	3.02139	3.17561	3.42703	3.16347	3.57397	3.29961
ACTG2	77620463	72	3.59967	3.80119	3.87154	3.5829	3.46228	3.99743	3.92214	3.75739	4.25741	4.00833	3.72621	2.98358	3.67396	3.84055	4.03584	3.87127
ATP2B2	70724583	491	4.29757	3.56322	4.14602	3.60179	3.95493	3.92958	3.95695	4.3156	4.51774	4.35747	4.35067	2.96844	3.72559	3.83275	3.9617	4.47755
LPCAT4	73606648	254531	4.11886	3.53837	3.78116	3.63063	3.58369	3.73285	3.93188	4.09333	4.4288	3.74759	4.09241	3.19167	3.93261	3.75953	3.68557	4.20928
SCN1B	77454673	6324	4.21898	3.81419	4.00783	3.97415	4.61253	4.02697	4.372	4.14648	3.96522	3.72293	4.29956	3.53966	4.30891	4.0406	4.2965	4.48252
SORT1	69288327	6272	3.94683	3.17733	3.81553	3.21465	3.20021	3.41497	3.51221	3.81427	3.77866	3.52695	3.70871	2.73196	3.42788	3.56107	4.01746	3.79718
PURB	70813173+71609032	5814	2.76456	2.17495	2.66504	2.45711	2.63377	2.51813	2.65861	2.82428	2.7607	2.71143	2.87724	1.9092	2.56086	2.59774	2.77745	2.83418
ACTR3	69514702	10096	3.14302	3.2008	3.86038	3.12456	2.59686	3.15784	3.3031	3.12407	3.52339	3.39885	3.20864	2.86425	2.52134	3.13032	3.71964	2.8323
BCAS2	513003	10286	3.59438	3.32678	3.76133	3.12395	3.20537	3.19657	3.38197	3.38334	3.31506	3.16929	3.84791	2.8238	2.73121	3.3577	3.87588	3.68903
LAMTOR1	72283773	55004	2.904	2.93828	2.93647	2.80868	3.51571	3.0087	3.12633	2.81386	3.03242	2.86251	3.01098	2.60629	2.32497	2.92119	2.88989	3.13002
PPIB	74580984	5479	3.73376	3.23761	3.9329	3.40221	2.8186	3.64496	3.70697	3.46332	3.06728	2.87925	3.45767	3.20178	3.00608	3.18783	4.01064	3.25858
ATL2	513010+74359341	64225	3.31082	2.59028	3.17695	2.96058	3.87228	2.97306	3.4087	3.1911	3.50732	3.53358	3.7175	3.19467	2.66835	2.99224	3.41416	3.27498
NAPA	532632	8775	4.27772	3.23945	4.22572	3.53917	4.38096	3.79396	4.04289	4.41076	4.14019	4.22978	4.39198	3.41479	3.45553	3.95924	4.39224	4.24004
RAB7A	532633	7879	4.22823	3.43231	4.04602	3.80241	3.54851	3.92688	4.064	3.9246	3.76265	3.94436	4.22076	3.42612	3.71538	3.83817	4.34005	4.02761
PABPC1	71616794	26986	2.99013	2.7136	3.78447	2.66571	2.32163	3.10462	3.02915	2.83551	3.22165	3.05508	2.92316	2.38381	2.72541	3.0653	3.53689	2.95976
GPCPD1	71489800	56261	2.44136	2.45739	2.85798	2.58802	3.06072	2.71116	3.20975	2.51893	2.9388	2.86434	2.87791	2.35732	3.24859	2.37584	3.11717	2.87678
FNDC4	74357604	64838	2.52282	2.77686	3.01411	3.05868	3.02076	3.20389	3.36271	2.67036	2.9736	2.28982	3.09428	2.60205	3.42757	3.56494	3.15496	3.15993
OLA1	71608294	29789	3.33092	3.52269	3.66437	3.51105	2.91248	3.41515	3.66791	3.5539	3.61167	3.48665	3.37961	3.09131	3.53286	3.81262	3.91581	3.33751
PSMD11	69817426	5717	2.72454	2.81806	2.52469	2.91923	2.43122	2.69366	2.99588	3.00074	2.6981	2.61204	2.69119	2.6769	2.76023	2.85945	2.5036	2.7388
RNF130	68637868	55819	2.95558	3.15664	2.72236	3.15039	3.0259	3.30423	3.11553	2.95743	2.80197	2.24705	3.00215	3.28949	3.55627	3.53167	3.22056	2.9779
SYT13	1865+71147960	57586	2.64682	2.92927	2.677	2.91603	2.51633	3.03959	2.6055	2.78624	1.90357	1.91805	2.59546	2.67466	2.94207	2.47624	2.56406	2.80566
IFT172	71280856	26160	2.85862	2.60533	2.4643	2.81702	2.59496	2.85617	2.9329	2.77306	2.51178	2.6986	2.90585	3.30662	2.99992	2.72297	2.36559	2.64457
NDUFS3	67767465	4722	3.72916	3.71541	3.67037	3.68986	3.23853	3.84324	3.8294	3.75777	3.75454	3.65643	3.52151	3.57734	3.90443	3.58782	3.53506	2.61404
DEF8	69095968	54849	2.82013	2.98251	2.77784	3.07693	3.14574	2.68323	2.74272	2.75005	2.90475	2.86883	2.33063	2.7716	3.05662	2.54588	2.48547	2.57001
USP19	69169331	10869	2.56107	2.72441	2.56431	2.85176	2.41125	2.35868	2.57524	2.576	2.63536	2.65428	2.64892	2.91349	2.74276	2.50551	2.37592	2.70932
CA8	192	767	3.11261	3.16927	2.69292	3.12006	3.45376	3.07925	2.96719	3.22994	3.07556	3.21087	3.35306	3.36399	3.41749	2.97115	2.76403	3.069
RANGAP1	2520+887	5905	2.35294	3.07257	2.43619	3.16979	2.74978	2.9636	2.88823	2.61736	2.92149	3.13535	2.80126	3.17598	3.02747	2.6085	2.47465	2.81222
GNB2	513+514	2783	1.77676	2.5713	1.93379	2.45174	1.42824	2.32343	2.0406	2.14483	2.74841	2.7362	2.07538	2.82541	2.2721	2.17817	1.91486	2.30452
NDN	689	4692	3.0907	4.22325	2.80448	4.14044	3.34643	4.14945	3.87093	3.41087	3.18856	3.31214	3.43332	4.31618	3.25981	3.65495	3.26853	3.39047
RIPPLY3	368	53820	3.25663	3.71408	2.35645	3.38705	3.14249	3.72704	3.17085	3.11893	3.3039	3.31338	3.29961	3.36621	3.18217	3.55713	2.8123	3.45488
SYNGR3	1861	9143	2.86349	3.99617	3.04049	3.67934	2.46299	3.75191	3.49197	3.10979	3.2414	3.35978	3.49727	3.62066	3.38955	3.82475	3.26552	3.41273
GJB2	1360	2706	3.10952	3.16837	2.8812	3.29602	3.33802	3.31744	2.90183	3.12226	3.24882	3.16015	2.89315	3.00914	3.35983	3.29949	2.89504	2.64688
LRRC45	67810609	201255	3.29472	3.26455	3.59066	3.46711	2.60242	3.1355	2.99944	3.1952	3.20932	3.52809	2.83919	3.57307	3.20861	3.92537	3.35657	3.15853
PCDHGA12	771+79354774	26025	3.05546	2.90615	2.74243	2.90807	3.02036	2.88049	2.36131	2.98444	3.4213	3.40291	3.0621	3.13101	2.89244	3.02244	2.83905	3.12004
B3GNT1	69527932	11041	3.23434	3.0857	2.90358	3.1783	2.32393	2.8761	2.77558	3.2022	3.05196	2.7892	3.17837	3.41926	2.96175	2.96113	2.87554	2.79048
RPS14	69012777	6208	3.12552	3.54718	3.64061	3.46507	2.71944	3.4046	3.14361	3.21873	2.99328	2.94146	3.17846	3.34592	3.27334	3.28623	3.50873	3.18103
DYNLRB1	68203506	83658	3.12933	3.50069	3.22735	3.27023	2.48444	3.46399	3.17844	3.36748	2.54868	2.98341	3.27143	3.80711	3.44552	3.4199	3.24684	3.39432
HNRNPD	68301939	3184	3.39564	4.00175	4.02903	3.91997	2.97015	4.0568	3.55444	3.41441	3.6671	3.86683	3.45017	4.02173	3.87818	3.90441	3.68778	3.89808
PRELID1	68441460+81600090	27166	3.10209	3.4577	3.01682	3.33982	2.53585	3.39511	2.98608	3.31155	3.42757	3.42506	3.11029	3.87611	3.7826	3.55361	3.39805	3.30208
TCEAL6	71724762	158931	3.16115	3.42197	3.36794	3.4485	1.84698	3.3342	3.35575	3.21621	3.37938	3.42522	2.96384	3.21925	3.40926	3.46623	3.46577	3.31079
PJA2	583577	9867	4.20465	3.92274	3.8769	4.17449	3.83926	4.26524	4.07033	4.33279	4.63786	4.33841	3.94377	4.29137	4.11687	4.34972	4.23546	3.80673
PLCD3	227747+77620411	113026	3.78865	3.50507	3.42247	3.5252	2.80426	3.53783	3.40675	3.57684	3.64853	3.7152	3.25534	3.96662	3.72079	3.48954	3.23453	3.51324
ZCCHC18	583555	644353	3.82448	4.1866	4.00041	4.35893	3.49345	4.25332	3.81973	4.06931	3.73071	3.92798	3.78276	4.59196	4.37772	4.36964	4.22627	3.87202
TPPP	69407355	11076	4.17535	3.69957	3.47622	3.77005	2.12572	3.80202	3.35647	4.02705	3.49455	3.19806	4.20131	3.70948	3.68111	3.61369	3.66519	3.77334
VGF	70299935	7425	4.37619	3.76005	2.69894	3.91951	2.6773	3.71376	3.67414	4.1185	4.28204	4.24622	4.34371	4.34557	4.17792	4.18195	3.67692	4.5161
LMTK3	81654127	114783	3.77621	4.30969	3.76566	4.27378	3.52958	4.50678	4.23511	3.9811	4.34068	3.72769	3.87632	4.26801	4.21865	4.31662	4.03708	4.40667
MAP2K4	227736	6416	3.94454	3.96742	4.06873	3.70549	2.4859	3.95604	3.74707	3.85318	3.22688	3.36334	3.77698	3.49367	3.87176	3.32991	3.66811	3.67145
SBF1	227739	6305	3.05588	3.38923	3.76159	3.28711	2.4139	3.81743	3.40992	3.28282	3.25169	3.22959	3.10727	3.12265	3.54438	2.70048	3.39626	2.97779
PGRMC1	2479+77454574	10857	3.8274	4.15636	3.64016	4.0806	2.23769	3.74929	3.59015	3.75611	3.56091	3.78093	3.23639	4.47727	3.46726	4.24763	3.72471	3.48362
RPL10	68666661	6134	3.10935	3.5841	3.40435	3.71369	2.14131	3.58771	3.21595	3.18731	2.95764	3.0687	3.03791	4.09069	3.5448	2.96314	3.11429	3.23071
ACTR2	68	10097	3.09084	3.25613	3.0676	2.94366	2.55098	3.17427	3.03942	3.29172	3.51832	3.36445	3.54548	2.84755	3.26244	3.40879	3.43578	3.1566
PRNP	1406	5621	3.44654	3.37223	3.13661	3.22099	2.49483	3.35446	3.12854	3.63511	2.79658	3.04521	3.25194	3.52995	3.63502	3.57557	3.34585	3.13786
PFKL	68341860	5211	3.84395	3.42095	3.79708	3.24589	2.64921	3.36038	3.19373	3.65156	3.182	3.35911	3.81458	3.58366	3.44597	3.91525	4.0907	2.90472
SUPT6H	69887469+81600156	6830	2.86265	2.61444	2.62447	2.59152	2.32922	2.17937	2.45106	2.78402	2.77256	2.91351	2.82654	2.9343	2.82863	2.89596	2.98225	2.51795
PRKAG2	30+68341256	51422	2.93673	2.7252	3.322	2.51114	2.31317	2.93053	2.36256	3.01039	3.02962	3.11046	2.54745	2.66586	2.74839	3.12894	3.65242	2.38974
VPS35	293904+77620311	55737	3.13759	3.10339	3.00482	2.90413	1.59461	2.78952	2.70386	3.16069	2.87109	2.85011	2.87893	3.10592	2.75911	3.19757	3.37412	1.92263
ATP6V1G2	583575	534	4.43836	4.25459	4.665	4.5132	4.51669	4.53066	4.38227	4.56065	4.12459	4.10916	4.79733	4.61247	4.39643	4.49356	4.78412	4.86127
KIFAP3	67765709	22920	4.14947	3.8083	3.79724	3.99578	3.06291	3.29536	3.41362	4.12911	3.68794	3.97915	4.19231	4.17882	3.95061	4.14042	4.20028	4.01828
STK25	68667823	10494	3.97873	4.13581	4.14975	4.17993	3.191	3.92448	3.98164	4.19357	3.96166	3.92209	4.25048	4.21459	4.21909	3.89019	3.95844	4.2302
THY1	68798025	7070	4.58932	4.26524	4.55389	4.50936	3.98936	4.25911	4.48548	4.46664	4.53245	4.47091	4.53888	4.1698	4.68989	4.43099	4.4981	4.5904
EFTUD2	68667760	9343	2.92958	2.66825	3.17074	2.83121	2.12486	2.9568	2.69798	2.96765	2.93639	2.70769	2.9256	2.60663	2.98972	3.33298	3.05007	3.00071
TBCE	68667198	6905	2.99436	3.06996	2.89466	3.13145	2.38496	3.05141	2.68673	3.18233	3.06775	2.87473	2.67558	3.1503	3.03986	3.08468	2.92422	3.2342
ATP8B2	69527006	57198	3.1352	2.94835	2.18452	3.09317	2.17623	2.89207	2.98382	2.82185	3.09203	2.7994	3.34271	3.08528	3.22599	2.89173	2.58776	2.94194
DISP2	69626903	85455	3.88216	4.17469	3.28944	4.26089	4.10056	4.19043	4.17992	3.44173	2.54999	3.09083	4.02488	3.69245	3.60462	3.56657	3.85145	2.94324
DRAP1	70431295	10589	2.83753	3.17196	2.94736	3.14498	2.58631	3.04075	3.25362	2.51688	2.40447	2.68095	3.09612	3.13691	3.16224	3.0441	3.42011	2.53967
MEN1	71489796	4221	2.6856	2.79277	2.99093	2.57591	3.26734	2.75529	3.12671	2.64988	2.70898	2.94589	2.41651	2.69433	2.82121	2.72097	2.86872	2.65558
SPOCK1	70525793	6695	3.9602	2.98758	2.67212	3.60819	3.79385	2.83122	3.45117	4.23954	3.29406	3.29967	3.79422	3.22456	3.97583	3.57654	4.03575	3.60366
MIB2	69262258	142678	2.45372	2.87277	2.70915	2.8222	2.66934	2.82779	2.79717	2.66234	2.8594	2.81825	2.67368	2.35813	2.72487	2.68674	2.24938	2.9593
ARPC5L	70543029	81873	3.3377	3.2664	3.64547	3.34595	3.45085	3.60139	3.41427	3.36362	3.64908	3.43431	3.47155	3.36785	3.23152	3.54475	3.44737	3.75526
PABPN1L	74990476	390748	3.22513	2.83658	3.00576	3.35497	3.70107	3.30132	3.37128	3.3819	3.75069	3.64631	3.28064	3.01588	2.98124	3.75236	3.36747	4.14161
ATP1A1	100055045+100055054+100055069+68157413	476	4.13194	3.63415	3.94028	3.55613	4.08009	3.57894	3.74811	4.19552	3.77679	3.84307	4.26333	3.57362	3.49902	3.70578	3.85839	4.15564
PPP2R2C	69817240	5522	3.90359	3.46409	3.77947	3.21171	4.07297	3.53496	3.44021	4.03431	3.89517	3.94966	4.04303	3.42154	3.63865	3.17509	3.50324	3.62481
CDC42BPA	73513621	8476	3.43795	3.34345	4.13593	3.39499	4.55607	3.78643	3.5337	3.54382	3.67068	3.61866	3.66217	3.22431	3.84376	3.45642	3.79027	3.95401
CNBP	70593287	7555	3.92843	3.65761	4.35586	3.63829	4.33457	3.78625	3.82547	3.89155	4.15559	4.10574	3.94331	3.82861	3.69667	3.85922	4.17981	3.73737
TCF20	70598360	6942	3.57998	3.4556	4.066	3.70405	4.2158	3.59361	3.59513	3.61359	3.86819	3.89178	3.78474	3.28306	3.90184	3.58881	3.60617	3.57126
KLC3	583557+81599668	147700	4.17914	4.05553	4.49732	3.98146	4.25556	4.44722	4.4754	4.1583	4.51139	4.32515	4.64303	3.62925	4.18841	4.68738	4.56684	4.60802
PRM3	74822868	58531	3.92474	3.59	4.18283	3.66267	4.39905	3.87593	3.90342	3.71931	4.23756	4.20684	4.27017	3.10817	3.68545	4.1029	3.8801	4.13487
CD200R1L	71021129	344807	3.78606	3.4429	4.17885	3.72113	4.41928	3.43151	3.4762	3.72919	4.03073	4.04559	3.69291	3.78089	3.65859	3.989	3.82495	4.20151
SLC30A2	74821946	7780	3.55113	3.50954	3.95986	3.45907	4.18237	3.67649	3.60289	3.74297	4.02899	4.1217	3.75012	3.5201	3.58013	4.04229	3.71632	4.02266
SIX2	71325468	10736	3.76459	3.64154	3.90428	3.6228	4.51825	3.64536	3.54848	3.59847	4.03207	3.92277	3.53542	3.7638	3.70804	3.79582	3.64702	3.84006
SEC14L2	71325450	23541	3.00864	2.87843	3.65767	2.97998	4.09611	2.79931	3.0646	2.99391	3.27206	3.3415	3.10171	3.01538	2.98322	3.17748	3.18623	3.37849
KYNU	71833014	8942	2.80005	3.48337	3.44744	3.54306	3.87982	3.59059	3.15167	3.2105	3.77586	3.72441	3.49411	3.43159	3.7069	3.63139	3.46377	3.57859
MKL2	69289363+70545943	57496	2.61566	2.70821	2.66931	2.68667	3.32571	2.55532	2.40557	2.74487	3.2834	3.15673	2.75118	2.783	2.62954	2.71271	2.47063	2.78469
RAB5B	100144441	5869	3.24658	2.92592	3.33539	3.0145	3.95109	2.9181	3.29153	3.24544	3.22836	3.3957	3.08007	2.9323	2.9285	3.36823	3.17948	3.24647
MAGI2	74821819	9863	3.92755	3.23021	3.67481	3.22372	3.49347	3.56346	3.2761	3.86313	3.49854	3.68257	3.94272	3.22126	3.02407	3.33861	3.54051	3.74883
CCNK	70431223	8812	2.90204	3.11839	3.35129	3.14801	3.77627	2.84187	3.03445	2.93219	3.38411	3.45644	2.67556	3.25773	3.03094	3.16329	2.8492	3.00849
HECTD4	69013450	283450	3.41751	3.28821	3.50539	3.23932	3.88414	2.98869	3.05473	3.43732	3.17256	3.10749	2.88316	3.53051	3.37704	3.20387	3.29403	3.04992
ZNF445	71380381	353274	3.45236	3.29594	3.75297	3.5777	4.14269	2.88123	3.10176	3.36477	3.40043	3.54425	3.11549	3.62017	3.32347	3.22576	3.25787	3.48626
CHERP	69059949	10523	3.56274	3.23387	3.94089	3.49656	4.62199	3.32352	3.39692	3.55609	3.55826	3.43117	3.16133	3.3147	3.27595	3.20123	3.6085	3.17883
HIST4H4	69169564	121504	4.04699	3.86114	3.66947	3.69138	4.52498	3.71529	3.45655	4.05548	3.84665	3.80419	3.51374	3.79334	3.98873	3.35406	3.56495	3.80553
RPS6KB2	69169349	6199	3.1605	3.47478	3.23067	3.39537	4.25173	3.39683	3.49971	3.29551	3.46089	3.40905	3.71289	3.38346	3.48701	3.15754	3.09289	3.70024
PPP1R10	68911019	5514	2.32784	2.74016	3.24867	2.61811	3.74886	2.3492	2.44658	2.62443	2.78982	2.77582	2.63983	2.62444	2.69818	2.90388	3.00926	2.85471
LDB1	69059844	8861	3.58678	3.44505	3.32524	3.18562	3.92255	3.23301	3.08553	3.53488	3.55366	3.43711	3.22456	3.47408	3.2203	3.02641	3.20645	3.15349
ZNF3	70445317	7551	3.06413	3.11927	3.17056	3.31413	3.60102	2.92632	3.16686	3.19832	3.05099	3.37401	3.13366	3.28826	3.17849	2.71928	2.82779	2.71163
ST8SIA2	69873761	8128	3.55519	3.38015	3.55211	3.63894	4.57513	3.51222	3.30333	3.58694	3.72962	3.84511	3.54745	3.16896	3.4617	3.38859	3.21221	3.74113
TMEM109	70445383	79073	3.53653	3.12634	3.36388	3.47768	4.38301	2.86741	2.83436	3.36108	3.1973	3.15776	3.51919	3.2688	2.99617	2.977	2.97267	3.72358
CCNT2	68666840	905	3.26405	3.35036	3.5955	3.35609	3.89094	3.25585	3.11549	3.14983	3.46316	3.3631	3.22843	3.29842	3.38517	3.14133	3.19267	3.23866
PSPC1	71656122	55269	2.76075	3.29106	3.96914	3.49086	4.44444	3.24457	3.36688	3.0787	2.90201	3.21174	3.12251	3.37805	3.56355	3.24765	3.41228	3.28243
H1F0	70431343	3005	3.25521	3.28725	3.57987	3.25095	4.19029	3.16871	3.34455	3.2025	3.07828	2.94846	2.85261	2.77982	3.18564	3.38073	3.24004	3.44973
ATN1	68911027	1822	3.37502	3.29203	3.40729	3.30382	4.67514	3.65693	3.53792	3.22768	3.63185	3.40287	3.06958	3.63958	3.26728	3.48847	3.05031	3.32999
INPP5B	69015530	3633	3.17808	3.29787	3.31457	2.95403	4.28833	3.54017	3.2202	3.15351	3.16158	3.22629	2.70256	3.15926	3.41793	3.0643	3.26015	2.94993
TMC8	71587631	147138	2.81265	3.25055	3.32296	3.34252	4.13965	3.24858	2.96769	2.83812	3.38135	3.30573	2.84952	3.32542	2.96678	3.31246	3.09659	3.21253
AVEN	69236843+74431691	57099	2.12479	2.16647	2.27275	2.08677	3.10746	1.97839	2.1371	2.07601	2.7381	2.62666	2.15754	2.42901	2.14198	2.54457	2.21253	2.67533
RSPH6A	71808828	81492	3.60939	3.58768	3.79117	3.34437	4.32865	3.16957	3.20162	3.53217	3.67054	3.64235	3.59678	3.4809	3.57742	3.58181	3.32663	4.0433
PHF3	70300786	23469	3.43532	2.91433	3.58899	2.85468	4.00577	2.29858	2.99161	3.33134	3.35348	3.45382	3.03286	3.03928	3.21489	2.99167	2.94585	2.78049
RAPGEFL1	70305419	51195	3.90635	3.06309	4.08739	3.54472	4.4915	3.10658	2.91484	4.0928	3.56085	3.91115	3.63107	3.26926	3.23292	3.4969	3.41189	4.1232
HIST1H2BC	68745149	8347	3.21353	3.22098	3.81195	2.97813	2.91372	3.38544	3.13385	3.2679	3.61664	3.52481	3.37227	2.86934	3.13523	3.28777	3.77632	3.34636
SUMO2	74990518	6613	3.44021	3.42616	3.75924	3.21984	3.89582	3.41179	2.90067	3.59252	3.72531	3.73508	3.56975	3.40523	3.48364	3.65287	3.77209	4.11343
MCMDC2	70227866	157777	3.6013	3.6983	3.27535	3.60156	3.87809	3.61764	3.47119	3.69429	3.72705	3.80926	3.66136	3.51824	3.54411	3.31147	3.23473	3.45169
PNN	69816386+70919603	5411	3.05116	3.30933	3.19167	3.27856	3.31218	2.8183	2.94853	3.1439	3.20051	3.19021	3.08016	3.3152	3.27698	2.65832	2.97219	3.04532
PCDH10	71668995	57575	4.1013	3.41681	3.25193	3.23748	3.51441	3.2587	3.19143	3.35613	3.25013	3.14771	3.31441	3.34509	3.56829	3.29768	3.11029	3.66815
C6ORF222	70218277	389384	3.7675	3.64035	4.14582	3.94715	4.4781	3.53461	3.76675	3.54471	3.95514	4.09086	4.1852	3.94372	3.79349	3.96103	4.00747	4.05459
PLA2G4E	69202412	123745	3.83565	3.41478	3.76768	3.77587	4.1363	3.54515	3.43046	3.65512	3.79978	3.6907	3.85487	3.76843	3.64568	3.49322	3.5453	3.64288
SERBP1	532664	26135	4.22219	3.97805	4.7441	4.13383	4.18526	4.02834	3.8646	4.36979	4.38085	4.41139	4.22807	4.14791	4.59211	3.93133	4.66058	4.55915
HNRNPL	532678	3191	4.09853	3.33949	4.30709	3.80697	4.06178	4.0296	3.52567	4.09777	4.24263	4.36722	4.07083	3.87584	3.95565	3.58979	4.03826	3.94569
CIR1	69353633	9541	3.23436	3.627	3.22254	3.44757	4.05157	3.28867	3.16172	3.33272	3.59863	3.66018	2.94358	3.54735	3.5646	3.32947	3.14451	3.52184
NOB1	69353620	28987	3.27944	3.23852	3.36759	3.33816	3.59695	3.34051	2.85379	3.16963	3.60028	3.46816	3.4424	3.5887	3.43609	3.35438	3.11629	3.61275
DNM1	47983	1759	4.28587	4.29277	4.14779	4.36153	4.21305	4.27751	4.33558	4.58423	4.31069	4.46954	4.10889	4.36422	4.351	4.33192	4.2324	4.25485
RAD23B	68445113	5887	4.07367	3.59818	3.73837	3.95862	3.78393	3.40309	3.49175	3.9889	3.6915	3.49275	3.65121	3.90541	3.61067	3.91746	3.65834	4.03293
SNCB	100144408	6620	4.06628	4.25983	4.114	4.37903	3.9846	4.13383	4.37786	4.04627	3.55913	3.86638	4.18442	4.16235	4.30471	4.30529	4.13669	4.60517
UNC80	69530726	285175	3.09599	3.29398	3.36499	3.60263	3.28307	3.16264	3.30399	3.1671	3.02077	3.01509	2.75862	3.58766	3.82719	3.16553	2.94633	3.39259
ST13	532638	6767	4.25077	4.21569	4.28773	4.36005	3.82424	4.70282	4.51659	4.23493	4.14897	4.23304	4.28823	4.164	4.18327	4.0641	4.29554	4.16246
YWHAG	1125+1126+68443009	7532	3.45107	3.52933	3.14893	3.6939	3.24196	3.56252	3.35121	3.4389	2.96932	3.12913	3.23281	3.51005	3.27979	3.53372	3.24045	3.22569
GGNBP2	70303498	79893	3.23739	3.39731	3.28103	3.48215	2.65719	2.8234	3.33641	3.00696	3.04469	3.20275	3.11174	3.5107	3.48358	3.09902	3.21979	3.21924
KHDRBS1	532636+70919448	10657	3.68089	3.14862	3.808	2.94538	3.02339	3.68211	3.29529	3.75463	3.59086	3.93529	3.62922	3.26116	3.55128	3.37319	3.55673	3.36357
TMEM68	583558+81599670	137695	3.06346	2.5812	2.89657	2.90263	3.15933	2.84323	2.74898	2.864	2.80445	2.78109	3.16942	2.63068	2.54038	3.04769	3.11946	3.20208
DYRK1A	2170+79904316	1859	2.50289	2.11118	2.35004	2.18033	2.38302	1.90837	1.98619	2.36537	2.07135	2.21201	2.33974	2.15283	2.25922	2.33342	2.65997	1.82141
LILRA5	71587613	353514	2.32151	2.87434	2.99629	2.99588	2.37596	3.19787	2.83568	2.62419	2.97848	2.99478	2.74245	2.90107	2.84253	2.85212	2.61536	2.87121
SH3PXD2B	69672665+71735074	285590	2.28511	2.40705	2.02285	2.69488	2.22653	2.6703	2.38553	2.28566	2.90531	2.63443	2.21391	2.61254	2.38716	2.50331	2.27146	2.69788
MTMR4	68862084	9110	3.01799	3.07345	2.95922	3.19757	3.31302	3.26594	3.16856	3.13812	2.96206	3.11188	2.65487	2.85256	3.19881	2.90812	2.92556	2.93027
ATF4	69288650	468	2.78047	3.02059	2.08866	2.75952	3.05179	3.28833	3.25353	2.71659	2.49076	2.74258	2.7475	2.89942	3.33357	2.81197	2.35584	2.84459
ABR	70305383	29	4.14996	3.65505	4.33479	3.77614	3.07875	3.46813	3.59637	4.05757	3.43163	3.88278	3.87193	4.05442	3.50084	4.11007	4.02499	3.85341
GRIA2	68924793+70919471	2891	4.13618	3.8414	4.4607	3.81986	3.9551	3.84902	3.47544	4.08885	4.39113	4.43717	4.02357	4.16418	3.56685	4.41041	4.32132	4.2945
ITM2C	68196976	81618	4.64868	4.53761	4.79961	4.26696	3.93584	4.32245	3.91614	4.71792	4.81412	4.88206	4.45749	4.73642	4.13775	4.81135	4.88759	4.62922
TRRAP	413773+81600106	8295	3.11517	2.83096	3.40486	2.81817	2.32476	2.85388	2.77305	2.86265	3.2138	3.25605	2.99102	2.92819	2.88374	2.95753	3.01143	3.15349
ERC2	68797661	26059	3.80499	3.73816	4.34974	3.38209	2.95945	3.63613	3.1282	3.67582	4.16505	4.10655	3.46887	3.70695	3.53702	3.88061	4.08143	3.80079
CAMK2B	70719036	816	3.62626	3.25149	4.49346	3.58637	4.2334	2.98567	3.05802	3.85072	4.3163	4.26888	3.65476	3.53937	3.78577	3.98957	4.24624	4.0107
DLG4	68193007+70918916+72182975	1742	3.76109	3.05276	3.98544	3.22525	3.48989	3.34862	2.88274	3.78211	4.01882	3.78037	3.88888	3.47356	3.38622	3.77366	3.77698	3.79036
TRIM44	71763607	54765	3.37531	2.97078	3.71625	3.08273	2.73993	3.05149	3.03288	3.3658	3.25124	3.13572	3.57399	3.42876	3.37003	3.4323	3.48556	3.42134
CD47	323180	961	4.13279	3.88802	4.29118	3.69567	3.78603	4.18597	3.52488	4.17971	4.56959	4.34798	4.20531	3.61787	4.30485	4.17289	4.25278	4.4623
PFKP	68196975+77620429	5214	3.65573	3.68933	2.94001	3.51774	2.7456	3.76811	3.27492	3.98116	3.97581	4.03286	3.70571	3.74073	3.87173	4.1513	3.87026	4.06842
C11ORF58	69352872	10944	3.24044	3.14685	2.88982	3.07013	2.33599	2.7839	2.69572	3.24856	3.14654	3.17673	2.99771	3.04255	3.07977	2.90896	2.86629	2.87075
PTPRS	69817751	5802	3.36175	2.95081	3.12798	3.27604	3.18002	3.30533	3.2643	3.48617	3.09239	3.43366	3.49385	3.31484	3.41433	3.3353	3.57488	3.46124
CHN1	69838711	1123	4.5787	3.83838	4.48884	3.80824	3.31422	3.75124	3.90057	4.75767	4.61333	4.62272	4.38752	3.75768	4.05717	4.4011	4.31383	4.29608
MAPK1	68744976	5594	4.2532	3.51623	4.19181	3.84609	3.03109	3.61707	3.54886	4.23776	4.42213	4.38608	4.01281	3.8688	3.6033	4.3808	4.41807	3.9011
PPP1R12A	74581146+81600604	4659	3.50022	2.87516	2.98441	2.86706	2.17019	2.64471	2.71814	3.327	3.36537	3.34014	3.14342	3.12332	2.89649	3.2829	3.03054	3.36268
PPP3R1	70812895+71608201	5534	3.95781	3.16652	4.08699	3.41377	3.06902	3.11123	3.48517	4.09162	4.18928	4.02512	4.04553	3.19969	3.5474	3.86684	4.01029	3.99873
DYNLL1	69627021+81600140	8655	3.83313	3.56791	3.4853	3.40526	1.46802	3.23251	3.11918	3.94337	3.54631	3.53833	3.61707	3.48846	3.26711	3.75989	3.70061	3.5284
INTS10	70430720+81600554	55174	2.86929	2.19676	3.10787	2.48918	1.39414	2.30258	2.59672	2.84179	2.672	3.15078	2.58237	2.5504	2.44868	2.82131	2.68989	2.61398
CDK9	293258+81599610	1025	3.57026	2.80379	3.59239	3.10957	1.22181	2.69447	2.65034	3.22795	3.39285	3.42725	3.25218	3.26958	2.8863	3.25788	3.28547	3.60385
DBN1	75694702	1627	2.99862	3.13789	3.94719	3.15645	2.28698	2.92526	2.87796	3.25044	3.73588	3.75919	3.2621	3.67587	3.29736	3.5537	3.68202	3.78257
STRA8	69887385	346673	2.61991	2.60609	3.11183	2.84334	2.1345	2.33319	2.43921	2.76869	3.15283	2.93727	2.5913	2.82869	2.87947	3.14427	2.83102	2.96992
ZMIZ2	100143454	83637	3.20383	2.79824	2.63582	3.16288	2.7972	2.65975	2.87371	3.27406	3.12978	3.13947	2.89643	3.39307	2.9203	2.54604	2.62438	3.21787
ARF1	77620391	375	3.69222	3.5947	3.92667	3.54014	2.9315	3.4649	3.52377	3.68781	3.79359	3.94433	3.6061	3.67412	3.47708	4.02984	4.02871	3.86499
PTPN5	71378389	84867	3.25404	3.44825	2.94046	3.56528	2.7304	3.13457	3.06918	3.17411	4.22014	4.25363	3.26519	3.43853	3.46832	3.55294	3.04245	3.85798
SLC43A3	69873988	29015	3.20529	2.79983	2.37271	2.89118	2.47938	2.3958	2.95911	3.21155	3.09248	3.31038	2.70644	3.12353	3.04924	2.86411	2.47631	2.82303
ACIN1	100146043+100147503	22985	3.68524	3.71008	4.03266	3.68101	4.05339	2.98704	3.40867	3.74296	3.65083	3.8346	3.55268	4.17009	3.66415	3.79328	3.56429	3.97525
IL10RB	77464934	3588	3.10463	3.69445	3.36758	3.57074	3.46639	3.27147	2.87726	2.85898	3.54603	3.53044	3.29723	3.824	3.38722	3.37889	3.20542	3.71946
NKTR	73423868	4820	3.61603	3.63172	3.72856	3.79635	3.86827	3.157	3.09226	3.40282	3.48621	3.46195	3.12071	4.23186	3.74203	3.57433	3.57111	3.81896
KRBA1	77620433	84626	2.67167	3.02485	3.09274	3.00631	3.30556	2.69156	2.61418	2.53052	2.93684	3.19814	2.64988	3.19294	2.92961	2.79249	2.38658	2.8038
ZNRF1	75692716	84937	2.54646	2.91186	2.45967	2.89455	2.62738	2.47661	2.62611	2.68565	3.32668	3.36605	2.76752	2.93295	2.87287	2.61511	2.16523	2.96951
GAP43	79669511	2596	4.60415	4.73065	2.56062	4.70649	4.30627	4.09392	3.41878	4.33637	3.84813	4.52813	4.14001	4.7948	4.5772	4.69702	3.47553	4.12557
CADM1	100144893+81654149	23705	4.1965	3.82317	4.00947	3.66658	3.58087	3.1596	3.59916	4.04809	3.25336	3.76966	3.41829	4.51717	3.48359	4.31937	3.80213	3.78692
CROCC	70546069	9696	3.16001	3.14142	3.695	3.44552	3.44965	2.78034	3.06749	3.09652	3.81963	3.71108	3.09113	3.81032	2.91609	3.62678	3.17163	3.54423
DDX50	69626760+81600132	79009	2.95707	2.40346	2.20396	2.56264	1.74277	2.1252	2.19503	2.78376	2.26807	2.55327	2.41801	2.90295	2.53909	2.44221	2.14519	2.71508
MAP6D1	70565891	79929	3.62027	3.41371	3.38294	3.52174	2.29912	3.23101	3.40311	3.55883	3.60245	3.89435	3.47739	3.79058	3.71457	3.00945	3.03755	2.9862
SUB1	71608391	10923	4.11271	3.61246	3.81653	3.46362	2.91024	3.60734	3.54476	4.10513	3.89698	4.05894	3.81755	3.90643	4.2523	3.31798	3.43654	3.82258
HNRNPH1	69014464	3187	3.2909	3.12546	3.37963	3.0832	3.41361	3.03763	2.95383	2.92685	3.32836	3.49034	2.28554	3.55578	3.13562	3.04902	3.00547	3.01307
PABPN1	70919579+74431266	8106	2.64673	2.92015	2.84283	3.01186	2.79754	2.65128	2.56985	2.62154	2.54671	2.79426	2.46683	3.32068	2.9559	2.83623	2.74202	2.70691
FLNA	70565563	2316	2.68262	3.10519	2.8572	3.00606	2.90613	2.56004	3.03444	3.03007	3.33145	3.19146	2.21808	3.27528	3.14302	2.86638	2.89523	2.52202
GLG1	532744+77800925	2734	3.78769	3.24134	3.87772	3.46368	3.83802	3.07921	3.39442	3.84114	3.37039	3.57815	3.61186	4.2786	3.24844	3.50615	3.73418	3.40886
TSN	532641	7247	3.95181	3.73132	3.98317	3.62359	2.63224	3.55376	3.58715	3.82259	3.24977	3.81937	4.05854	3.98999	3.20188	2.94172	3.62083	3.38228
ANAPC16	199227	119504	3.75681	3.7642	3.75048	3.53709	3.57157	3.93241	3.06314	3.36739	4.02488	3.88696	3.74568	3.76629	3.80758	4.19645	4.05784	3.65887
FBXO18	199226	84893	3.93964	3.45455	3.41158	3.49997	3.15495	3.72222	3.01238	3.59862	3.80492	3.72994	3.82272	3.74013	3.83233	3.73475	3.63193	3.85465
CDK7	545092	1022	3.92015	3.90772	4.03236	3.74307	3.07679	3.88089	3.54608	4.02613	4.00175	3.94456	4.09163	3.86172	3.82138	4.09665	4.39789	3.52245
MED29	199204	55588	4.08567	4.4042	4.7052	4.17829	3.41448	4.56028	3.91861	4.17598	4.55817	4.38512	4.36255	4.54071	4.55629	4.28573	4.74725	3.94282
CTSA	512767	5476	3.18364	3.44395	3.82221	3.43788	2.85751	3.51336	2.93377	3.39487	3.56754	3.61419	3.32945	3.53442	3.48463	3.25985	3.51946	3.17235
ITM2B	532581	9445	4.14157	4.32958	4.57154	4.22038	4.33449	4.46493	3.84381	4.19561	4.16406	3.61393	3.68407	4.34893	4.60684	4.14559	4.75584	3.94395
ICK	68445065	22858	3.27659	3.56673	3.63065	3.41718	4.06422	3.9528	3.00418	3.25767	3.70745	3.58531	3.53583	3.49622	3.79621	3.8265	3.60166	4.09572
MAST3	69236658	23031	4.25655	3.99439	4.09202	3.86385	4.45942	3.85875	3.68776	4.19828	4.26907	4.12669	4.23722	3.62743	3.85608	4.05801	4.1476	4.59138
BAZ1B	69288680	9031	2.88367	2.45293	3.14398	2.74569	2.9872	2.79068	2.51184	2.62623	2.88472	2.82435	2.88329	2.7773	2.98896	2.86621	3.01775	2.53123
RNF25	70523811	64320	3.28291	3.22836	3.36869	3.44572	3.72361	3.36017	3.36674	3.05542	3.16924	3.35411	3.24637	3.7119	3.4713	3.47087	3.52157	3.29824
LEMD2	69173262	221496	2.22684	2.85101	2.47383	2.59758	3.18335	2.86964	2.67028	2.06022	2.76748	2.55916	2.70848	2.5792	2.91001	2.50775	2.30571	2.64685
KIAA1467	69446286	57613	4.26771	3.68799	3.15679	3.77148	3.10838	3.38506	3.19732	4.05903	3.79686	3.74524	3.65441	3.8199	3.75331	3.39688	3.38055	3.284
MED28	69095943	80306	2.94696	3.18192	3.09865	3.02838	2.67486	2.79645	3.01006	2.99438	3.01751	3.1518	2.78675	2.88957	2.63079	2.69107	2.96012	2.21822
KLHL22	69079996	84861	2.63637	2.56002	2.68646	2.62678	2.23882	2.51886	2.35073	2.66619	2.38388	2.22534	2.01935	2.67698	2.54526	2.50757	2.6691	2.23206
UMPS	69080001	7372	3.62978	3.76564	3.64999	3.60446	3.25974	3.90152	3.51166	3.64372	3.42443	3.63991	2.88193	3.81159	3.36005	3.18874	3.67092	2.64906
NSF	294021	4905	4.20036	4.27337	4.26669	4.39231	3.34777	4.46283	3.71706	4.40234	4.28391	4.21814	3.65256	4.31387	4.71843	4.25158	3.94141	3.3613
PIAS2	294017	9063	3.68164	3.72597	3.78299	3.51383	3.25538	3.81518	3.37074	3.87905	3.83797	3.97603	3.29295	3.61841	4.03141	2.96166	3.33455	2.89666
ARMCX1	68445131	51309	2.39085	3.47583	2.92985	3.54451	2.64882	3.57599	3.30594	2.79589	2.61681	2.68261	3.02661	3.67661	3.40519	3.38892	3.17366	3.23592
PHF1	67936419	5252	2.9448	3.75317	2.76438	3.69421	3.6367	3.49036	3.86411	2.82277	2.90925	2.85399	2.85611	3.48187	3.51727	3.28819	3.28052	3.86773
HSPA9	69735144	3313	2.56083	3.18919	2.45692	3.22769	2.56725	2.95485	3.15614	2.69984	2.8417	2.46798	2.56784	2.9055	3.2777	2.28833	2.78409	2.71593
KLHL11	69735855	55175	3.021	3.4251	3.5751	3.53573	2.90104	3.37061	3.66474	3.18048	3.2608	3.28471	3.3441	3.32747	3.76167	3.46842	3.38809	3.43189
UHMK1	69735831	127933	3.91726	4.00746	3.69222	4.08461	3.09075	3.86326	4.15563	3.90624	3.42052	3.57759	3.78991	3.9529	3.92117	3.69671	3.61835	3.86888
TMX2	393213	51075	3.42726	3.7997	3.10786	3.72669	3.03364	3.90325	3.96441	3.33776	2.76921	3.06906	3.33408	3.82653	3.48279	3.37926	3.49842	2.99633
NECAP1	69169421	25977	2.99744	3.09369	2.87615	3.16217	2.35228	3.00812	3.28829	2.92828	2.43351	2.68712	2.76283	2.79156	2.88632	2.17807	2.81993	2.65361
TTLL1	71610853	25809	3.38237	2.6482	2.27525	2.92584	2.22691	2.87209	3.2161	2.91258	2.49699	2.86895	3.2023	2.86704	3.13535	3.05391	2.42094	3.0326
MBD3	69080515	53615	3.1287	3.30266	3.25576	3.37064	3.59498	3.47347	3.27703	3.35331	3.79646	3.71114	3.59547	2.91436	2.78711	3.51647	3.19268	3.56808
MEAF6	71991768	64769	2.66803	2.33983	3.25785	2.69737	3.26597	2.63186	2.72496	2.44223	2.72995	2.91179	2.66513	2.68368	2.56019	3.47117	3.06758	3.0421
ACTL6B	69105315	51412	2.78122	2.79357	3.2801	2.75279	1.86929	2.68163	2.51476	2.79229	3.32436	3.25174	2.61648	2.64635	2.39009	3.17389	2.89769	2.79626
HIRIP3	69837911	8479	2.47581	2.8293	2.2103	2.7997	1.93786	2.928	2.80441	2.41854	3.18953	3.3568	2.90458	2.7997	2.55606	2.52746	1.89583	2.58054
ADD1	68631935	118	3.57261	3.41786	3.5559	3.36046	2.43136	3.42644	3.09212	3.75696	3.84251	3.5075	3.25721	3.63446	3.36391	3.87602	3.89763	3.38275
TRIM63	70786788	84676	3.05198	2.69344	2.33581	2.96707	2.03945	2.62716	2.56659	2.93082	3.05023	2.75984	2.73733	2.9222	2.73736	3.02698	2.39251	2.80937
PDLIM7	69113566+70813197	9260	2.48668	2.41289	1.77472	2.50045	1.02362	1.99675	1.87842	2.39061	2.40973	2.63813	2.52847	2.6278	2.11701	2.27744	2.0093	2.27544
ARF5	69526791+81600128	381	2.65022	2.37954	2.08037	2.41821	0.792617	2.49642	2.59707	2.59414	2.57157	2.45558	2.36962	2.29647	2.37826	2.41603	2.17648	2.6213
BMPR2	69529382	659	3.00447	3.22375	2.54256	2.97028	1.81839	2.98986	3.16579	3.08796	2.93252	2.95858	3.0704	2.75769	2.60819	2.95241	2.70951	2.89203
BTRC	75692782	8945	3.04556	2.77528	2.85686	2.80836	1.25008	2.75787	2.83381	3.01992	2.87575	3.04023	3.01848	3.08047	2.28513	2.89852	2.63304	2.55176
TMEM179	71380550	388021	3.37381	3.53276	3.09161	3.53483	1.16197	3.40081	3.35869	3.49929	3.26331	3.56229	3.50853	3.7907	2.98503	3.79141	3.55695	2.98593
SSR2	76081939+77620333	6746	2.21563	2.42376	2.10733	2.30705	1.5503	2.14647	2.38235	2.29438	2.08721	2.24592	2.36947	2.65559	2.13274	2.44419	2.41058	2.45465
CREG2	69608046	200407	3.61989	3.14321	2.96713	3.17473	2.14869	3.18095	3.07823	3.81855	2.61644	2.94499	3.47759	3.17131	2.64089	2.52765	2.99382	2.85079
ATP5H	67765702	10476	3.58714	3.22471	3.6933	3.32301	3.34655	3.83783	3.50141	3.62926	3.2045	3.30812	3.59426	3.506	3.61416	3.48896	3.89991	3.44486
EIF3I	68637694	8668	3.07022	3.47795	3.09996	3.48598	2.41676	3.63986	3.37587	3.27498	3.36166	3.08489	3.25456	3.75899	3.28879	3.70173	3.44748	3.24709
VPS53	68563092	55275	2.85736	2.5751	2.42284	2.49737	2.01327	2.98731	2.77354	2.91758	2.74621	2.82446	2.18682	2.59886	2.66844	3.03406	2.73984	2.67462
FBXO21	587405	23014	3.9037	3.50843	3.95501	3.54592	3.06102	3.93168	3.83333	3.4537	3.35024	3.57289	3.78038	3.45565	3.77002	3.9884	4.02881	3.27153
PPA2	69080009	27068	3.10447	3.56207	2.81127	3.46409	2.85169	3.54797	3.12064	3.19219	3.20961	3.18358	3.09074	3.08878	3.15293	2.91769	3.0671	2.80101
POU3F2	73949665+81655548	5454	2.74128	3.19199	2.59061	3.14912	2.82694	3.25336	2.99185	2.87672	3.21792	3.30893	2.79373	3.26366	3.03738	2.79318	2.55062	3.06171
RAB3A	68924503	5864	3.93927	4.03775	4.05024	4.12889	3.88683	4.17259	4.27344	4.11771	3.77822	3.97745	3.88865	3.9661	4.22159	4.10083	4.29586	4.10119
MPI	69079976	4351	2.80333	3.27598	3.44032	3.2476	2.46676	3.5019	3.46022	2.82315	2.7476	1.92059	2.74593	3.21107	3.23484	3.32089	3.24493	2.95317
SIN3B	69169397	23309	3.2111	3.04766	3.09698	3.07323	2.20153	3.22846	3.15499	2.9819	3.04071	2.7517	2.75681	3.20142	2.89054	3.03285	2.89992	2.75822
RCC2	69202938	55920	2.6282	2.60684	2.42818	2.64487	1.88062	2.63019	3.08439	2.60573	3.02976	2.91735	2.52307	2.47366	3.17907	2.13731	2.2155	2.6195
CNNM1	69568800	26507	2.81711	2.51699	3.13446	2.74236	3.06524	2.39585	2.66514	2.90761	2.66336	2.83438	2.75251	2.26791	3.09351	2.64151	2.3291	2.75897
FRY	70305174	10129	3.37194	3.14231	3.43555	3.10295	3.11457	3.09779	3.25329	3.37392	3.11578	3.25041	2.80905	3.32419	3.25129	2.51972	3.28503	2.60639
MAF1	69080508	84232	2.72857	2.75265	2.73067	2.73145	2.54933	2.66621	2.74475	2.98133	2.90764	2.87159	2.55738	2.6306	2.73963	2.01464	2.37959	2.62036
SCN2B	73573157	6327	3.17333	3.48011	3.47397	3.37617	4.03464	3.42958	3.09423	3.26609	3.64327	3.76565	3.45821	3.17515	3.93182	3.2311	3.48345	3.558
ASAH1	413772+71147930+81600104	427	2.15756	2.22499	1.76705	2.31822	1.68183	2.03948	2.18645	1.91904	1.97961	1.8773	2.04937	2.32558	2.00528	1.76769	1.76375	2.11981
KANSL2	69080041+81599630	54934	2.10853	2.35702	1.83463	2.35262	1.48624	2.2683	2.23317	2.1545	2.15217	2.23674	2.03158	2.5321	1.96415	2.13819	1.96405	2.14269
ARL1	69526862	400	2.64312	2.61596	2.98896	2.75494	2.37336	2.84001	2.80316	2.63218	2.90641	2.29181	2.84809	2.42628	2.39121	2.94253	3.24122	2.80345
ADAM15	392924	8751	3.47725	3.04853	3.47898	3.16079	2.81935	2.69281	3.1343	3.32451	2.59694	2.81264	3.46489	2.9671	3.41186	3.21044	3.62416	2.84271
WAC	71281111	51322	2.74681	2.75186	2.71385	2.79273	2.07779	2.89819	2.82607	2.79248	2.72732	2.47643	2.57827	2.96454	3.02793	2.57047	2.78601	2.23311
MYEF2	71022840+71325270	50804	2.74993	2.53263	2.96911	2.56174	2.57876	2.37664	2.27153	2.54669	2.6588	2.43505	2.29564	2.95959	2.66047	2.72391	2.72968	2.25404
TSPAN7	72718	7102	4.37005	4.42633	4.10149	4.41635	3.41919	4.02462	4.06611	4.34028	4.44148	4.56312	4.06962	4.2226	4.3682	4.37768	4.08919	3.97408
UQCRC2	72723	7385	3.94562	3.96036	3.38105	3.92355	3.09599	3.49615	3.46255	3.64705	3.76704	3.62273	3.22186	4.10126	3.88882	3.99494	3.58646	3.48571
ATP1A2	69173256	477	2.35973	3.61483	2.67405	3.46248	3.57307	3.7388	3.66975	2.52466	3.14855	2.99535	2.36398	3.57214	3.27876	2.37519	2.83178	2.07125
GLUL	67978757+70919872	2752	2.90133	4.02822	3.10986	3.9737	3.74506	4.19058	4.19963	3.00366	3.62297	3.41345	2.96517	3.6167	3.46037	2.80798	3.38777	3.33285
QKI	68797858	9444	2.85527	3.98525	2.81216	3.79149	3.58674	4.18853	3.88336	2.83607	3.52624	3.41811	2.50381	3.40448	3.5487	3.05783	3.39559	2.67215
CD81	227+68269526	975	2.43038	3.95172	2.56264	3.68232	3.5383	4.07047	3.67564	2.63328	3.02343	2.78809	2.15941	3.79474	3.44944	2.85556	3.09268	2.65096
NDRG2	1238+79912570	57447	2.55442	3.71145	2.36509	3.59025	3.26006	3.59377	3.34866	2.70681	2.90486	2.87858	2.38564	3.67649	3.63104	2.54605	2.45049	2.63171
CNTFR	71656697	1271	2.23673	3.06052	2.11073	3.15085	3.68914	3.08529	3.41311	2.36444	2.76076	2.59625	2.17554	2.93041	3.22289	2.50706	2.47008	2.59179
FASN	100144507+68845341	2194	2.02944	3.02226	2.27933	2.99189	2.44561	2.79227	3.06858	2.262	2.59256	2.05816	2.02286	2.91435	2.8329	2.30279	2.40467	2.4799
CD248	68745510	57124	2.69794	3.31605	2.92228	3.18519	3.8658	3.50091	3.26012	2.67356	3.15785	3.20076	2.36362	3.02475	3.15284	2.76187	2.76261	2.62815
DNAJC11	71162003+71496459	55735	3.28546	3.38319	2.79196	3.39614	3.23247	3.29121	3.29991	3.19493	3.11727	3.29391	2.83214	3.64437	3.22065	2.81769	2.71128	2.92003
DPP6	68797583+69528004	1804	2.59211	3.67774	3.33713	3.60254	4.05538	3.42409	3.27847	2.67671	3.33387	3.50121	2.53605	3.61851	3.42747	3.3248	3.31303	2.3832
KRT26	70205352	353288	3.23539	3.39521	2.29472	3.16294	3.66554	3.55959	3.42386	2.91809	2.85212	3.16488	2.77196	2.84099	3.01507	2.71591	2.29264	2.59714
CLU	276+277+77800883	1191	2.74596	3.51948	2.83	3.43465	3.09636	3.55931	3.2632	2.90805	3.15639	3.13247	3.04761	3.69918	2.78256	2.85067	3.09072	2.8633
SCNM1	68666595	79005	3.12185	3.24779	2.7126	3.06334	3.88384	3.13724	3.11301	2.87135	2.84855	3.04488	2.88508	3.04127	2.97535	2.25093	2.65815	2.63594
FAM19A5	69059974	25817	3.02156	3.74093	3.11893	3.91671	3.46602	3.46362	3.78956	3.04533	3.31753	3.32587	3.08413	3.84912	3.80179	3.44582	3.21088	2.84395
MAP4K4	69752041	9448	1.86275	2.93009	2.41081	3.04133	2.95592	2.54107	2.94478	2.19638	2.34075	2.43139	2.19986	2.98415	2.9675	2.05973	2.41379	2.2346
TTC1	70429465	7265	2.85042	3.34248	2.93602	3.4109	2.98702	3.33633	3.51513	2.83409	2.8301	2.89501	2.7622	3.09973	3.27586	2.46369	2.70686	2.49395
SNAPIN	69549659	23557	2.98754	3.31313	2.62405	3.26129	2.87088	3.10482	3.03579	2.87035	2.88558	3.03893	2.63278	2.9313	3.17771	2.15531	2.44882	2.45864
RERE	69289805	473	2.1502	3.30168	3.21795	3.29338	3.27839	3.04918	3.24575	2.19044	2.03709	2.36581	2.49343	2.99221	2.7983	2.54924	2.96205	2.6732
ATP1B2	68744958	482	3.01825	4.2035	4.02451	4.21365	4.58384	4.25671	3.96095	2.73891	3.32605	3.3218	3.22029	3.97532	4.1197	3.83447	3.66924	3.52834
KNDC1	71213183	85442	3.12816	3.77262	3.24644	3.9952	4.48134	3.81904	3.91388	3.25779	2.67842	2.7453	3.10139	3.86406	4.14105	3.33464	3.8511	3.28465
RELA	2524	5970	2.72243	3.51841	3.34087	3.64946	3.71507	3.27543	3.56839	3.10078	2.94698	2.88625	2.87061	2.9249	3.53829	2.74365	3.12098	3.08487
MAST1	68798903	22983	2.59967	3.51731	2.46508	3.57868	3.72968	3.37304	3.439	2.63144	1.82413	1.76427	2.56221	3.6282	3.50582	2.99094	2.7164	2.97707
HCN4	69257749	10021	3.39344	3.58293	3.29268	3.73717	4.33611	2.99156	3.70786	3.29791	2.79581	3.01914	3.11869	3.33785	3.77538	2.10864	2.70629	3.23782
KCNN3	69258071	3782	3.35183	3.8172	3.64417	3.73305	4.25087	3.63489	3.52966	3.386	3.59967	3.8667	3.32812	3.03904	3.97401	3.14576	2.95695	2.89668
RAB21	69013678	23011	2.67992	3.11141	3.09822	3.11188	3.83951	2.8885	2.90412	2.83047	2.87411	2.69543	2.57932	3.19322	2.94329	2.53691	3.09157	2.49631
UBN2	69013104	254048	2.42193	3.08841	3.17638	3.27489	4.17834	2.93307	2.91394	2.48504	2.95887	3.01388	2.39871	3.21364	3.37822	2.5937	2.6824	2.64951
CACUL1	69095949	143384	2.89539	2.94161	2.6426	2.78808	2.11876	2.70855	2.77929	2.48828	2.27356	2.54948	2.14542	2.88426	2.5467	2.51982	2.40829	2.54859
RASA1	71610829	5921	3.30878	3.38619	3.43341	3.28537	2.14697	3.11313	3.30402	3.01017	2.90679	3.02324	2.61939	3.15517	2.87456	2.91174	3.12246	2.547
GRIA4	68844654	2893	3.51121	3.66132	1.83673	3.85642	4.26188	3.39512	3.57973	3.27501	3.08524	2.91373	3.38439	3.84762	3.65025	3.05525	2.05261	3.40196
MICAL3	71148250+71281123	57553	2.19247	2.24704	1.38709	2.2582	2.46062	2.16511	2.22214	2.14128	2.32452	2.39923	2.21457	2.42613	2.6949	1.86798	1.5782	2.06584
PHACTR3	69837922	116154	2.62328	2.44781	2.10171	2.66097	3.64659	2.69944	2.62303	2.34928	2.76365	2.72505	2.60825	2.4177	2.91681	2.26053	2.11429	2.65803
ATPIF1	67978746	93974	2.737	3.34147	2.49989	3.1132	2.06108	3.13763	3.40091	3.23728	1.94512	2.48569	2.90638	3.48055	2.58154	3.38055	3.02015	3.05228
NDUFC2	513495+81599620	4718	2.59133	2.44129	1.77201	2.47809	1.97217	2.53294	2.4296	2.76163	2.21115	2.36696	2.33881	2.26563	2.08562	2.1658	2.29994	2.35488
CEP170B	68667377	283638	2.59291	3.00273	2.01722	3.10205	1.84634	3.2023	3.01719	2.89259	2.00545	2.26706	2.70637	2.80937	3.08932	3.31884	2.64081	3.1381
CAPNS1	68633113	826	2.91034	3.69191	3.15698	3.44637	3.09411	3.75362	3.68903	2.99462	2.68641	2.98671	2.83193	3.57018	3.02123	3.78626	3.6202	2.78814
NCAPH2	67936412	29781	2.62373	2.84702	2.92684	3.007	2.41762	2.74907	2.80691	2.80522	2.04331	2.39716	2.68266	3.0289	2.6328	3.06453	3.1751	3.09299
NPDC1	716	56654	2.99163	3.1647	2.87908	3.24052	3.04942	3.01116	3.01003	3.14578	2.20418	2.48656	3.17025	3.44954	2.88893	3.16732	3.13343	2.70585
HDDC3	70598379	374659	2.66817	2.68655	2.34031	2.68597	3.43565	2.93176	2.46523	2.61149	2.81388	2.48217	2.97627	2.60668	2.59282	2.36369	2.29477	3.2811
SATB1	2546+77454618+929	6304	2.3456	2.89627	2.11792	2.49819	2.42466	2.66555	2.37912	2.84242	2.39429	2.35744	2.61499	2.50161	2.57452	2.22516	2.05207	3.12837
CD34	67936418	947	3.63411	3.21635	3.49638	3.39146	3.10316	2.95295	3.66333	3.70057	2.43588	2.11096	3.23213	2.85503	3.2308	3.42274	3.50682	4.38193
PSMC2	67936415	5701	3.48451	3.26269	3.59874	3.32441	2.7091	2.95714	3.65972	3.63261	2.57011	2.71357	2.67371	3.42262	3.21703	2.72219	3.43089	3.62873
PSMD2	68157415	5708	3.03602	2.91683	3.01541	2.86045	2.63182	3.05984	3.16825	3.27818	2.60045	2.73414	3.43409	2.96874	3.06795	2.86149	3.25538	3.07149
SLC25A36	68193019	55186	3.3198	3.12813	3.14054	3.37033	2.74807	3.10338	3.59031	3.01965	2.86124	2.293	3.1269	3.11828	2.7898	3.3392	3.25521	3.56236
UQCR11	68203447	10975	3.54733	3.3563	3.90333	3.38724	3.23628	3.38061	3.76817	3.79294	3.44646	3.16464	3.34721	3.21422	3.28283	3.32973	3.92158	3.5048
PSMC3	392935+70919149	5702	3.5312	2.66439	3.64145	2.85609	2.72329	3.0491	3.28471	3.30552	2.68645	2.47558	3.38207	3.12525	3.44708	3.05636	3.4494	3.24683
TFRC	68843823	7037	3.06035	2.55483	2.77404	2.88596	2.76532	2.84125	3.18998	2.67058	2.17041	2.08581	3.01149	2.61258	2.27064	2.50803	3.31142	3.22045
CTTNBP2NL	532609	55917	3.87126	3.52821	3.85115	3.31169	2.93261	3.4764	3.30582	3.90036	3.3576	3.49199	3.21102	3.65413	3.51091	3.35942	3.52565	3.39595
HDGFRP2	513472	84717	3.72526	2.72835	3.57329	3.26366	2.62476	2.96869	3.34606	3.76056	3.30322	3.54764	3.28611	3.51437	3.79623	3.31144	3.24901	3.37326
RP9	69818287	6100	2.55395	3.01467	2.3447	2.94578	2.17879	2.84189	2.68339	2.60633	2.56502	2.3385	2.87087	2.6082	2.36735	2.73465	2.37641	3.20467
TMEM246	512768	84302	3.15959	2.80614	2.93363	3.07169	2.08862	3.16565	3.18409	2.77495	1.69104	2.08121	2.97346	2.97916	2.53152	2.76306	3.15176	2.85247
ARHGAP44	70231074	9912	2.70351	3.31408	2.94263	3.36701	2.8159	2.94924	3.62541	3.38724	2.5998	3.25234	3.19128	2.4969	3.5107	2.9258	2.98965	2.94915
NMNAT2	69782282	23057	3.15166	3.5406	3.35818	3.62222	3.83494	2.95766	3.44098	3.25892	2.94862	3.06227	2.96727	3.40142	3.87931	3.42526	3.2908	3.40524
C5ORF51	69059819	285636	2.24434	2.71899	1.93356	2.7379	2.19623	2.59444	2.40182	2.41567	2.30435	2.49971	2.17921	2.62925	2.9346	1.63502	1.78555	1.99227
CTBP1	69059817	1487	3.33496	3.5959	3.08718	3.54886	2.88397	3.35286	3.38275	3.156	3.20338	3.2994	3.10204	3.33336	3.38401	3.09255	3.14361	3.03338
PREP	69059821	5550	2.89338	2.69731	2.54479	2.91771	2.83975	2.90381	2.99843	2.69716	2.63749	2.79706	2.5957	2.37166	2.96717	2.38591	2.43988	2.55599
CCT2	293916	10576	3.00921	3.61127	3.87447	3.68287	2.74787	3.55565	3.80919	3.09545	3.3781	3.38974	3.16819	3.80219	3.58844	3.76724	3.95494	3.09938
LRRC59	69079980	55379	2.83888	2.74871	2.68601	2.96437	2.6329	2.68752	3.06007	2.87724	2.69144	2.41918	2.90425	2.56802	3.15517	2.70722	2.83225	2.41838
SRGAP2	69672533	23380	2.6709	2.50592	1.99482	2.65338	3.99191	2.75462	2.7096	2.7107	2.85294	2.65673	2.58482	2.52288	3.06111	2.94363	2.82209	2.15478
MAP7	69013278	9053	2.74399	2.90369	3.26877	2.86419	2.77547	3.17333	3.0877	2.77723	3.41045	3.24392	3.04544	2.31658	2.67547	2.75844	2.98487	2.86506
PDHB	69080069	5162	3.37904	3.68544	3.40306	3.51976	3.61929	3.6719	4.02605	3.15237	3.39147	3.35537	3.67879	3.0401	3.73711	3.55777	3.8868	3.44439
RNMT	69080481	8731	2.46893	2.95584	2.5303	2.87982	2.28829	2.92355	3.22937	2.43278	2.50088	2.46106	3.08641	1.9691	2.81448	2.69693	2.91352	2.8173
TPRG1L	69080068	127262	3.09427	3.54831	3.08394	3.59365	3.50831	3.59655	3.66233	2.75202	3.35344	3.14334	3.5783	3.37736	3.66546	3.292	3.60924	3.12341
TARDBP	68157419	23435	2.59744	2.05879	2.89626	2.17401	1.8997	2.24484	2.53461	2.5463	2.35032	2.60936	2.6622	2.16355	2.64594	2.63389	2.71593	2.24376
ARMCX2	69013585	9823	2.71644	3.10249	3.0086	2.92897	2.24865	3.28881	3.24483	2.81723	2.73597	2.92112	2.85899	2.75031	3.07127	2.82714	2.99155	2.6925
ATP6V1F	393251	9296	3.53277	3.61362	3.67085	3.50076	3.19941	3.55835	3.83583	3.78865	3.40649	3.35287	3.41569	2.95674	3.48347	3.89845	3.73373	3.57272
DVL1	69671666	1855	1.95915	2.45664	2.65008	2.65009	2.23797	2.28366	2.48463	2.26066	1.84646	1.94006	2.26407	2.48888	2.48147	2.1944	2.29712	2.61369
C19ORF68	71380526+71735077	374920	2.52395	2.69422	2.38338	2.59614	2.34344	2.28843	2.66191	2.39641	2.61317	2.91426	2.67404	2.33737	2.61478	2.26019	2.33151	2.07307
SLC7A6	74357601	9057	2.81478	3.82462	3.35855	3.36464	2.8578	4.21059	4.17452	3.19649	3.43068	3.7596	3.83631	3.19794	3.12095	2.85652	2.97708	2.97877
TAF15	69980154	8148	2.81764	2.98419	2.48816	3.00975	2.19061	2.74926	2.98069	2.88467	2.39325	2.94166	2.63477	2.87247	2.66865	2.17876	2.39437	2.37407
DRG1	68861649	4733	2.96606	3.16106	3.16383	3.16797	2.68025	3.02192	3.3704	3.08136	3.05515	3.0761	2.82962	3.15517	2.93883	3.10098	3.16823	2.90579
SMIM14	69352852	201895	2.54471	2.74246	1.91217	2.75034	2.27512	2.60961	2.88548	2.63167	3.12503	2.76825	2.04712	2.66023	2.22696	2.45364	2.32391	2.0435
KLHL7	69059850	55975	2.82393	2.85746	2.76599	3.07586	2.93702	3.20193	2.9764	2.57676	3.16909	3.48888	2.68664	2.65377	2.60363	2.25804	2.82478	2.23923
EIF3E	68545201	3646	3.27311	3.12191	3.6438	3.07739	3.15948	2.94207	3.00614	3.2483	2.92388	2.9942	2.92524	3.17828	2.91722	2.90189	3.2771	3.12401
MAPKAPK5	71610881	8550	2.11424	2.78076	2.75543	2.54934	1.83664	2.62443	2.73109	2.34775	2.5207	2.81531	2.22472	2.50922	2.7873	2.40931	2.29554	2.34862
NDUFA5	68522460	4698	3.01922	3.52378	3.13899	3.28043	2.93438	3.80674	3.76662	2.96639	3.2802	3.42548	3.18632	3.73376	3.36556	2.89828	3.3199	3.02068
PRCC	68799143	5546	2.83678	2.9575	3.03387	2.79146	3.4058	3.13203	3.02502	2.67031	2.94751	3.11035	2.62125	2.69126	2.99537	2.41753	2.8548	2.93732
ATL3	583570	25923	2.66178	3.25429	3.49616	3.62509	3.28457	3.38799	3.452	2.82978	2.99829	2.28628	2.91363	3.47542	3.44943	3.29387	3.91375	3.65694
CAMK2D	68668030	817	3.39705	3.4769	2.41095	3.59773	3.08675	3.35682	3.4041	2.6464	2.07765	2.84159	2.6959	3.59315	3.97118	4.07971	2.33278	3.08272
PDXK	68445997+70723670+70919322+787	8566	2.27394	2.87037	2.12987	3.04832	2.93989	2.70144	2.55613	2.2709	2.64025	2.76351	1.91991	3.19366	2.45862	2.10382	2.12715	1.95387
PHLDA1	68080675	22822	2.06933	3.1946	2.62579	3.05438	3.11131	3.29081	2.71234	2.58869	2.97035	3.44618	2.75239	2.76058	3.08238	2.83445	2.52992	2.57391
AGPAT4	69549632	56895	2.91986	3.28065	2.63133	2.99644	1.57941	3.41639	2.79642	2.81637	2.54743	2.34224	2.63094	2.96037	2.14943	2.65432	2.97017	2.57097
ATP5A1	1580	498	2.49293	3.53725	2.93165	3.64886	3.18383	3.4652	3.66099	2.90036	2.89878	2.96705	2.72837	2.90005	3.00407	2.69634	3.31044	2.6173
EEF2	323166	1938	2.53827	4.0224	3.64029	3.82304	3.00776	4.06156	3.95235	3.0618	3.42745	3.03406	2.82189	3.47473	3.46217	2.92291	3.53226	3.14348
CNIH1	279	10175	2.69552	3.15132	2.30084	3.4431	2.85767	2.82132	3.2658	2.72576	2.857	2.98044	2.73458	2.81346	2.60975	2.69962	2.58178	2.33539
ZNF358	2744	140467	2.5088	3.15218	2.84962	3.57063	3.15485	3.3044	3.27127	2.63045	3.05569	2.90015	2.95979	2.693	2.98501	2.69326	2.69236	2.9272
KLF7	2356	8609	3.66492	4.32104	3.14351	4.30097	3.54525	4.37825	4.32689	3.75176	3.86035	3.83069	3.93782	3.76558	4.26577	3.5079	3.35572	3.62561
E2F6	2174	1876	2.7644	3.27405	3.0725	3.43761	2.64543	3.29669	3.44762	2.824	3.30715	3.02426	3.07064	2.88792	3.22153	3.04749	3.14148	2.84798
PSMB1	74059243	5689	2.72896	3.33754	2.81849	3.13407	2.48245	3.22813	3.29607	2.79952	2.3169	2.56691	2.65863	2.8178	2.6499	2.39772	2.93783	2.57497
PSMD1	74059253	5707	2.74838	3.12369	2.50491	3.04318	2.11471	2.99228	3.50413	3.0613	2.32927	2.75472	2.75755	2.9415	2.51939	2.5678	2.82352	2.53807
STXBP1	1010	6812	3.24365	3.75044	2.10618	3.72369	3.05107	3.59132	3.85509	3.33241	2.41714	2.37599	3.35119	3.2407	3.0641	2.94301	2.76608	2.99512
PSMC6	69817420+70919681+81600150	5706	2.33319	2.53335	1.94779	2.80694	1.72722	2.42562	3.02321	2.50619	2.14975	2.01789	2.27655	2.32639	2.46412	1.96295	2.23856	2.36635
TBC1D9B	70542909	23061	2.49374	3.03243	2.33318	2.93986	2.42008	2.69225	3.27957	2.53854	2.22009	2.44115	2.22721	2.77434	2.71196	1.97274	2.35994	1.82445
FAU	74580990	2197	2.6747	3.02571	3.13756	3.11501	2.07003	2.98697	3.27235	2.39162	1.87202	2.029	2.31734	2.72611	2.60067	2.22748	3.00304	2.1895
FAM127C	71724768	441518	2.80306	3.62817	1.98099	3.79414	2.53386	3.59549	3.58528	2.82958	2.95194	3.00147	2.69697	3.57394	3.34331	2.81416	2.40149	2.78529
IPO4	75692974	79711	2.65672	3.06481	2.60329	3.05917	1.60845	2.88706	3.13934	2.53503	2.33126	2.71526	2.55665	2.91081	2.9153	2.50678	2.50243	2.33141
SLC25A11	81599614	8402	2.42663	3.16745	1.85252	3.06911	1.67618	3.10079	3.16381	2.52443	2.63132	2.80334	2.22081	2.92992	2.77248	2.45771	2.25573	2.50909
PLEKHB2	69028402	55041	2.95295	3.29013	1.83986	3.3748	2.09174	3.25598	3.38561	2.65241	2.48237	2.62755	2.10102	3.14043	2.61242	2.59748	1.99552	2.29607
HDAC3	71232781	8841	2.55753	3.1504	2.16051	3.24625	1.56415	3.12046	3.19249	2.52104	2.01208	2.52376	2.28488	3.19159	2.61678	2.83186	2.48347	1.99885
PCSK1N	778+779+79360249	27344	2.09723	3.55857	2.21669	3.47985	2.09642	3.27079	3.27165	2.29816	2.51455	2.62941	2.29573	3.8811	2.42284	3.05215	2.52015	2.3696
NGFRAP1	1787	27018	3.00747	3.95685	2.44884	3.76937	2.57103	3.67435	3.76434	3.01165	2.08941	2.77291	2.60006	3.37871	2.97565	3.03936	2.47556	2.20495
NOC3L	69170294	64318	1.8918	3.21542	1.66767	2.88513	2.3098	2.94835	3.07467	2.18781	2.16058	2.42076	1.97886	2.49928	2.62389	2.11042	1.62297	1.83361
BEGAIN	69529340	57596	2.62163	3.12996	2.31422	3.32866	2.05068	3.2196	2.9581	2.60323	2.73796	3.17146	3.02978	3.15234	2.79431	2.89625	2.67512	2.49021
RALGDS	75214940	5900	2.47234	2.96078	2.14829	2.91778	2.28809	3.07979	2.66984	2.66723	2.9315	3.06456	2.22412	2.84553	2.42881	2.4003	2.60898	2.49314
FTO	79749595	79068	2.87116	3.24591	2.5076	3.23259	1.07436	3.05181	3.28733	2.8757	2.68432	2.82798	2.76156	3.14552	2.5807	2.84902	2.48402	2.66859
PFN2	1262	5217	3.23053	3.44081	3.00893	3.49933	2.06752	3.5086	3.62711	3.55168	3.01195	3.28624	3.54386	3.20628	2.64864	3.46284	3.52863	3.15052
PTGES3	75214937	10728	2.69213	3.3346	2.54902	3.00067	2.25224	3.21083	3.40702	2.98601	2.67075	2.84661	2.88726	3.06829	2.64891	2.94407	2.90259	2.91762
TTC3	1080	7267	2.90561	3.46195	2.45446	3.54757	1.85999	3.40622	3.59216	2.92061	2.32762	2.96623	3.11436	3.3531	2.42646	3.28074	2.81996	2.80493
RPS4Y1	69873295	6192	2.42649	3.36827	3.10672	3.43197	2.36157	3.53474	3.60428	2.90923	3.00683	3.00959	3.1507	3.00771	2.5127	2.47707	3.15198	2.97119
RPS6	69873301	6194	2.86661	3.7009	3.19441	3.55661	2.39411	3.49421	3.47646	3.16894	2.86647	3.11059	3.02106	3.55118	2.74891	2.43064	3.17396	3.02535
GPX4	69734572	2879	3.02951	3.6638	2.28699	3.64062	2.24992	3.60913	3.98533	3.20397	2.94405	2.83898	3.37769	3.23801	3.23662	2.69705	3.10976	2.99444
AGTR1	2022	185	2.49733	2.84944	1.9404	2.58257	2.44923	3.28177	2.85977	2.31435	2.60537	2.75766	2.76414	1.96827	1.70389	2.92692	2.29844	2.51249
FBXO2	2211	26232	2.00081	3.23664	1.79602	2.83922	2.95153	3.75072	3.12638	2.19891	2.63253	2.71202	3.04351	1.86896	2.15669	2.51549	2.28265	2.82004
AIRE	1328	326	2.42786	3.05025	2.01221	3.0849	3.27037	3.28155	2.73608	2.4906	3.00495	2.36549	2.67592	2.01134	2.70905	2.63347	2.44479	2.8159
IRAK1	2324	3654	2.01007	2.59711	2.19956	2.50742	2.15836	2.72396	2.36493	1.99685	2.12395	2.19654	1.95158	2.12909	2.01276	2.11378	2.05859	2.04079
GAS1	2252	2619	1.99474	2.759	2.3311	2.60402	2.6	2.70308	2.52483	1.94791	2.49736	2.34571	2.19182	2.19832	2.30383	2.78044	2.35216	2.64995
BRD8	1674	10902	3.24014	3.85051	2.8908	3.60674	2.97955	3.86628	3.54307	3.12481	3.17424	3.36032	3.27361	3.58632	2.69094	3.56803	3.04548	2.92394
OMG	2451	4974	2.85201	3.47052	1.99274	3.1606	2.79838	3.54675	3.34649	2.89085	2.69123	2.699	3.07303	3.05798	2.59622	3.21421	2.61396	2.81116
DNAJB12	2154	54788	2.48353	3.3258	2.4194	2.95121	2.65447	3.41271	3.0076	2.57015	2.83041	2.76508	3.1383	2.71217	2.19306	3.26505	2.89751	2.67302
FAM195A	1997	84331	2.67581	3.72864	2.64046	3.43828	3.07764	3.83505	3.53479	2.65624	3.04234	3.08605	3.31749	3.18716	2.50403	3.3187	3.15884	3.00845
UGP2	2706	7360	3.03277	3.51283	2.63683	3.20627	3.20266	3.85806	3.69865	3.00617	3.35385	3.30536	3.53843	2.79698	2.55782	3.32286	3.03219	2.96077
PKIG	2484	11142	3.18561	3.37917	3.08036	2.97426	2.53814	3.54412	3.16763	2.94401	3.0441	3.29767	3.09388	2.62377	2.21665	3.10183	3.00357	2.87996
HES6	1505	55502	3.12411	4.09852	3.34142	3.90116	4.10332	4.56409	4.27208	3.20326	4.21424	3.64718	4.05504	3.26673	3.4122	3.67404	3.5526	3.80114
PLLP	1881	51090	2.73997	3.68673	2.44941	3.40795	2.84536	3.88739	3.52811	2.77093	3.43632	3.32727	2.80427	2.72672	2.89136	3.26881	2.88395	3.21396
OLIG2	2449	10215	3.02886	3.90115	2.90839	3.66799	3.75905	4.12576	3.83238	3.27702	3.86308	3.4287	3.54788	2.91799	3.68743	3.66005	3.29348	3.94509
REEP5	2160	7905	2.49122	3.71806	2.39036	3.28416	2.63003	3.82408	3.5242	2.96984	2.86918	3.04391	3.34186	3.09188	3.59629	3.14545	3.02783	2.77817
PDE6D	69059804	5147	2.23377	3.13083	1.89543	2.8655	2.7896	3.29692	2.92562	2.19594	2.86073	2.79556	2.44442	2.68941	2.63974	2.72832	2.07138	2.64143
C21ORF59	68342003	56683	2.96676	3.16562	2.88415	2.70896	3.26243	3.08811	2.92927	2.80738	2.94718	2.86064	2.72722	2.58205	2.97156	3.38974	3.25122	2.80249
MYBBP1A	68668102	10514	2.71982	2.94752	2.60675	2.85967	2.58081	2.93377	2.92897	2.60836	2.91241	2.96227	2.47157	3.13605	2.79304	3.08708	2.66753	2.94022
MYH11	68562932	4629	3.37396	3.84449	3.89832	3.73661	3.84793	4.2328	3.75821	3.41345	4.25069	4.04223	3.79147	3.81691	3.59305	4.51565	4.01688	3.91444
SF3A1	68546398	10291	3.30597	3.42718	3.18348	3.54071	3.90142	3.63704	3.48213	3.32993	3.64155	3.73768	3.54878	3.56743	3.16101	3.98291	3.39204	2.71489
HDGF	2286	3068	2.4119	2.6675	2.22431	2.4957	2.09069	2.63975	2.45595	2.44385	2.42701	2.69964	2.30016	2.39403	2.219	2.59835	2.36602	2.0989
TNFRSF21	68666535	27242	2.87243	3.28257	2.9353	3.44483	2.80702	3.51446	3.51569	3.05671	2.61598	2.93056	2.92154	3.1021	2.8788	2.97518	3.52317	2.51911
TSC22D1	1052+1053	8848	1.87592	2.52665	1.76697	2.59664	1.92891	2.24701	2.31391	2.07419	2.25458	2.70961	2.29418	2.30763	2.03914	2.2224	1.84298	2.35598
PAPOLA	1252	10914	1.78495	2.26337	2.24172	2.36663	2.40437	2.43779	2.26477	1.868	2.55376	2.54109	1.92356	2.29726	1.76794	2.34487	2.29685	2.48755
RBCK1	68632166	10616	2.58055	2.76755	3.49909	2.95595	3.00981	3.44899	3.08977	2.72658	3.54227	3.68071	3.31698	2.715	2.25267	3.68344	3.35822	3.11712
TMEM11	69113554	8834	2.04045	2.56526	2.03537	2.49008	2.82221	2.88009	2.55629	1.97581	2.68724	2.79887	2.69307	2.17583	2.27532	2.69127	2.04066	2.5445
DBNL	69838419	28988	2.26678	3.13609	2.51298	2.866	2.15868	3.19502	2.97257	2.29541	2.60259	2.54612	2.69481	2.81329	2.579	3.00843	2.75338	2.66667
HECTD2	2003	143279	1.61682	2.88086	2.13104	2.78307	1.6544	2.70511	2.68191	1.90108	1.14675	1.6133	2.21244	2.1908	1.8388	2.19747	2.05059	2.31562
TIMM22	68844026	29928	2.71695	2.96495	2.16847	2.78552	3.0302	2.83938	2.91385	2.63575	2.40199	2.38239	2.37262	2.93493	2.55357	2.68242	2.12331	2.6585
AKAP11	69526516	11215	3.13526	2.91846	3.36945	2.99508	1.78584	2.87576	3.20055	2.83312	3.41818	3.35492	3.09811	2.86157	3.09258	3.05548	3.311	3.09522
SUMO1	69887463+81600154	7341	2.63769	2.52442	2.05646	2.65951	1.40159	2.24266	2.5373	2.43989	2.29427	1.98755	2.7739	2.77372	2.33022	2.64869	2.56266	2.38803
DNAJC21	69288572	134218	2.71979	2.9943	2.25834	3.09195	2.63484	3.16883	3.26621	2.99366	2.55303	2.5116	3.19045	2.91174	3.09149	3.12688	2.69856	2.95785
SART3	69838621	9733	2.68953	2.81408	2.51315	2.76949	1.81008	2.92331	2.77092	2.50623	2.6677	2.49199	2.90106	2.35188	2.26246	2.56537	2.27896	2.68536
CER1	2092	9350	2.71421	2.85185	1.92758	3.29599	2.04085	3.07571	2.85236	2.56734	3.10237	2.98122	3.24339	2.42999	2.71899	2.5702	1.97106	3.10669
ANKRD11	70203603	29123	2.69008	2.8414	1.95044	2.41535	1.9055	2.5915	2.56574	2.40835	2.48926	2.7244	2.17452	2.4102	2.47226	2.28595	1.89086	2.42796
FBXW2	71608363	26190	2.74048	2.96996	2.45774	2.75302	1.79051	2.67413	3.07341	2.65294	2.63416	3.02315	2.37887	2.62222	2.93786	2.39129	2.29967	2.25805
NOL6	69169517	65083	2.44161	2.57661	2.3528	2.58566	1.1023	2.88816	2.75347	2.31867	2.56856	2.58308	2.31153	2.15098	2.45895	2.19581	2.3832	2.00645
ARRB2	71992067	409	3.09583	3.21821	3.68077	3.54235	3.20187	3.12911	3.34001	2.92594	2.39596	2.66154	2.6274	3.33588	2.842	2.97399	3.03051	2.7802
CLK1	69549000+71160340	1195	2.15275	2.8069	2.45044	2.87705	2.33481	2.38523	2.3136	2.2768	2.69537	2.35377	2.09606	2.99361	2.7938	2.37238	2.36016	2.26702
DUSP11	69838738	8446	2.45923	2.79195	2.3978	2.93657	2.49654	2.44093	2.63714	2.36041	2.94421	2.87068	2.02013	2.90136	2.63666	2.37303	2.13101	2.10212
MED12L	73808618	116931	2.49973	3.10609	3.44656	3.29752	2.98092	2.87857	3.02392	2.36799	2.32177	2.76568	2.60236	3.12729	3.16711	2.77056	2.80451	2.61199
ZNF23	69012944	7571	2.48464	3.23295	2.33475	3.22752	3.30811	2.67914	2.87019	2.73905	2.66358	2.69603	2.97465	3.07557	2.89095	2.7595	2.22728	2.52799
SETD1A	68924413+69258214+70919794	9739	1.53548	1.65506	1.69972	1.93337	1.75081	1.45564	1.53763	1.55676	1.68341	1.42212	1.63007	1.96167	1.74497	1.60934	1.53957	1.52527
SQLE	69262284	6713	2.99035	3.30074	2.65268	3.46232	2.54186	2.55003	3.12507	3.38161	2.6256	2.30404	2.33442	3.06728	3.03158	2.99037	3.0387	2.63501
SLC23A2	68797840	9962	2.60739	3.07521	1.89581	2.89851	2.16479	2.8653	3.07854	2.63578	2.11514	1.91917	2.552	2.94819	3.41715	1.98812	2.03852	2.53051
ANKRD10	2028	55608	2.48979	2.54595	2.69078	2.84311	1.72302	2.52429	2.42263	2.29948	2.71188	2.86137	2.12273	2.89804	2.5457	2.56828	2.64014	2.18106
CD200	68798962	4345	3.10952	4.19383	3.11368	3.9347	1.77196	3.9226	3.65382	3.27951	2.49242	3.09664	3.18987	4.21977	3.50785	3.23993	3.2662	3.26907
MYCBP2	71234742+74509578	23077	2.37536	2.77377	2.37318	2.9336	1.12845	2.55788	2.44992	2.34705	2.17822	2.41991	2.27639	3.07794	2.74939	2.38248	2.23104	2.12342
RPS23	77465042	6228	2.2247	3.24871	2.95552	3.16	0.182701	2.86466	2.71471	2.53506	2.66278	2.96352	2.35249	3.17706	2.46297	2.86541	2.5184	2.53657
RPS26	68191282	6231	2.78155	3.19904	3.16875	3.29307	2.51978	3.18372	3.25027	2.7917	2.2605	2.79124	2.73927	3.48193	2.64032	2.96365	2.73376	2.69489
RPS8	69549280	6202	2.24226	3.59706	3.23158	3.57632	1.47849	3.24956	3.37257	2.47997	2.60228	2.53423	2.5117	3.6954	3.10507	2.60824	2.90754	2.63499
NOP56	68193039	10528	1.81804	2.7644	2.83337	3.07807	1.63882	2.77901	2.79954	2.44137	2.26693	2.37363	2.00818	2.94524	2.59796	2.73276	2.8228	2.84352
RPS7	68076526	6201	2.69045	3.4046	4.01981	3.26067	2.27524	3.37371	3.02648	3.09315	2.3189	3.0064	2.54862	3.67719	2.54214	3.49721	4.00746	2.94888
CORO1C	68637748	23603	2.59526	3.09458	2.82746	2.80393	2.30414	3.25681	2.73318	2.69191	2.49883	2.81246	1.88703	3.03946	3.02086	3.02459	2.81377	2.38055
RARS	68341788	5917	2.63717	2.92263	2.57084	2.81391	1.84207	3.23222	3.05076	2.5615	2.35635	2.65595	2.53632	2.91044	2.85824	3.17949	3.0173	2.639
TOMM20	68076535+70918814	9804	2.32166	2.91598	2.61198	2.93385	1.6392	2.70141	2.85837	2.66047	3.09668	3.232	2.39233	3.10968	2.48721	2.82907	3.02323	2.47683
PCYOX1	67767456	51449	2.70999	3.1964	2.93157	2.83051	1.70925	3.02229	3.2886	2.68536	2.83223	2.87608	2.69519	3.54996	2.77199	3.65914	3.32497	2.66494
TFCP2	68410494	7024	2.91508	3.21267	2.01842	2.84754	1.46995	2.97326	3.0596	2.6835	2.19555	2.73409	2.30903	3.40105	2.93821	3.26952	2.45908	2.39783
ABLIM2	71495203	84448	3.36897	2.95918	3.25003	3.16361	2.98756	3.01924	3.31465	3.09015	3.96745	3.84413	3.12926	2.10403	2.35898	3.06813	2.9004	2.80061
SNX27	70812954+72002038	81609	1.88645	2.31261	2.24783	2.57895	2.45655	2.50054	2.99594	1.82211	2.40921	2.19987	1.98518	1.96456	1.9587	2.37282	2.24469	2.0072
DOCK9	69059943	23348	3.28183	3.45878	3.67885	3.39307	4.30705	3.81064	4.04502	3.26829	2.81589	2.27674	2.86933	2.98342	3.30426	3.46817	3.97116	2.91986
GDI2	492+69672856	2665	2.24217	2.86794	2.76483	2.68009	2.83523	3.16259	3.39224	2.48322	2.94921	2.62215	2.4101	2.72652	2.36189	2.5803	2.99409	2.83519
SOCS5	71656694	9655	2.43467	2.98337	2.92237	3.02854	3.05716	3.20998	3.33862	2.50676	3.12906	2.75944	2.48634	2.67923	1.7024	3.01338	2.66016	2.5956
EPB41L1	68203494+70795892	2036	2.92811	3.49743	3.29482	3.48734	3.79176	3.3134	3.47822	3.19037	3.35201	3.40793	2.66312	3.17718	1.67869	3.07653	2.96733	3.20614
SCG3	71608205	29106	3.21935	3.53619	2.4784	3.21826	3.58591	3.57691	3.72862	3.54413	3.07697	2.54776	2.99299	3.55001	1.87344	2.6295	2.78316	3.32104
EEA1	70239081	8411	2.27685	2.51407	2.59066	2.61635	2.45918	2.7301	3.18773	2.46884	2.50245	2.72734	2.58068	2.39328	2.71768	2.80601	2.35537	2.11804
RNF34	71608202	80196	2.57247	2.98925	2.71534	2.58152	2.69219	3.12526	3.29443	2.61916	2.89573	2.95697	2.48711	2.20834	2.6705	2.58144	2.82149	2.11655
SLC35B4	71608240	84912	3.04866	2.43032	2.68497	2.40171	2.10057	2.81735	3.0735	2.6701	2.95571	2.77295	2.55777	2.48975	2.49557	2.56342	2.48436	2.23727
ARHGEF1	74357610	9138	2.87656	3.01889	2.78855	2.97528	2.23372	2.94817	3.18373	2.71143	2.02302	2.67775	2.73513	3.09661	2.79527	2.36557	2.58946	2.80494
RSAD1	69529167	55316	1.91384	2.22712	1.54728	2.36665	1.45972	2.41398	2.29463	2.02914	1.88151	1.70338	2.09404	2.04751	2.29694	1.73409	1.51032	1.97423
EP400	69672060	57634	2.06136	2.57206	2.06809	2.54357	1.67612	2.56629	2.5159	2.08517	2.36357	2.05171	2.0783	2.48631	2.26244	2.13321	1.81376	2.14212
SSRP1	69838048	6749	2.3538	2.33623	2.52361	2.51617	1.98982	2.4107	2.3251	2.35152	2.37489	2.17601	2.27838	2.31564	2.43158	2.24834	2.2497	2.25792
DDHD1	69838392	80821	1.9246	2.67513	1.56807	2.63155	1.26964	2.80797	2.65215	1.95394	1.9716	2.10821	2.25834	2.74176	3.04637	2.1546	1.58917	2.13762
EVL	69838381	51466	2.46642	3.45663	2.13452	3.22738	1.7688	3.46465	3.10238	2.43593	2.76885	2.98655	2.56613	3.40096	3.44811	2.96304	1.95636	2.92876
RCAN2	68798370	10231	2.88487	3.92444	1.51114	3.63795	2.03004	3.62047	3.34247	2.72771	3.16324	3.4929	2.44947	3.55195	3.88447	1.8599	1.68965	2.82973
EXOSC5	71160967	56915	2.10977	2.6705	1.9268	3.06366	1.4785	2.99311	2.77947	2.53436	2.93916	3.23087	2.22665	2.599	2.89296	2.56508	2.11408	1.88129
CCDC81	75986049	60494	2.51594	2.76677	1.36253	2.42178	1.32321	2.64063	2.70268	2.37314	2.56283	2.79065	2.39237	2.56494	2.88391	2.11347	1.98034	2.45884
COPE	68269664	11316	2.44635	3.11663	2.27691	2.61629	2.15524	3.28443	3.08927	2.5756	1.85633	2.3003	2.37415	3.07396	3.10516	2.16556	2.52657	2.43257
NCS1	69256652	23413	2.30694	3.0341	2.39223	2.97415	2.28531	3.3372	3.4304	2.45449	2.66641	2.60001	2.28311	2.83001	3.29779	2.89941	2.5977	2.29432
SCYL1	68563080	57410	2.14035	2.70744	1.94277	2.57122	2.12972	3.00536	2.89836	2.22559	2.59533	2.41613	1.8312	2.47424	2.51403	3.11786	2.24796	2.45457
CDC16	69173980	8881	2.35601	2.80854	2.37131	2.6504	1.9379	2.28561	2.61729	2.05418	2.35798	2.05511	2.09346	2.39464	2.53175	2.18369	2.3576	1.87255
MED19	69202651	219541	2.56041	2.88813	2.03637	2.68816	2.31071	2.39597	2.58546	2.36121	2.46574	2.14761	2.12611	2.20288	2.59387	2.1258	1.98274	1.90807
ELAVL3	74359628+74635590	1995	1.85164	2.38178	2.10556	2.21875	3.17059	2.38117	2.36105	1.95255	1.78199	1.85078	1.61668	2.12979	2.12637	1.9467	2.0646	2.00732
MCOLN1	69258148	57192	2.52771	2.44276	2.66054	2.79397	2.55019	2.31505	2.66006	2.84905	2.17084	2.22889	2.22863	2.30118	2.10106	2.2312	2.17919	2.5241
RMND5A	75831719	64795	2.24938	2.42012	2.48253	2.54317	3.20871	2.0388	2.55854	2.41138	2.85833	2.83079	2.11427	2.11433	2.5445	1.96284	2.02798	2.75771
ATP6V1A	68546392	523	3.53889	3.3902	3.65181	3.20356	1.90515	3.32449	3.49143	3.595	2.13937	2.69398	3.06505	3.26336	2.9651	3.96342	3.63304	2.68928
VPS29	76097708	51699	3.08734	2.67438	2.4288	2.54547	1.46915	2.30786	2.71339	2.85094	2.81361	2.77233	2.30685	2.61195	2.34895	2.43907	2.41972	2.72175
C15ORF39	70201289	56905	2.92124	2.83419	2.57314	2.73878	3.47958	3.0643	2.88445	2.7401	2.9661	2.90475	3.00452	2.49225	2.22496	2.60273	2.45138	2.84785
FGF1	79360312	2246	2.00803	2.79588	3.03868	2.98446	3.60046	3.05366	3.3132	2.1016	3.12436	2.81722	3.03775	2.73576	2.54234	3.13349	2.93136	3.3585
KIAA0513	75750309	9764	2.73582	3.20534	2.22474	2.90509	3.71727	3.38668	3.33931	2.72141	2.25184	2.6615	3.4716	2.7393	3.42775	3.06062	2.74402	3.64344
C1ORF198	70474911	84886	2.54943	3.30645	2.86202	3.00149	3.61683	3.17785	3.14948	2.45055	2.75794	2.74342	2.5936	3.19955	2.77524	2.2764	2.48474	2.66291
RUSC1	68844080	23623	3.24311	3.58065	2.51654	3.14198	4.06922	3.72111	3.52746	3.08424	2.83375	3.31583	2.86532	3.20017	3.16618	2.62722	2.53288	2.54317
TPST2	69080033	8459	2.49729	2.48662	2.63602	2.5468	3.82123	2.94735	3.04861	2.52988	2.64232	2.22291	2.73994	2.59864	2.35671	1.95647	2.82754	2.41044
PIEZO1	68443399	9780	2.65962	3.01552	3.49219	3.0582	4.42051	3.16899	3.29495	2.89724	2.77232	2.78156	2.97033	3.16747	3.00692	2.98717	3.16163	3.34337
URGCP	70203417	55665	2.01644	2.28253	2.0227	2.33314	1.43676	2.21996	2.4838	2.02347	2.29402	2.14351	2.19586	2.20423	1.89458	1.993	2.04711	1.68673
ZNF827	100144431+72283587	152485	2.68373	2.31622	2.09408	2.20724	1.81793	1.99097	2.31623	2.43756	2.53739	2.62648	2.31474	2.16647	2.70518	1.6238	1.8805	2.11096
ICT1	68744827	3396	1.988	2.63815	2.23245	2.48787	2.49313	2.83185	2.60035	2.11308	2.34352	2.38446	2.73939	2.73224	2.64622	2.75631	2.3881	2.47614
YWHAH	1128	7533	3.62385	3.49094	3.25755	3.67041	3.37353	3.72898	3.51219	3.44627	2.84575	3.40598	3.92498	3.13984	3.79507	3.4648	3.41189	3.70188
YWHAZ	1134+1135	7534	2.16769	2.27975	1.99045	2.65517	2.43614	2.40334	2.13813	2.14236	2.65051	2.75192	2.5774	2.16646	2.60193	2.4577	2.13225	2.47
ARFRP1	69080006	10139	2.6116	2.65588	3.35917	2.74326	4.05993	3.06298	3.17369	2.52185	3.48738	3.44238	3.14883	2.08916	2.32848	3.28228	3.04531	3.27373
RBM20	69352926	282996	3.27364	2.93091	2.99286	2.57196	4.28746	3.16928	2.90063	3.07888	3.28927	3.35397	3.44257	2.42532	3.07347	2.64921	2.90091	3.59255
CCNI	70445658+71022930	10983	2.09666	2.35339	2.58115	2.1396	3.48288	2.60512	2.54126	2.21453	2.73572	2.67724	2.49288	1.56717	2.08958	2.29696	2.6938	2.25519
ASIC1	71654154	41	3.18322	2.90035	2.45088	3.12931	3.96468	2.82874	3.274	3.01624	3.36923	3.1781	3.15759	2.6856	2.74357	3.0676	2.25962	3.48995
TSHZ1	69174535	10194	2.76515	3.26547	2.79839	2.84367	3.53302	3.23531	3.3074	2.62017	3.2939	3.4277	2.65804	2.6702	3.28484	3.02776	2.67077	2.94445
CCPG1	69059940	9236	3.04829	3.61965	3.99734	3.26919	4.36464	4.15944	3.87148	3.04746	3.75648	3.50371	3.67925	3.31922	3.25976	3.6408	3.92533	3.73509
POLR3GL	68795398	84265	2.41275	3.17017	3.53658	2.71659	4.14891	3.32282	3.3051	2.6259	2.83466	2.81638	3.11746	2.51954	3.02014	3.20376	3.41257	3.7346
PHF10	68269066	55274	2.48615	3.54168	3.28115	3.36714	4.0075	3.71152	3.49705	2.7388	3.55255	3.34769	3.2611	2.60047	3.22657	3.50759	3.51899	3.39908
ING4	71608385	51147	2.66096	3.31509	3.7482	2.94773	3.18209	3.58959	3.4379	2.65374	3.50145	3.4932	2.99822	2.72658	2.81643	3.5511	3.23411	3.28796
TM9SF2	513255+77620377	9375	2.38016	2.76832	3.09614	2.48986	2.56262	3.15453	3.01024	2.62089	2.61465	2.76158	2.83838	2.59256	2.27557	3.1502	3.28178	3.02327
STUB1	71608348+77620401	10273	2.21713	2.69653	2.35901	2.43155	2.72905	2.75227	2.93614	2.3865	2.67067	2.57825	2.614	2.38442	2.34482	2.98933	2.54017	2.91287
FOXD2	81790678	2306	2.66533	3.79245	2.42142	3.32035	3.64459	3.74164	4.04089	2.84908	3.60779	3.65914	3.58566	2.82301	3.88315	3.83762	3.1033	3.85886
CITED2	74635761+81790672	10370	2.0596	2.16995	2.28254	2.32871	3.22178	2.56535	2.7877	1.94445	2.73434	2.5726	2.52332	2.09225	2.78962	2.72029	2.35946	2.92745
XAB2	69080055	56949	2.22389	2.26757	2.39189	2.17425	3.12214	2.18424	2.46179	2.08878	2.09318	2.25674	2.50348	2.16127	2.28149	2.00556	2.25934	2.96958
ARHGDIB	68443369	397	3.17854	3.34642	3.43696	2.95458	3.77204	3.84633	3.34066	3.05988	3.75454	3.7363	3.18577	3.09797	3.27346	2.90713	3.1358	3.08383
KY	71381058	339855	2.71041	2.64584	3.00849	2.5353	3.96089	2.79291	2.88902	2.48794	3.02261	3.25537	2.69691	2.87948	2.91851	2.88529	2.63435	2.72592
HNRNPM	69735072	4670	2.18574	2.52592	3.16078	2.6477	3.20504	2.51621	2.31848	2.27328	3.1575	2.98525	2.2583	2.47547	2.60974	2.58732	2.75825	2.46167
ACTG1	67792203	71	3.8075	3.86425	4.15835	3.33718	3.08209	3.9454	3.47525	4.18048	4.08235	4.13497	3.91396	4.17279	3.21662	4.60611	4.22115	3.73761
CSNK2A1	68546488	1457	3.65197	3.18559	3.80705	2.79776	2.88265	3.17482	2.7767	3.56486	3.60732	3.66957	3.60127	3.58622	3.20589	3.76777	3.87703	3.58022
ATP6V1D	67787352	51382	3.92212	3.54284	4.3976	3.32719	2.83376	3.69592	3.98249	3.79568	3.90844	4.08405	4.27261	3.3678	3.08388	4.02898	4.51869	3.96374
CAP1	76081921	10487	3.84442	3.06567	3.81273	2.93711	3.21446	3.42252	3.26356	3.72473	4.25013	4.0066	3.91309	2.97102	2.97894	3.88447	3.97493	3.35892
GRIA3	69257701	2892	4.12109	3.33361	3.96436	3.34567	3.73665	3.11356	3.47962	3.88161	3.97788	3.98215	4.28368	3.14454	3.41324	4.18361	3.90887	4.14984
PHYHIPL	386008	84457	2.97404	3.45982	3.82192	3.17987	2.78999	3.55858	3.42306	3.2003	3.14127	3.27086	3.36709	3.26111	2.40094	3.37057	3.74212	3.51212
ANK3	68196979+70795823	288	2.43664	2.78153	3.32651	2.90337	3.49981	2.88259	2.90127	2.71679	3.58913	3.28507	3.03542	2.79155	2.93421	2.95877	3.17151	3.47758
PPME1	70430702	51400	3.43947	3.15752	3.18107	2.89363	2.29507	3.26322	2.99041	3.58307	3.14506	3.02836	3.53695	2.98387	3.24504	3.03693	3.14055	3.28391
JDP2	70431415	122953	2.87182	2.86715	3.41683	2.91643	2.489	2.88159	3.04463	2.85575	2.62954	2.85969	3.55702	2.80261	3.20281	3.04426	2.9685	3.62134
LY6E	77454976	4061	3.66151	3.57362	3.27591	2.99636	3.18348	3.52862	3.32776	3.51527	2.7324	2.75528	3.82493	3.67075	2.94033	3.23879	4.03858	3.94504
FLOT1	72735	10211	3.83614	3.94826	3.95176	3.78368	2.82741	4.0892	3.30492	3.91842	3.55771	3.71773	4.21228	4.09211	4.23909	4.45234	4.2854	4.37935
HSBP1	72734	3281	4.43697	4.3268	4.3956	4.23896	3.38234	4.21117	3.92558	4.41717	4.41862	4.50779	4.30984	4.27428	4.48411	4.66617	4.52938	4.34912
NUDT3	393247	11165	3.93828	3.26363	4.06486	3.26132	3.28277	3.80756	3.61537	3.94357	3.71742	3.57336	4.38096	3.63989	3.88643	3.42936	4.05304	3.73444
TM9SF3	413788	56889	3.65794	2.8849	3.7555	2.95978	2.80695	3.2027	2.76038	3.53818	3.36269	3.15662	3.65913	3.08028	3.59838	3.49692	3.73903	3.54662
LARS	68443184	51520	2.88593	2.72058	2.69846	2.87522	2.71322	3.07565	2.98506	2.86179	2.96364	2.96001	3.16736	2.80571	3.07949	3.15071	2.76812	3.32775
SH2B1	68799022	25970	3.08251	2.9102	3.59234	3.02831	3.98613	3.32694	3.27713	3.0841	3.46037	3.27965	3.39208	2.90627	3.33238	3.29963	3.49764	3.61714
PIP4K2C	68445907	79837	3.50983	2.83738	3.18622	2.69062	2.89748	3.01806	3.0668	3.47941	3.2449	3.21959	3.43442	2.76636	2.75956	3.29908	3.49628	3.56947
SLITRK1	69874138	114798	3.39613	2.99012	2.72117	3.07162	2.92366	3.16755	2.87816	3.29385	2.41747	2.5458	3.47467	2.8868	2.57092	3.13911	2.77067	3.34392
EIF3L	69174022	51386	2.62042	2.71744	2.8122	2.48395	1.88175	2.98428	2.5027	2.50669	2.7439	2.61666	2.5861	1.95482	2.63108	2.37185	2.56274	2.346
GGT7	513022	2686	3.33532	2.89791	4.05089	3.00119	2.66955	3.36722	3.17481	3.54142	2.8218	3.04579	3.53224	2.82355	3.88969	3.31367	3.91713	3.73059
ELP5	68269065	23587	2.97843	2.5623	2.1049	2.36896	1.93162	2.81373	2.55953	2.96893	2.57941	2.68822	2.93878	2.50476	2.31803	2.51464	2.23564	2.38601
GTF3C1	69734809	2975	1.97446	2.30753	2.48605	2.38614	1.80626	2.3312	2.11974	2.24092	2.85887	2.91812	2.16041	2.25231	2.08019	2.15284	2.30324	1.4402
SOGA3	1989	387104	2.4631	2.65432	2.5874	2.53829	2.36922	2.44287	2.54176	2.40178	2.57436	2.20124	2.52002	2.7155	2.51505	2.58399	2.83417	1.71701
WNT8A	1116	7478	2.85909	2.99181	2.51834	2.93857	1.65591	2.49437	2.76432	2.89671	3.07547	3.21208	2.40951	2.8122	3.0747	2.88638	2.59358	2.12553
CELSR3	69237071	1951	2.63288	2.81486	2.47854	2.85788	2.15862	2.32868	2.2966	2.56785	2.30248	2.77439	2.75568	3.08983	2.69686	2.62114	2.37949	2.23738
MANSC1	54+68191126	54682	2.08845	2.34413	1.92097	2.45852	1.97063	2.09371	1.53222	2.11468	2.56413	2.63189	1.97984	2.7763	2.3365	2.05607	1.75596	2.15916
SRSF2	100144112	6427	2.23678	2.52369	2.4223	2.64581	2.76906	2.18586	2.31374	2.32999	2.40707	2.7677	1.87141	3.066	2.72277	2.44606	2.38841	1.98636
DNAJC17	69059952	55192	2.34655	2.11816	2.54511	2.35649	2.21221	1.98874	1.92942	2.28903	2.1591	2.25326	1.82891	2.52725	2.07206	2.26061	2.09541	2.21667
PICK1	68924560+71210322	9463	2.01898	2.24488	1.60522	2.06538	1.47561	1.83708	1.82833	1.98116	2.08972	2.20856	1.71701	2.21697	2.15366	1.84172	1.56081	1.61231
RER1	76098401	11079	2.47905	2.36715	1.98437	2.3873	1.90172	2.06274	1.8823	2.48089	2.33484	2.46908	1.97193	2.63807	2.1322	2.18584	2.119	2.11555
PHC3	70300780+71212626	80012	1.72229	1.82508	1.93451	2.04465	1.68156	1.20195	1.6486	1.68622	2.02862	2.07791	1.31531	2.01455	2.10121	1.73677	1.45159	1.28948
C20ORF194	70218085	25943	2.6176	2.22783	1.79252	2.58837	2.71168	2.27258	3.13187	2.82042	2.66191	2.97629	2.46413	3.37372	3.16526	1.87025	1.8161	1.67616
CCDC47	69202896	57003	3.07396	3.09283	2.6797	3.15693	2.46311	2.93127	3.4348	2.91744	2.87079	3.25494	2.62566	3.36017	3.11077	2.30025	2.52711	2.40557
SRP72	69885750	6731	3.1209	3.05705	3.15302	3.45591	2.08101	2.93541	3.39645	2.91705	2.95528	3.10452	2.5972	3.62482	3.3378	2.53194	2.99276	2.59001
GNL3L	68920425	54552	3.71862	3.73954	2.66943	3.43365	2.90053	3.66256	3.53018	3.56903	3.03749	3.39832	3.3401	3.97741	3.6738	3.43868	2.96118	2.45178
LBX1	70723492	10660	3.52246	3.18379	2.60681	3.19368	2.16507	2.95329	2.96044	3.32277	2.45999	3.04533	2.90066	3.48634	3.38214	2.22335	2.34516	2.21491
UBE2O	69014985	63893	2.83108	2.74794	2.23997	2.63114	1.43997	2.57972	2.47705	2.69504	2.05536	2.27495	2.46498	2.82609	2.58443	2.24278	2.12739	1.99
ATXN7	70301979	6314	2.62358	2.89873	2.89481	3.03185	3.92529	3.23661	3.23383	2.79498	3.0317	3.19599	2.60554	3.11055	2.88101	1.97358	2.67718	3.01913
ZMIZ1	70231779	57178	2.88587	2.7652	2.5895	3.06743	3.88575	2.99879	2.89147	2.96038	2.61637	2.73104	2.6278	3.02315	2.40407	2.40004	2.12888	3.01821
PIK3C3	68498253	5289	2.51616	2.07631	2.33238	2.10474	1.24502	2.12937	2.48567	2.35766	2.44223	2.49119	2.38657	2.27897	2.79784	2.33496	2.49769	2.33567
PPP2CB	69080053+81600088	5516	2.48748	2.40778	1.82766	2.22694	1.60054	2.33553	2.28752	2.31662	2.16903	1.98345	2.41571	2.45047	2.61262	2.47183	2.221	2.43682
SHC3	69873732	53358	2.83609	2.85829	1.94099	3.2627	2.08823	2.9109	2.61182	3.01047	3.29683	3.18991	3.09871	2.5916	3.74281	2.74083	2.25471	2.98666
DAP3	68342075	7818	2.02223	2.7035	2.79088	2.63825	1.96097	2.89222	2.73446	2.38475	2.51175	2.58232	2.42479	2.47798	2.58853	2.794	2.95277	2.17523
RSRC1	68546101	51319	2.24848	2.73306	2.50253	2.77941	2.20833	3.17788	2.71322	2.26977	2.81892	2.29265	3.01796	2.3717	3.31005	3.39099	2.79541	2.91713
SCN11A	69288291	11280	2.04291	2.1728	2.57302	2.13847	2.90457	2.5125	2.18747	1.92812	2.76839	2.49165	2.32784	2.34063	2.55671	2.95145	2.60079	2.64601
CEP250	69548846	11190	1.96955	2.18974	2.05297	2.36037	1.75498	2.29152	2.57504	1.92125	2.30502	1.91623	2.05249	2.18038	1.9817	2.36465	1.95454	1.79939
RRN3	70565506	54700	2.03232	2.10694	2.70469	2.37606	1.96243	2.35322	2.8474	1.97383	2.27966	2.09127	2.24882	1.95967	2.27816	1.94258	2.39146	2.18791
TIMM9	70543008	26520	1.9427	2.55852	2.55617	2.69467	1.57633	3.0554	3.07443	2.32373	2.65151	2.56829	2.36923	2.54438	2.55742	2.38581	2.45821	2.25806
KANSL3	70610379	55683	1.40738	2.46837	2.00429	2.32214	1.76261	2.34883	2.63429	1.47486	1.91888	1.65944	1.72183	2.53709	2.34398	2.00612	2.18483	1.80419
TSG101	293262	7251	2.70093	3.14595	2.78875	3.11391	2.45179	3.65884	3.55681	2.64227	2.98961	2.61048	2.56103	2.99639	3.78453	2.76959	3.08222	2.8646
FZR1	323178	51343	2.57835	2.88004	2.67856	2.72658	1.81878	2.91319	2.78181	2.34915	2.35789	2.25076	2.40297	2.90594	3.0943	2.81889	2.76822	2.55926
HSPB7	580	27129	2.06714	2.61066	2.11392	2.68891	2.20466	2.43916	2.35438	2.39443	2.59609	2.27115	2.22729	2.45454	2.92239	2.3792	2.4008	2.65754
STRIP1	71613677	85369	2.49785	2.50518	2.10259	2.44929	1.65311	2.62478	2.36677	2.35676	1.41589	1.69731	2.61247	2.60617	2.27958	2.67772	2.84678	2.49246
TBCB	512765	1155	3.31205	3.15396	2.90974	2.96114	2.66138	2.94164	3.07806	3.01858	2.1339	2.53938	2.84955	3.13453	3.26632	2.62865	3.26456	3.08017
TANGO2	293894	128989	3.23827	2.74094	3.13471	3.08298	0.739639	3.28868	3.1561	3.24799	2.48821	2.3055	2.95386	2.97172	3.04626	2.99507	3.32176	2.89813
ARFIP2	74990537	23647	2.4324	2.23921	2.05191	2.15505	1.59367	2.19461	1.85082	2.45679	2.27529	2.37542	2.59355	2.41952	2.20394	2.37586	2.16278	2.61163
GAS8	74990538	2622	2.52332	2.80216	1.64981	2.59099	2.28332	2.72938	2.34787	2.48565	2.26862	2.61222	2.6383	2.68238	2.88639	2.46535	1.9752	2.36072
GLOD4	69116510	51031	2.03136	2.38103	1.65725	2.13269	1.56698	2.31687	1.84697	1.91419	2.21133	2.16163	2.15538	2.38228	2.13698	2.52033	1.80714	2.15749
ACTR10	74990519	55860	2.27293	2.7378	2.09547	2.88658	1.54544	2.64309	2.79387	2.44514	2.25372	2.37569	2.39242	2.62642	2.69853	2.05343	2.19192	2.86345
ESD	69672144	2098	2.52078	3.28352	2.29459	3.17551	1.92878	3.35586	3.18296	2.5429	3.0108	2.71222	2.59149	3.08027	2.78476	2.7135	2.60901	2.48522
PHB2	69529250	11331	2.82074	3.01808	2.10298	2.8825	2.33764	2.71216	2.79615	2.6603	2.66511	2.30402	2.31234	2.90867	2.96476	2.74305	2.30754	2.66372
BCL2L1	69529280	598	2.64003	2.85993	2.29602	2.74702	2.49242	2.61162	2.79449	2.62472	2.40356	2.35336	1.91436	2.55036	2.60062	2.5157	2.08924	2.24775
MRPS7	69105164	51081	2.17617	2.24632	1.69102	2.38512	1.33099	2.15443	2.4676	2.21964	1.89308	2.08273	1.68225	2.27474	2.59144	1.85653	1.74877	1.7862
ELAVL2	69201624	1993	2.83901	3.35825	1.8835	3.24783	1.85333	3.64043	3.57608	2.74305	2.34921	2.46716	2.46322	3.03741	3.2664	2.08812	2.75171	2.64602
ASNA1	67767438	439	3.48624	3.62338	3.41768	3.01065	2.45714	4.11266	3.73125	3.7299	3.37888	3.68242	3.43341	3.38211	3.44358	3.63483	3.38518	2.96632
TXNDC9	68546416	10190	2.65051	2.59407	3.04248	2.65521	2.3819	2.79749	2.74792	2.69353	2.95972	3.05883	2.71473	3.02975	2.66424	3.29723	3.25684	2.34605
MAPK8IP2	68148737	23542	2.03171	3.20808	3.44111	2.89318	2.55325	3.35059	3.0336	2.44136	2.90405	2.64301	2.85354	3.01779	3.06372	3.58197	3.67403	3.12351
DLAT	67767460	1737	2.56971	2.93171	3.28989	2.41709	2.4415	3.2268	3.12784	2.51071	2.54685	2.89254	2.73896	2.96655	2.58983	3.03219	3.80934	2.5007
AP2A1	69015655+75991159	160	3.00205	3.11577	2.8197	3.12821	3.24563	2.7127	3.04102	2.96838	2.98683	3.08618	2.53283	2.96141	3.16088	2.69567	2.95788	2.84211
ANKS1B	73513603	56899	3.96807	3.51063	4.42617	2.92952	4.07672	3.50162	2.91079	3.91067	4.47869	4.20472	3.94739	3.21638	4.13805	4.28073	4.23809	4.4334
ATP2B1	75197618	490	4.14094	2.65974	4.00036	2.95875	3.43701	2.91656	3.01336	4.31881	4.62489	4.51931	4.06163	3.52671	4.10179	4.03498	4.11257	4.21334
TRIO	71147821	7204	3.33257	2.21996	3.49537	2.62875	3.56024	2.21059	2.44027	3.42574	3.13289	3.02868	3.28017	2.84472	3.40855	3.19749	3.19319	3.54336
LRRN2	68844050	10446	3.65339	3.18284	4.23441	3.14342	3.31745	3.29284	3.03608	3.57395	3.4307	3.45195	3.45374	3.51063	4.01664	3.92371	4.51917	3.2937
ARHGAP32	71281516	9743	4.31615	2.63356	3.08741	3.00745	3.3379	2.82367	3.04222	4.23235	3.98115	3.98946	4.20469	3.17268	3.62227	3.49524	2.99392	4.28497
MTPN	2412	136319	3.51328	2.82685	3.22536	2.83409	3.10026	2.93144	2.72241	3.75629	3.91588	3.60419	3.78782	2.94902	3.32588	3.80362	3.50153	4.02731
OLFM1	761	10439	3.74642	3.31028	3.9034	2.96519	3.43552	3.43899	3.56588	3.98095	2.52958	2.96495	4.02368	3.10713	3.91206	3.93168	3.91332	4.05522
PTN	2508+77455034	5764	3.42161	3.02658	2.32582	2.93284	3.01875	3.15549	3.07076	3.00092	3.40417	3.29019	3.48377	2.91635	3.0108	2.90466	2.42245	3.68022
SLC1A2	69873839	6506	3.4949	3.28538	3.02849	2.93341	3.07826	3.11468	2.7347	3.56431	3.41393	3.10273	3.47373	2.95513	3.6166	2.59292	3.35393	3.51806
DLGAP4	68499267	22839	3.07119	3.04427	2.693	2.62908	2.80165	3.13838	2.71236	3.24523	3.19921	3.34796	3.08775	2.47219	3.56881	3.25219	3.20817	2.81479
PCSK2	68919824	5126	4.13628	3.29496	3.10082	3.24298	2.49397	2.86267	3.07347	3.82112	3.84001	3.5132	4.33003	3.55475	4.07407	3.67114	3.4449	3.83633
RALGAPB	69527842	57148	3.22214	2.77999	2.82979	2.93503	2.78353	1.90949	2.53495	3.21286	2.94414	2.64997	2.65334	2.97932	2.88109	2.84466	2.75304	3.19499
RBFOX2	71325402	23543	3.28348	2.56906	2.72483	2.72011	2.78508	2.56312	2.73295	2.98662	2.74272	2.62278	2.60494	2.60019	2.79881	2.83009	2.84613	2.97945
WASF1	69059954	8936	4.24652	3.05792	4.43585	3.25701	3.83079	2.83925	2.9611	3.96495	3.72128	3.83935	3.48352	3.13567	3.25232	3.3657	4.16125	3.78252
RAB11FIP4	71378475+74300777	84440	3.07997	2.44493	2.76769	2.65988	3.31434	2.39924	2.55249	3.18443	2.62112	2.82088	2.94814	2.15213	2.76567	2.50071	2.78239	3.40017
SUN1	68920725	23353	3.36601	2.71281	3.12619	3.08909	3.62985	2.6544	2.77554	3.29725	2.8293	2.4838	3.29214	2.82439	2.89344	3.2058	2.90889	3.28221
CDIPT	76098296	10423	2.76519	2.82366	2.62839	2.35889	2.52746	2.57628	2.35356	3.20613	2.54816	2.6247	2.92056	2.57928	2.68109	2.61922	2.84902	2.84172
2022-03-06	69838566	10299	3.1373	2.75661	2.71882	2.87874	1.93191	2.63117	2.45555	3.18241	3.06329	2.88464	3.20081	2.88349	2.97868	3.31512	2.97039	3.07555
SEPW1	69873540	6415	3.58361	3.41991	3.42923	3.20047	3.14662	3.43354	2.83374	3.30518	3.77207	3.66223	3.79385	2.96735	3.53614	3.51024	3.67973	3.31939
NBEA	100144407	26960	3.25091	2.70664	3.58484	2.69622	2.22468	2.57573	2.48613	3.22332	3.31397	3.24581	2.78516	2.81343	2.69561	3.05767	3.15221	2.99335
CYC1	323186	1537	3.63233	3.8848	3.93021	3.7871	3.22744	4.0298	2.96104	3.70011	3.4784	3.52568	3.48332	4.10083	4.03748	3.95271	4.15078	3.19572
RAB11FIP3	68410554	9727	4.09199	3.90606	4.06692	3.92269	3.53204	3.76101	3.62387	4.16444	3.95048	4.03487	3.77948	4.04989	3.87355	4.05693	4.00692	3.95811
TMEM38A	71612429	79041	3.40123	3.06137	3.35325	2.987	2.92215	3.31053	2.90854	3.10162	3.23643	2.73037	3.81508	3.33659	3.29562	3.38085	3.51069	2.92447
ZMYND8	71833000	23613	2.72321	2.77606	2.38698	2.7004	1.96435	2.77776	2.51205	2.84875	2.60617	2.94642	3.10776	2.64547	2.80945	2.72355	2.91829	3.11014
FAM134A	386010	79137	3.44873	3.86896	4.36454	3.71542	3.97196	3.45662	3.09993	3.36609	3.96373	3.75696	4.00514	3.79681	3.6657	4.21128	4.26975	4.06146
VPS33A	68845365	65082	3.99711	3.1228	3.48383	3.43629	4.14396	3.03161	2.6591	3.96928	3.56679	3.50882	3.08504	3.89908	3.40628	3.75359	3.38626	3.57375
MTA1	71380423	9112	3.17829	3.22194	3.71375	3.27354	3.55447	3.2381	2.9315	3.25037	3.46274	3.51146	3.21352	3.39015	3.28824	3.40512	3.36059	3.43585
LDHA	69736076	3939	4.60168	3.91609	3.9564	3.81454	3.97948	3.14255	3.27125	4.4018	4.08717	4.09994	4.0132	4.1021	3.68313	4.1344	4.20471	4.29606
PPIC	70546378	5480	3.79074	3.30358	3.22123	3.36968	3.7618	2.60234	2.70777	3.3387	3.65509	3.55161	3.74792	3.5188	3.3111	3.54706	3.13941	3.73483
JPH4	75831724	84502	3.42178	3.1007	3.79207	3.01631	3.84944	3.02304	2.0892	3.46315	3.72066	3.79289	3.16231	3.25147	2.84555	3.69394	3.56843	3.2575
NXPH3	71735831	11248	2.98833	3.57834	3.59797	3.35818	3.9611	3.20075	2.80564	3.24751	3.51632	3.29842	3.18233	3.37854	2.62828	3.6972	3.28744	3.73792
NCALD	70437798	83988	4.07187	3.55172	4.36983	3.41817	3.22772	3.45351	3.17357	4.33897	3.07215	3.07796	4.076	4.1918	3.88175	4.23238	4.00442	4.2593
TUB	71764449	7275	3.20537	3.40657	3.92823	3.26264	2.86208	3.42267	2.92985	3.51902	2.75007	3.16316	3.53306	3.571	3.27321	3.43715	3.40822	3.67911
SEZ6L	69873600	23544	3.44497	3.54393	3.49829	3.16151	2.94633	3.2307	2.90819	3.35876	2.45988	2.73666	3.08713	3.38567	3.53776	3.35858	3.27289	3.13071
STARD7	68193038	56910	2.78347	2.93745	3.22378	3.12027	2.44429	2.68745	2.59061	3.22006	2.27173	2.29493	2.76646	3.21441	2.84242	3.29455	3.4443	3.35546
GPM6A	68080704	2823	4.22832	4.10712	4.41101	4.16923	3.88842	3.6421	3.27497	4.41918	3.83213	4.12684	4.36792	4.40564	3.24502	4.13252	4.42698	4.14341
IGSF8	68797507	93185	3.87185	3.53949	3.73092	3.8167	3.18958	3.09995	2.35386	3.9517	2.85053	2.99061	3.6532	3.95292	3.50191	3.672	3.63277	3.57996
PDCD4	70546335	27250	3.19028	3.00359	3.7639	2.96917	1.84781	2.86795	2.63959	3.06533	1.91811	2.50117	3.25496	3.1127	2.98342	3.4705	3.57152	3.0145
TPM3	199223+70919358	7170	3.94466	3.14951	3.82601	3.04848	3.2652	3.55829	2.89889	3.71988	3.38089	3.43524	3.54343	3.34558	3.28525	3.84556	3.91362	3.70858
HSPA2	532642	3306	3.48019	3.107	3.90685	3.25527	2.36712	3.05067	2.80626	3.61602	3.14942	3.61453	3.99803	3.02667	3.38783	3.17551	3.8684	3.3059
TNR	70302587	7143	2.89037	2.39839	3.57729	2.43268	2.34181	2.36161	2.14889	2.90963	2.30661	2.4064	2.77839	2.42601	2.54609	3.23871	2.92895	2.55894
APOPT1	69236538	84334	2.59748	2.46478	2.43552	2.18753	2.03688	2.53166	2.21183	2.44756	2.51599	2.46621	2.38075	2.13832	2.40765	2.16537	2.32072	2.35824
TXN2	70192153	25828	3.14191	3.35138	2.96855	2.94339	3.02419	3.12787	2.59924	3.13672	3.09987	3.10938	3.60761	3.08705	3.19724	2.75749	2.9445	2.73633
BMF	69529346	90427	2.70651	2.46549	2.323	2.93784	3.1635	2.39215	2.12323	2.7937	2.40871	2.51995	3.22659	2.68693	2.72168	2.0644	2.18262	2.60134
DYRK1B	70473873	9149	2.78831	2.27827	3.38078	2.4407	2.50874	2.09413	2.27503	2.60003	2.96263	3.17151	2.72331	2.62235	2.55385	2.35806	2.64698	2.27386
SPAG7	69014949	9552	3.14006	3.46623	3.39783	3.11419	3.24617	3.233	3.12339	3.04419	3.16382	3.2422	3.40087	3.7146	3.52407	2.94978	3.13215	2.62496
ATP6V1B2	130	526	3.58456	3.45244	2.46011	3.64461	2.45019	3.24122	3.55472	3.08902	2.32946	2.63776	3.61997	3.28896	2.46751	3.4331	3.09464	2.98394
NDRG3	691	57446	3.29049	2.85913	2.8053	3.14572	3.33157	2.91562	3.21499	3.04421	1.88731	2.03637	3.84645	2.65171	2.25646	2.97669	3.21608	3.30204
SORL1	69885654	6653	4.2026	3.74909	3.72116	3.76533	3.70661	3.63918	3.92127	3.90462	3.39752	3.9493	4.27725	3.3029	3.0089	3.62038	3.90528	4.03265
PDHA1	293257	5160	3.41486	2.93333	2.77345	3.08203	2.5718	3.11627	3.39416	3.05829	2.86071	2.56799	3.13166	2.72819	3.39039	3.0622	3.33912	3.04907
DSCR3	413830	10311	2.76017	2.14952	3.46077	2.73082	2.34044	2.47392	2.78474	2.43283	2.19876	1.60442	3.29179	2.18731	2.38155	3.22702	3.79553	3.11055
ZKSCAN1	70430772	7586	2.04828	1.84737	2.69848	2.02283	2.11426	2.12505	2.31274	2.14717	2.05192	2.11983	1.81591	2.24847	1.89799	1.74215	2.11957	2.06972
HERC3	68845496	8916	3.89495	2.7636	3.74253	3.31988	4.04833	2.86876	3.3838	3.63045	2.28337	2.56261	4.02716	2.99137	3.72112	2.91661	3.58583	3.78942
RPH3A	68845556	22895	3.82947	3.55971	3.22209	3.52591	4.37171	3.61994	4.10722	3.89795	2.98261	2.66612	4.29326	3.53193	4.04555	3.18582	3.23342	3.81394
PEBP1	69782766	5037	3.17056	2.94245	2.72738	2.70501	2.97491	2.82002	3.18568	2.75724	2.54545	2.36237	3.26987	1.87909	2.8171	2.92325	3.40348	2.85376
PMM1	71735835	5372	2.98558	2.86878	2.99092	2.44802	2.39555	2.50597	3.04149	2.90551	2.03955	1.95171	2.89058	2.47041	2.97334	2.58162	3.31041	2.39849
REPS2	71764364	9185	3.88928	3.50399	3.31163	2.87787	3.0641	3.41413	3.43613	3.64731	3.31242	3.46472	3.88563	2.69266	3.9568	3.41496	3.8349	3.73093
KIAA1045	71234529	23349	4.11984	3.01298	3.45233	3.33601	2.1791	3.45087	3.70119	4.13001	3.91016	3.65887	3.94164	2.91144	3.86252	3.45514	3.33196	3.76781
2022-03-05	68743883+70920081	54708	2.14295	1.96756	1.68366	2.02984	1.24826	2.15945	2.18427	2.1283	1.9555	1.90616	2.37745	1.64479	2.41353	2.07338	1.93995	2.24102
PAK1	69782682	5058	3.48309	2.55558	2.01742	2.95419	2.73813	2.16367	3.26532	3.21506	2.00336	1.82319	3.99928	2.70577	3.42146	3.0405	2.78172	3.57091
MTMR7	68192997	9108	3.05144	2.83258	1.92284	2.80198	2.28051	2.8235	3.26771	3.05878	3.06604	2.95016	2.89403	2.73494	3.103	2.92	2.3032	3.22516
AP1G1	71280550	164	1.7041	2.17565	1.69472	2.11018	1.84734	2.19995	2.03377	1.91975	2.05766	2.09897	1.95624	2.13749	2.07203	2.26161	1.74192	1.68624
WDR77	413776	79084	2.87543	3.19014	3.41139	3.29171	1.91127	3.05981	3.00979	2.62446	1.78356	2.09405	2.54323	2.93956	2.90159	2.87599	3.14602	2.50466
ELMOD1	70303857	55531	2.4532	3.0299	2.88723	2.83357	2.94593	3.19592	2.78136	2.60858	3.74012	3.57109	2.84475	2.4349	1.66402	2.17219	2.80632	2.45008
AP1S1	69526707	1174	3.20482	2.68278	3.0024	2.55933	1.68892	2.74702	2.70832	3.17372	3.69187	3.52665	3.24696	2.76615	3.20274	3.54322	3.37071	3.2588
FSCN1	69672593	6624	3.5398	3.08751	2.82432	2.88645	1.44381	3.17011	2.5997	3.41806	3.61438	3.3794	3.62246	2.508	3.45807	3.26782	2.27118	3.32997
CLSPN	68666959	63967	2.06497	2.49769	1.86809	2.24934	1.476	2.55111	1.77678	2.28825	3.02	2.41969	2.62802	1.94463	2.44034	2.95895	2.20968	2.56405
ZNF366	70200782	167465	2.81239	1.9871	2.20285	2.53607	1.45841	2.46053	2.72518	2.90346	3.14933	2.97653	2.48462	2.47335	2.48498	3.08894	2.25172	2.60291
AP2S1	68743955	1175	2.59192	2.91269	2.33559	2.98826	2.03057	3.47425	2.85405	3.00982	2.8448	2.8445	2.96804	2.98956	3.15555	3.31988	3.17543	2.82353
TRAPPC6B	68637862	122553	2.28103	2.77763	2.32504	2.76572	1.68717	3.19816	2.67281	2.51166	2.91142	2.53663	2.85978	2.98079	2.55581	3.37997	2.88691	2.69641
TAF9	68341890+81654147	6880	2.0275	1.92832	2.09012	2.01346	1.03345	1.86802	1.65483	2.08443	2.00836	2.06522	1.63016	1.99722	1.8293	2.33044	2.15697	2.07434
FNDC3A	69672551	22862	2.23314	2.71592	2.22558	2.669	2.51135	2.89266	2.74062	2.06082	2.81966	2.43734	2.76693	2.89524	2.17284	3.10662	2.40032	2.89112
NUB1	69549670	51667	2.322	2.83177	2.11548	2.76661	1.71448	2.54786	2.76072	2.4184	2.82486	2.53775	2.03977	2.89566	2.39892	2.74564	2.27078	2.16974
PPFIA3	69202693	8541	2.65805	2.40491	2.53021	2.36052	2.04884	2.545	2.12493	2.7179	2.23309	2.22657	2.82814	2.50941	2.59799	2.57759	2.94732	2.8277
RIMBP2	69514470	23504	3.13335	2.65204	3.27712	2.38126	1.73361	2.55009	2.37533	3.16386	2.99234	2.89779	2.98106	2.44719	2.93328	3.07214	3.00687	2.98718
DPF1	69104136	8193	3.04937	2.57361	2.84606	2.58667	1.74229	2.68583	1.89287	2.9	3.18083	3.2167	3.37327	2.55907	2.80099	3.10256	2.79727	2.99714
SUGP2	69549629	10147	2.88726	2.3642	3.20151	2.54259	2.15965	2.80541	2.56493	2.75215	2.79012	2.88339	2.90721	2.57165	2.70491	2.88826	3.13053	2.83881
FNBP4	69672539	23360	2.07669	2.05605	2.71004	2.19669	2.47721	2.76291	2.19925	2.07796	2.54549	2.705	2.60211	1.72333	2.27083	2.63868	2.44576	2.2606
MACC1	71808989	346389	2.68212	2.97828	2.68192	2.93788	2.3217	3.36333	2.80741	2.68082	3.53487	3.46424	2.82973	2.81859	2.99385	3.49837	2.83282	3.13512
SLC35G6	71495753	643664	2.80096	2.10834	3.17503	2.1897	2.20939	2.59001	2.60129	2.64811	2.99923	2.89837	3.04401	2.17184	2.47839	3.12084	3.08641	3.03995
ARL2BP	68910953	23568	3.90114	4.12239	3.52339	4.01636	4.0756	4.17919	3.80134	3.87039	3.66572	3.6892	3.53994	4.04121	3.9049	3.55472	3.58859	3.26459
BANF1	68910955	8815	3.22894	3.17646	3.15068	3.19557	4.17204	3.46242	3.31978	3.22746	3.55172	3.16084	3.30001	3.15761	2.98494	3.56515	3.19463	3.18708
GSTP1	68910954	2950	3.34695	3.59237	2.73208	3.61434	2.98407	3.61549	2.98017	3.27079	3.23276	3.1583	2.35763	3.46555	2.9244	3.11576	2.88849	2.1508
SMG7	75197642	9887	2.39175	2.63892	2.07734	2.73951	2.96343	2.22628	2.62885	2.39139	2.71914	2.73185	2.40684	2.69739	2.42371	2.49753	2.07179	2.87686
C5ORF34	69838755	375444	3.06054	2.72213	3.07958	2.99613	2.8393	2.46948	2.52553	2.79797	2.63958	3.12476	3.26149	3.39178	3.05118	2.83021	3.20918	3.07872
FXR1	69838756	8087	2.99329	3.28633	3.26522	3.48412	2.63483	3.19721	3.59951	2.84565	2.89844	3.15047	3.50514	3.64261	3.43522	3.11185	3.47688	3.00505
RBM5	69818030	10181	3.52973	3.15838	3.22846	3.24069	3.58882	2.80247	2.72238	3.11921	3.31543	3.49651	3.61248	3.55998	3.2565	3.1876	3.48944	3.08391
TMEM106B	68797516	54664	2.99569	2.75108	3.35594	3.05313	3.19619	2.57321	2.85466	2.93702	3.18739	3.12581	3.15465	3.15239	2.87795	2.98164	3.60937	2.4408
DCTN3	69174493	11258	2.97407	3.43656	2.56617	3.15783	2.34433	2.86637	3.01188	3.10728	3.10813	2.81503	3.51862	3.1203	3.1908	2.85503	2.88951	2.76778
POLB	69174511	5423	3.11764	3.31898	2.98151	3.28319	2.48819	2.86464	2.66397	3.1343	3.03499	3.17425	3.43771	3.27211	3.41014	2.88866	2.95997	2.61387
STRAP	69816936+70795527	11171	2.45087	2.13282	2.0594	2.48309	1.86882	1.83461	2.1037	2.26604	2.06654	1.94076	2.24117	2.48116	2.49342	2.35066	2.30869	2.22239
C7ORF43	378548	55262	3.01857	3.2721	3.3539	3.29761	2.88908	3.00519	2.90253	2.85572	2.63688	2.9267	2.92176	3.59563	3.541	3.29755	3.34199	3.34386
SSB	70429459	6741	2.97696	2.14604	2.89289	2.59961	2.0953	2.04017	2.34217	2.39603	2.22736	2.08579	2.45796	2.68917	2.3183	2.43992	2.74244	2.49459
SERPINE2	70429429	5270	2.62355	3.94482	1.79552	3.64993	2.11721	3.65117	3.16435	2.51544	3.97051	3.87004	2.86158	3.5105	3.48035	3.23735	2.11557	2.58518
TMED10	68910987	10972	2.77622	3.54501	2.29633	3.35851	2.35762	3.33418	3.06652	2.79276	2.61762	2.75041	2.74146	3.47724	2.89488	2.32465	2.40845	2.36212
APOA1BP	68862156	128240	2.55527	2.82847	2.60866	3.03094	3.22861	3.0759	3.47264	2.41738	2.34112	2.13181	2.95742	2.40909	2.97793	2.0832	2.50434	3.16673
SLC12A5	72001898	57468	3.04598	2.71669	2.50885	2.79581	2.8028	2.48592	2.76348	2.55028	2.54933	2.58782	2.71112	2.10841	2.3692	2.13177	2.09067	2.74866
CDS1	69013591	1040	3.28603	2.92098	1.84081	3.12879	3.56731	3.07189	3.7037	3.28867	2.18527	2.20246	3.21876	2.55185	3.27406	2.37807	2.21257	3.57606
DENND5B	74514129	160518	2.98915	2.39254	2.15952	2.86328	3.13117	2.79387	2.96777	2.95726	2.60489	2.18609	3.0994	2.39106	2.23844	1.74706	2.02414	3.4916
INSIG2	70525854	51141	2.74937	2.62895	3.24931	2.4332	3.60132	2.50297	2.91224	2.8378	3.1438	2.76839	2.59466	2.60432	2.41169	2.73649	3.13619	2.46648
RAB12	70565153	201475	3.2756	2.34765	2.88636	2.66893	2.46555	2.01706	2.73092	2.76788	2.52492	2.38159	3.03456	2.61454	3.00374	2.98386	2.97295	2.6701
TRIM35	70192057	23087	2.69324	2.61982	2.88359	2.62417	2.51864	2.59784	2.81486	2.70504	3.26425	3.00546	2.78134	2.17566	2.77686	2.91698	3.07818	2.96635
QRICH1	70542888+74359413	54870	2.73664	2.24274	3.21623	2.26772	2.79702	2.16805	2.36259	2.67448	2.68157	2.83647	2.71195	2.11408	2.39824	2.59304	2.87674	2.6212
CACNA2D3	69236927	55799	3.1963	3.09806	2.7585	2.80853	2.67444	3.13884	3.22506	3.06957	4.16609	4.10958	3.2386	3.29923	3.42079	2.38044	3.12731	3.11934
B4GALT6	2056	9331	2.42903	2.0395	2.07811	2.17633	1.87234	2.17555	1.94235	2.11251	2.1379	1.7325	2.54058	1.98205	1.15035	2.67319	2.74428	2.49606
SLC2A3	1841	6515	2.73215	2.75582	2.31217	2.42794	1.80925	2.76945	2.68347	2.88054	2.18028	2.5268	2.68512	1.93385	2.24446	3.07359	2.43889	2.6661
SLC4A10	1923	57282	2.80783	2.63664	2.64453	2.33007	2.46461	2.88144	2.78098	3.21528	2.51502	2.70808	3.13938	1.85928	2.12119	3.4394	2.90182	3.23468
MCM3AP	666	8888	2.0501	2.30538	2.3979	2.60278	1.60862	2.235	2.26502	2.42061	2.64383	2.94018	2.31788	2.35556	1.54505	2.34685	2.28855	2.41111
SRGAP3	317	9901	2.98623	2.86477	2.84237	2.64968	2.90522	2.9885	2.82359	2.77724	2.04909	2.74573	2.89059	2.37578	1.21766	2.76044	3.06752	2.46147
WASH1	1797	100287171	2.15914	2.85346	1.99317	2.94888	2.52956	2.90004	2.22951	2.37369	2.7564	2.89799	2.49538	2.16112	1.5512	2.96325	2.22067	2.5766
ARF4	69526785	378	1.91655	1.89218	1.69067	1.84911	1.6905	1.91623	2.08788	1.99116	2.20429	2.20408	1.96859	1.85426	1.92529	2.27613	1.78699	1.96653
CPSF3	68637629	51692	1.79205	2.37446	1.76287	1.96687	2.19926	2.60427	2.43093	1.71768	2.83131	3.04773	2.11105	2.18468	2.65436	2.48167	2.08305	1.85603
SLC9A1	69838527	6548	1.81841	2.54521	1.85916	2.59912	2.35009	3.09467	2.87706	2.0373	3.02449	3.00382	2.7705	2.31989	2.98671	2.64498	2.52328	2.78334
BIRC6	69529316	57448	2.34824	2.43106	2.10072	2.50911	1.59022	2.4794	2.4226	2.39151	1.96388	1.8172	2.51365	2.55414	2.50481	2.25513	2.04178	2.42881
FLOT2	69672486	2319	2.70519	2.85021	2.12359	3.28374	1.48164	2.50515	2.95207	2.80391	2.3705	1.93804	3.1049	2.88988	2.4642	3.05623	2.81009	2.76619
TCEA2	70598359	6919	2.8533	2.90859	2.99586	3.14117	1.25526	2.79573	3.03244	2.80784	1.71627	1.96919	2.92852	3.41514	3.10247	2.99945	2.95348	2.59278
SDF4	69873457	51150	2.33377	3.01384	1.96039	3.00279	2.03031	2.30815	2.79962	2.33596	2.31576	2.33734	2.62395	3.07107	2.23456	2.35441	1.9886	2.36441
MEGF8	71496546	1954	1.8066	2.43692	1.50322	2.52798	1.6775	2.55855	2.06479	1.9008	2.07125	2.11343	2.16796	2.27866	1.7518	2.51941	1.94426	2.50297
RAB3GAP1	68924661	22930	2.70089	3.26738	2.40673	3.24621	2.11187	3.19423	3.2982	2.87318	2.69868	3.0109	2.74966	3.21193	2.90233	3.08452	2.72321	2.84539
RPS11	100143572	6205	2.47197	3.43444	2.6704	3.55219	1.84431	3.09334	3.36764	2.7691	2.70878	2.66007	2.24851	3.81576	2.75755	2.79552	2.5715	2.94811
SMARCD3	100143575	6604	2.64935	3.00186	2.32632	3.2297	2.44894	3.08869	3.12125	2.62735	3.74592	3.75721	2.58895	3.40816	3.17121	3.31822	2.83092	2.74796
PRKCSH	71664144	5589	2.39443	2.73545	2.0286	2.17283	1.93318	2.50513	2.68566	1.83126	2.45834	2.18583	2.74025	2.63896	2.26198	2.68151	2.60803	1.94833
WBP5	70474059	51186	2.18164	2.70196	2.95142	2.58781	0.861458	2.95788	2.87093	2.09302	2.00023	2.33434	3.01059	2.72905	2.429	3.16542	2.67209	2.86666
NAA15	68667055	80155	2.20394	1.8291	2.19552	2.03085	1.90343	2.30027	2.49789	2.22232	1.75659	1.72453	2.10584	2.21654	2.0417	2.30483	2.13105	2.17766
SDAD1	69262282	55153	1.90875	2.53111	1.98269	2.60798	2.0278	2.11764	2.29646	2.13255	1.95734	1.97041	1.51073	2.34867	2.14947	1.58322	1.88974	1.83658
KIAA1244	71580156	57221	3.2903	2.59482	3.12387	2.7124	2.09763	2.54121	2.79061	2.87694	1.95649	2.12864	3.1415	3.12124	2.53495	2.0609	2.89397	3.1711
FBXW5	393240	54461	3.01433	3.01637	3.53778	3.26443	2.40212	3.03161	2.99957	3.30704	2.9761	3.33308	3.08246	3.07438	2.55697	2.90794	3.283	3.28341
DNAJC15	68744683	29103	1.58767	2.52294	1.78478	2.62876	2.13384	2.98706	3.09038	1.71719	1.87545	2.29081	2.30429	2.44192	2.47681	2.55388	2.22963	1.67494
TMEM50B	134+135+67979026	757	1.54617	2.62291	1.7888	2.52197	2.42981	2.81891	2.60372	1.99163	2.24539	2.18658	1.9721	2.55785	2.33188	2.43725	2.76762	1.99179
GUK1	2280+68443298	2987	2.08552	2.72757	2.33254	2.68543	1.97979	3.15848	2.89172	2.36407	2.61933	2.3626	2.34176	1.91096	2.34665	2.68514	2.7676	2.53282
SCRN1	68795416	9805	2.89295	2.96665	1.65304	2.87829	3.45433	2.58925	2.92495	2.96688	3.41229	3.21703	2.90105	2.98633	3.14635	2.24185	2.07691	2.48937
SMPD1	75694482	6609	2.35724	2.45812	1.20962	1.99843	2.39955	1.91585	2.31378	2.47683	1.80097	1.84701	2.1323	2.47523	2.0604	1.84518	1.93966	2.55477
ACOT2	71210526	10965	2.7205	2.55187	4.13696	3.21263	4.75086	2.80982	2.81672	3.36315	3.76246	3.69265	2.90576	3.22595	3.32794	3.2305	3.54775	3.58434
ARFGAP1	68845281	55738	3.10302	2.7004	3.63062	2.73275	4.06488	2.88002	2.71752	3.31674	3.19257	3.16391	3.29404	2.7202	2.95111	3.34116	3.37103	3.28479
PALM	69059956	5064	2.90746	2.62973	3.26893	2.76569	3.60299	2.7425	2.42402	2.81298	3.10844	3.05569	2.5048	2.74276	2.3845	2.7408	2.89306	2.55949
PPP6R1	68911023	22870	2.23022	2.33122	3.03983	2.45145	3.28115	2.51256	2.62926	2.59246	3.21196	2.85481	2.69929	2.60321	2.07396	2.5719	2.79778	2.72023
CDK5R2	70812811	8941	2.85694	3.11752	2.72602	3.01029	3.85886	2.87057	2.82471	3.23762	3.48718	3.09398	3.27523	3.14069	3.18113	2.83424	2.60594	3.31752
TMEM132A	69080015	54972	3.79078	3.39834	3.41089	3.34422	4.22424	3.1915	3.0677	3.80911	3.67055	3.54902	3.57556	3.20361	3.48851	3.65723	3.10494	3.57524
UBL7	68443345	84993	2.90506	3.28443	3.74074	3.13054	4.28489	3.4712	3.00838	3.28441	3.35152	3.27051	3.26549	3.60385	2.88318	3.13958	3.59005	3.71571
PIM1	73423968	5292	2.95869	2.93996	3.67898	2.83931	4.61787	2.76045	2.58587	2.79052	3.43016	3.49953	3.29578	2.73982	2.58973	3.07891	3.02801	3.58737
ZP1	100144098	22917	3.09907	3.09631	3.4213	2.88528	4.6621	3.33548	3.00129	3.0966	3.80986	3.54043	3.41714	3.12948	3.25829	3.79089	3.44593	4.05743
SMARCD1	69169726	6602	2.94317	2.66361	3.08898	2.7594	3.97037	2.5189	2.64686	2.88564	3.61618	3.28147	2.64884	2.13363	2.97883	2.72989	2.95263	2.95
PPP6R2	67787331	9701	3.58541	3.08661	3.92103	2.91111	4.7794	3.04779	2.77738	3.76706	3.17175	3.45593	3.57677	3.43172	3.33443	3.57034	3.97122	3.28434
CHD8	68844247+70920099+71211471+71735072	57680	1.85345	1.66304	2.15117	2.12098	2.50647	1.64028	1.80514	1.87298	1.8953	1.95928	1.99881	2.24122	2.14658	1.9307	1.87796	1.67972
NAV2	69443367+71158952	89797	2.38072	2.20449	2.33039	2.36131	3.32064	2.00604	1.91632	2.32912	2.4863	2.24734	2.32695	2.50155	2.80498	2.26892	2.10875	2.4058
PMM2	69012843	5373	2.87223	2.835	2.98003	2.71155	3.86364	2.31001	2.61103	2.56359	2.98252	2.99448	2.82591	2.47533	2.81694	2.32206	2.53851	2.5874
SYNE1	70812693+71210400+73573211	23345	2.87101	2.51772	3.25508	3.09709	4.34949	2.49119	2.82359	2.5375	3.29077	3.14501	2.94581	3.18295	3.17058	2.62539	2.73125	3.05686
PRPF38B	70598375	55119	3.16637	2.93496	3.4739	3.31787	4.3126	2.66083	2.98028	3.07161	2.8572	3.38091	2.93201	3.43553	3.23573	3.12741	2.84812	3.10184
SMARCC2	69444723	6601	2.89911	2.5408	2.5157	2.69124	3.53048	2.39332	2.70568	2.71812	2.85054	2.55453	3.18294	3.06704	3.13066	2.49639	2.55659	2.67081
COMMD7	70720255	149951	3.07239	2.50664	3.29085	2.98781	4.03019	2.49335	2.50082	2.54797	3.14211	3.08213	2.98056	2.8898	2.82313	3.01207	3.14655	3.25695
DIDO1	69262318	11083	1.95445	2.06512	2.9374	2.40132	3.77975	2.11012	2.36975	2.30384	2.74565	2.452	2.27352	2.32583	2.56953	2.50006	2.41976	2.67498
VPS13B	74359371	157680	2.92315	1.93936	3.32528	2.50409	3.616	1.97681	2.23432	2.53519	2.81783	2.70287	2.98539	2.60394	2.65148	2.59419	2.79368	2.77211
SMC3	70523716	9126	2.85032	2.39545	3.17402	2.67392	4.03711	2.53578	2.73997	2.80533	2.81118	2.95857	2.56277	2.55306	2.95833	2.56415	2.72087	2.67617
ZFP36L1	70445341	677	3.10263	3.09192	3.64201	3.31521	4.60639	2.79293	2.93591	2.99858	3.50476	3.22765	3.17546	3.11236	3.09498	3.21822	3.32408	3.38698
SYVN1	68845771	84447	2.63088	2.44925	2.7952	2.93101	4.22362	2.664	2.59969	2.48525	2.80264	2.50517	2.74521	2.5171	2.74178	2.90215	2.72266	2.99981
GRM4	69257737	2914	3.10995	2.84464	2.59313	2.92752	4.62129	2.50671	3.07494	2.98344	3.65089	3.52401	3.03905	2.77707	3.98867	2.72383	2.37064	3.42166
KCNC1	69530870+70724858+74510164	3746	2.47174	2.34562	3.0662	2.78385	4.31721	2.69345	2.89547	2.40175	2.41196	2.34522	2.47611	2.13345	3.10484	2.45563	2.85812	2.81396
TRIM3	67765712	10612	3.56973	3.35923	3.35855	3.53574	4.42354	3.02042	3.43318	3.42694	2.20708	2.55499	3.68335	3.33649	3.66651	3.77121	3.77801	3.25023
WNK2	68861954	65268	3.04007	2.54671	2.6503	2.75853	3.90132	2.22698	2.55375	3.19762	2.22381	2.29535	3.02867	2.36697	3.49562	2.40012	2.5759	3.11437
ELOVL4	69059903	6785	2.40076	2.71515	2.38957	2.50014	3.84393	2.77691	2.69574	2.53247	2.59272	2.67945	2.83893	2.4977	2.62941	2.49774	2.65117	3.16082
FRS2	70545895	10818	2.84808	2.51922	3.17971	2.80091	4.10854	2.44645	2.89153	2.6523	3.05983	3.14473	3.43275	2.54794	2.78752	2.69775	2.6641	2.89114
BTBD9	69015194	114781	2.65572	2.34552	3.83064	2.42411	2.77524	2.70116	2.61104	2.3405	2.35626	2.3169	2.33888	2.87441	2.43264	2.88586	3.22562	2.48948
ZSWIM8	73834511+74359365	23053	2.05764	1.50167	2.56354	1.98526	2.12235	1.7161	1.8929	1.68326	1.76494	1.34335	1.87833	1.83312	1.93422	2.08012	2.05817	1.80357
TICAM2	70302485	353376	2.81682	2.06091	2.83495	2.93688	3.35559	2.28359	2.3789	2.84778	3.15843	2.81602	3.32984	2.53106	2.58206	2.53204	2.54992	3.38172
KLHDC3	68637491	116138	3.4909	3.10427	3.09704	3.08647	2.41314	3.15579	3.03869	3.51751	2.65971	2.83201	3.06078	3.39296	3.29964	3.31268	3.02493	3.50127
NARS	68667829	4677	2.9975	3.37518	2.57112	3.32771	2.24083	3.65187	3.81822	3.15744	2.22925	2.75569	3.43253	3.01602	3.41683	2.98007	3.02773	3.25676
SNAPC3	68797876	6619	2.66147	2.78949	2.39482	2.72933	3.03363	2.54186	2.65069	2.50694	2.46559	2.6636	2.44516	3.01341	3.05537	2.63762	2.28686	2.40131
SNAPC4	68797822	6621	2.73835	2.78707	2.36828	2.82418	2.99358	2.66079	2.35506	2.60247	2.24212	2.62768	2.2552	2.88177	2.87238	2.42145	2.26224	2.03443
ERP29	638718	10961	2.9151	3.52601	3.50451	3.16842	3.46601	3.24915	2.64532	3.03339	2.35132	2.89886	2.81934	4.26352	2.48615	3.59009	3.45188	2.24961
RPN1	638734	6184	2.4015	3.05447	2.81455	2.58568	2.65828	3.07559	3.00179	2.61196	1.74885	2.51637	2.28683	3.66238	2.34849	3.20378	3.32476	2.35223
GTF2I	2278	2969	1.94717	2.36932	2.18658	2.26594	2.02693	2.28167	2.17714	1.9133	1.82958	1.8083	1.96946	2.83117	2.60465	2.26455	2.35145	1.19545
MRPS5	678682	64969	2.132	2.4281	2.88975	2.33193	2.48171	3.21019	2.7446	2.02463	2.0197	2.51476	2.14736	2.93774	2.404	2.46248	2.62252	1.56835
PTDSS2	68745209	81490	1.79443	2.19258	2.10969	1.80108	2.14885	2.40593	1.79919	1.80987	1.8508	2.17975	1.3594	2.36692	2.26039	2.44966	1.7321	1.61977
PHYH	532592	5264	2.42961	2.48953	2.01462	2.42534	2.83664	2.60481	2.2808	2.32963	1.9216	1.70447	2.24356	2.5859	2.75094	1.88673	3.03251	2.51208
DNAJA3	68443441	9093	2.30105	2.86232	2.69448	2.95663	2.24609	2.986	2.58783	2.60174	2.25835	2.49658	2.06872	2.81895	2.7514	2.27138	2.61708	2.50917
GSK3B	68269508	2932	2.48797	3.293	2.63247	3.23617	2.29239	2.98352	2.81948	2.76054	3.33744	2.83055	2.16397	3.40019	2.94371	2.88179	3.05744	3.3439
PSMD14	69080012	10213	2.83955	3.02313	3.06261	3.06477	2.61146	3.00577	2.97219	2.88716	3.04767	2.99125	2.97618	3.32378	2.89995	2.84868	3.05469	2.93728
NFAT5	73496959	10725	2.08567	1.8777	1.71535	2.03383	1.71892	2.2655	2.65244	2.26196	2.32792	2.29432	1.86848	1.59158	1.62624	2.13443	1.88387	2.07236
YIPF1	70526061	54432	2.75583	1.96618	3.43563	2.25667	2.77942	2.33486	2.77625	2.91785	2.63242	2.64383	2.75886	1.78354	2.01931	1.55493	2.86822	2.63869
ADARB1	70793995+71161387+71495666	104	2.28279	2.01879	2.24459	2.30407	2.73256	2.25943	2.75331	2.11404	2.0977	2.16697	2.08533	2.06535	3.68052	1.92007	2.1396	2.24631
AGFG1	69173488	3267	2.7608	2.64894	2.3587	2.33809	2.71959	2.8107	2.6984	2.34331	2.57434	2.43777	2.49222	2.70229	3.56251	2.43557	2.41091	2.24559
ARL3	69012759	403	2.61185	2.7012	2.53327	2.73433	2.90186	2.55292	2.79006	2.4415	2.70721	2.64989	2.44221	2.5118	3.34432	2.14763	2.43335	2.26952
FUNDC2	70523684	65991	1.4821	2.31688	2.01041	2.1816	3.34689	2.14534	2.30493	1.66929	2.33153	2.0069	1.66313	2.31004	2.3511	1.47807	2.04852	1.89198
VEGFA	70565413	7422	1.602	2.01536	1.43497	2.21404	2.62897	2.23815	2.20867	1.65363	2.42486	2.20701	1.83329	2.09581	2.45827	2.03308	1.77123	2.03179
ATXN1	69407337+933	6310	2.82189	2.7951	2.75704	2.6692	3.26816	3.09914	2.73326	2.85254	2.9826	3.65468	3.09747	2.71653	3.16616	2.61511	2.35408	3.06103
CNPPD1	74990522	27013	2.36341	2.10277	2.25782	2.4899	3.32571	2.61333	2.34518	2.52947	2.75109	2.74804	2.30716	2.24489	1.98947	1.90593	1.88686	2.87589
FYB	74003378	2533	2.88703	2.60307	2.54953	2.68729	3.30688	2.51187	2.70219	2.73553	2.79168	3.02026	3.00733	2.68745	2.82164	1.70075	1.90651	2.73563
HNRNPAB	73716596	3182	2.78591	2.32401	3.51191	2.31611	2.4675	2.25333	2.59369	2.81892	2.89986	2.81808	2.61436	2.51969	2.59698	2.30467	3.19989	2.53385
USP27X	71393292	389856	3.49059	2.9716	2.71287	2.55546	3.3337	2.57606	2.65627	2.96476	2.99351	3.21464	2.75221	3.36725	2.99006	2.84376	2.47325	2.68451
MTA2	69289423	9219	2.16519	2.01398	2.75614	1.79893	2.01164	2.11433	1.93848	2.31346	2.39917	2.48743	2.31431	2.07748	2.32214	1.61725	2.32628	2.29349
CHMP4C	70203489	92421	2.28479	2.37006	2.25048	2.53776	2.34886	2.47535	1.81316	2.53286	2.70926	2.78541	2.99869	2.46591	2.44882	2.00997	2.09639	3.03788
RSPH4A	69873331	345895	2.46348	2.50813	1.9529	2.85369	1.7521	2.231	2.16978	2.31616	2.84239	2.77925	2.74193	2.1035	2.49654	2.87931	2.28977	2.61022
2022-09-09	69262288	10801	3.67325	2.6267	3.17608	2.65068	2.94201	2.54507	2.73947	3.41112	2.48767	2.29969	2.574	2.28046	2.39531	2.79524	3.71002	3.15746
ATP8A1	69526994	10396	3.56622	3.07167	3.55927	3.59907	2.61759	2.75461	2.74365	3.5809	3.67779	3.58312	3.56539	3.62524	1.89995	3.32922	3.36321	3.16473
PSD	69352896	5662	2.97179	3.07083	3.21173	2.97739	1.85134	2.61437	2.05596	3.07697	3.41946	3.30847	3.04025	3.10216	1.81495	3.19116	3.1604	3.01542
CACNA1E	69236897	777	3.63979	3.38116	3.57142	3.232	2.72327	2.91752	1.98965	3.84937	3.77033	3.983	3.15275	3.43938	2.29003	3.58971	3.58609	2.6762
BUB3	68522380	9184	3.31795	3.07956	2.93821	3.02644	2.05459	2.68999	2.99275	3.16376	2.71521	2.85881	2.57442	3.58239	3.13889	2.59603	3.10099	2.82049
PSMB4	68196974	5692	3.06489	3.01724	3.11189	3.14169	2.06488	2.67182	2.8974	3.32893	2.06575	2.18766	2.5406	3.48037	2.86961	3.01949	3.27615	3.13412
DMTN	79544804	2039	3.20794	3.44612	3.56034	3.39021	0.574191	3.14097	3.33718	3.67338	3.82171	3.69092	3.87299	3.53291	2.94022	3.67159	3.22018	4.05845
MATK	69752089	4145	3.61757	3.7246	3.85243	3.84524	1.07093	3.71201	3.24074	3.77595	3.94488	3.95328	3.72989	3.81358	3.23623	3.70628	3.65823	3.87031
ST8SIA3	69873767	51046	2.97293	3.42818	3.15097	3.26841	1.59811	3.02357	2.85224	3.20068	3.91367	3.74104	3.12718	3.37301	2.68616	3.18056	3.43918	3.29222
HPRT1	68269059	3251	3.4424	3.28916	2.28777	3.38212	2.10751	3.11925	3.1025	3.53741	2.77211	2.93727	3.07198	3.48679	2.87465	3.26542	3.02331	2.91113
IPO9	70278081	55705	2.96246	3.10964	2.67413	3.06268	2.08936	2.41552	2.75963	2.9371	2.8304	2.69803	2.86672	3.58164	3.01637	3.01181	2.68895	2.75233
SGSM1	69873361	129049	2.99754	3.25336	1.66547	3.00854	1.46267	2.82488	2.84609	2.92282	2.34244	2.78813	2.62498	3.51636	2.51901	2.86438	2.19196	3.39771
CACNB3	69236939	784	3.29947	2.84864	2.95144	2.68562	1.23069	2.66927	2.49155	3.26443	3.09017	2.99644	3.21714	3.11683	2.88064	3.1438	3.07572	3.19327
TRMT1	68522314	55621	2.71123	2.55632	2.52679	2.20673	1.23961	2.35757	2.00259	2.83494	2.28347	2.39275	2.38	2.88498	2.68875	2.4093	2.37419	2.49534
CHUK	76098381	1147	2.28163	2.1307	2.04291	2.36712	1.32721	1.86449	1.8139	2.12658	2.48816	2.75634	2.22273	2.42723	2.09426	2.27943	1.88689	2.14175
IST1	76098327	9798	2.01807	2.12099	2.89479	2.32636	1.49871	2.1217	2.06516	2.18179	2.46004	2.7292	1.8971	2.71884	2.13221	2.73854	2.79685	1.87252
PRRC2B	68797673	84726	3.16183	2.73937	3.43299	2.87571	2.33079	2.7197	2.19543	3.08248	2.9945	2.93373	3.05296	3.10717	3.10916	3.2853	3.21437	2.99631
SYN2	71020896	6854	3.79591	3.00964	3.91838	3.68526	2.31922	2.89472	3.03873	3.79774	2.97301	3.57956	3.39347	3.68354	3.47333	4.04365	3.95126	3.52407
CHD5	69548909	26038	3.5907	3.57714	2.08234	3.30567	0.898592	3.43313	2.59429	3.32052	2.44796	2.62326	3.62605	3.46111	2.83663	3.40269	2.64029	3.26378
CSPG5	70528557	10675	3.69938	3.34543	2.75063	3.4066	1.64048	3.68805	2.92234	3.55775	3.29593	3.38573	3.27926	3.40728	3.30036	3.43119	2.71928	3.3413
FAM50A	69608414	9130	2.99907	3.02904	2.54245	2.86709	1.02865	2.59136	2.47131	2.86817	2.43885	2.89594	2.62642	3.0614	3.04517	2.23865	2.03807	2.03848
SIM2	71325462	6493	3.35917	2.9994	3.06143	3.18398	2.66936	2.89974	2.72311	3.27277	3.00788	3.42665	3.00613	3.28606	3.28125	2.54408	2.71259	2.58374
SRSF3	69873648	6428	2.38984	2.85267	2.58649	2.70907	1.76506	2.31602	2.22817	2.51321	2.39719	2.53668	2.14274	2.96182	2.56382	2.15171	2.45661	1.95694
PTP4A3	71735828	11156	3.33828	2.84062	1.99752	2.72561	1.65959	2.32279	2.36163	3.25062	2.63001	2.90161	2.64795	2.93034	3.20384	2.19814	2.0757	1.98941
UBE2K	632510	3093	3.45408	3.24501	3.43903	3.05382	2.25712	2.9616	2.41095	3.73936	2.63272	3.2622	3.27227	3.61028	2.92489	3.10174	3.33953	2.77077
RMDN1	75774631	51115	1.56607	1.86418	1.32805	1.90928	0.648304	1.60268	1.50051	1.90783	2.02592	2.11085	1.54953	2.05624	1.63548	1.65983	1.26797	1.85767
FAR1	74990480	84188	2.6872	2.13838	1.58651	2.22227	0.949727	2.08196	2.38443	2.7436	2.7288	2.7952	2.10316	2.6131	2.06563	2.52898	2.04717	2.60289
MTMR6	583867	9107	3.2224	2.82607	2.40793	2.20316	1.49492	2.86773	2.00678	3.42999	2.63247	3.00603	2.71509	2.98939	2.39952	3.10065	2.76027	2.53326
AMIGO1	77932819	57463	2.80034	2.17984	2.66766	2.37636	1.46901	1.82742	2.53172	2.55707	1.85332	1.90658	2.55424	2.32594	2.39231	1.69933	2.18059	2.57928
HIP1R	69735018	9026	2.78962	2.88165	1.03624	2.35526	1.76178	2.35576	2.33956	2.95326	2.50861	2.80088	2.24011	2.37166	2.84103	1.4528	1.11919	2.05695
RUFY2	69873343	55680	2.95817	2.94583	1.80212	2.75272	1.2902	2.12421	2.51089	2.65196	1.89034	2.12605	2.58704	2.80064	2.98734	2.20695	2.09941	1.98453
TEX264	77620381	51368	2.54969	2.45961	2.1103	2.14411	2.12523	2.43182	2.84772	2.60845	2.14591	2.27027	2.27797	2.39638	2.77042	2.51448	2.28848	2.66793
PHF12	69170180	57649	2.02071	2.26198	1.87819	2.05339	1.28235	2.76539	2.08668	1.82433	2.53723	2.56625	2.62091	2.1321	2.28908	1.86235	1.55406	1.65162
PRKRIP1	68545539	79706	2.29392	2.55038	2.52425	2.53289	2.08254	2.39914	2.383	2.50698	2.40829	2.15336	2.5501	2.90294	2.69258	2.82908	2.7219	2.86689
WDR43	69202926	23160	1.86019	2.2214	1.8053	1.89912	1.87049	1.91504	2.09491	1.81787	2.3173	2.03153	1.84877	2.41373	2.3473	2.12036	1.79496	2.08658
FLVCR2	68301963	55640	2.48824	2.76203	2.64329	2.52395	1.54602	2.89381	2.69745	2.13935	2.81119	3.0454	2.39868	2.45597	2.56998	2.73938	2.41123	2.16447
GSTZ1	68632076	2954	2.76444	2.76281	2.6867	2.58301	1.72096	2.53054	2.64193	2.44303	1.96526	2.60107	2.28389	2.9334	2.33886	3.05096	2.73398	1.8775
MCPH1	68843907	79648	2.38688	2.27042	2.05903	2.37257	2.42556	2.27469	2.11878	2.30749	1.96029	2.43559	2.10498	2.44356	2.03244	1.60852	1.74789	1.92651
ZNF598	68797703	90850	1.8514	2.31975	1.77001	2.42554	3.20634	2.31551	2.1563	1.59802	2.01404	2.57483	1.4332	2.52097	2.28982	1.74077	1.34958	2.35516
SARNP	68744618	84324	1.36429	1.85811	1.69721	2.12511	1.86191	2.30082	2.15738	1.27786	1.61683	1.81024	1.52307	1.94118	1.74039	1.62789	1.75807	1.3381
ATP6V0A2	323172	23545	2.32059	2.2853	2.30038	2.39554	2.1713	2.12968	2.05611	2.15401	2.62068	2.41819	2.25707	2.47551	2.28522	2.35319	2.49144	1.64017
PPP6R3	323168	55291	2.84942	3.11228	3.6603	2.99278	2.71739	2.97972	2.99388	2.65988	2.83927	2.71242	2.64868	3.22368	3.14691	2.92533	3.41133	2.93352
C19ORF43	67814203	79002	2.59164	2.47715	3.17125	1.95525	3.73725	2.7679	2.20676	2.53694	2.79566	2.77933	2.49671	2.94282	1.97529	3.54002	3.28649	2.5627
CIZ1	583870	25792	2.89846	2.85668	3.02344	2.49002	3.80063	3.28474	2.79485	2.73423	2.46472	3.09861	2.89265	2.82949	2.54073	3.05142	2.83705	2.27628
ISY1-RAB43	583874	100534599	3.45527	2.68807	2.60374	2.35988	3.90477	2.84928	2.60789	2.81289	2.60598	2.84985	2.48223	3.22049	2.42905	3.15972	2.67259	2.46497
PDIA3	633674	2923	3.41855	3.07435	3.89789	2.99444	3.46017	3.12307	3.15722	3.10718	3.17137	2.6935	3.3811	3.78896	2.36033	3.64578	3.84651	3.33216
TAX1BP1	68300890	8887	2.96444	2.77922	3.11402	2.64524	3.4627	3.09385	3.49934	3.04649	3.37932	2.89919	3.06901	2.92877	2.32007	3.55193	3.73131	3.18673
ZCCHC8	686206	55596	2.77862	2.88327	3.34228	2.40433	3.86443	3.28152	2.85008	2.64765	2.91759	3.24944	2.70808	2.92269	2.47737	3.47913	3.05251	2.75686
HIP1	68342300	3092	2.48498	2.58646	2.07035	2.27381	2.73563	3.05078	2.45771	2.28553	3.00769	2.8351	2.47136	2.61471	1.89096	3.33246	2.5266	2.61559
MYH4	68744086	4622	2.46123	2.21435	2.0382	1.83753	2.18158	2.6476	2.36286	2.41503	2.95777	2.78184	2.82635	1.91556	2.33753	3.15933	2.31052	2.13376
NOC2L	583872	26155	2.23195	2.21226	2.79634	2.02278	2.34903	2.60732	1.60016	2.17431	2.5512	2.85313	2.23897	2.08346	1.79763	2.89515	2.6783	1.75375
NCOA2	68668090	10499	2.35497	2.32047	1.52117	1.64252	3.06428	2.52705	1.92146	2.19687	2.40111	2.39551	2.03931	1.58737	2.13402	2.55891	1.7063	1.93854
C19ORF60	68744797	55049	2.48155	2.33769	2.28859	2.11144	2.59116	2.2838	2.20173	2.13445	1.91451	1.81618	1.94297	2.37513	1.48544	2.5352	2.26051	2.18217
UBL5	68744600	59286	1.82124	2.25267	1.55676	1.9311	2.48044	2.1654	2.05989	1.95027	1.6017	1.80653	1.61426	2.08258	1.66328	1.95885	1.71491	1.94316
BZRAP1	69530696	9256	3.45988	3.30836	2.78313	3.4425	2.51187	3.40308	2.91068	3.19843	3.70134	3.67619	2.79174	3.66896	3.53923	3.13006	3.01119	3.08655
ILF3	68924679+70919704	3609	1.96044	2.78549	2.37312	2.71704	1.72376	2.6444	2.22136	1.96451	2.5217	2.6514	1.68337	2.98253	2.27852	2.38978	2.36375	1.93323
NAP1L5	68924539	266812	3.08698	4.16316	2.08964	4.55327	3.35142	4.16985	4.27184	3.39274	2.41324	3.01903	3.24113	4.39291	3.4525	3.36487	2.62391	3.4508
SYMPK	68924467	8189	2.01734	2.48589	2.48442	2.56555	1.86369	2.81105	2.88037	2.22436	2.26854	2.4929	2.27667	2.23961	2.11711	2.13702	2.49323	1.99675
NCAM2	683	4685	3.79472	3.06907	3.0065	3.1983	2.30714	3.33541	2.76748	3.31315	3.32386	3.20595	3.14608	3.26755	2.57368	3.47161	2.78164	3.08181
SERPINB8	248554	5271	4.40741	4.6993	4.51874	4.70357	3.6113	4.65141	4.29525	4.45145	4.6993	4.55751	3.73	4.71534	4.51187	4.65448	4.60825	4.17457
SAMSN1	926	64092	2.37839	2.82286	2.16915	2.73582	1.59551	2.47026	1.95585	2.33869	2.38266	2.43457	1.75122	3.07409	2.00319	1.98479	1.96754	2.17408
AP3D1	68924799	8943	2.28554	2.47351	2.75813	2.1448	2.22447	2.26259	1.69508	2.30038	2.32035	2.28369	2.18404	2.60282	2.47054	2.78384	2.77069	2.22072
HNRNPC	100143529	3183	2.44015	2.33839	2.41105	2.27027	2.03037	2.54296	2.19639	2.55362	2.52197	2.94069	1.95414	2.54471	2.38829	2.65602	2.52251	1.9268
MTCH1	67764936	23787	4.44201	4.1586	4.26083	4.09249	2.30664	4.29708	3.43476	4.31762	4.37074	4.51142	4.01227	4.2817	4.08702	4.34612	4.4144	3.8582
XRN2	69080039	22803	2.28124	2.33192	2.60376	2.11768	2.25162	2.14294	1.80132	2.31849	2.68324	2.57122	1.90595	2.40229	2.26253	2.33599	2.15909	2.26935
ERCC1	576431	2067	3.60503	2.96163	3.39017	3.09601	3.1238	3.17994	2.52695	3.47723	3.58368	3.45006	3.48682	3.25611	3.06707	3.40912	3.4097	3.40574
PPP1R1B	576432	84152	4.03524	3.22563	3.70951	3.39264	3.77421	3.14172	3.51295	3.9108	4.89634	4.79865	3.69315	3.41455	3.35293	4.00072	3.91717	3.61433
CBY1	69059941	25776	2.51232	2.65048	2.68909	2.50634	2.61465	2.7367	2.03296	2.51641	2.68826	2.84724	2.48074	2.65725	2.61785	2.07185	2.48866	2.09755
CACNG2	69236951	10369	2.13534	1.47369	1.68031	2.02358	2.15782	2.03567	2.19221	2.14713	2.46229	2.08215	2.54064	1.64472	2.20572	1.97615	1.75188	2.43418
EXTL2	532712	2135	3.59319	2.86396	3.57094	3.3926	3.96111	3.69312	3.86906	3.0983	3.13093	3.04567	3.53676	3.37501	3.41601	2.85867	3.49035	3.48253
USMG5	68203444	84833	3.00038	2.12788	2.67852	2.59157	1.69435	2.6437	2.89848	3.02428	2.09173	2.5236	2.58439	2.49791	2.26494	2.38984	2.77505	2.59133
GADD45A	576421	1647	3.29677	2.669	3.46222	3.09086	3.67442	2.58998	3.26152	2.97484	2.84325	2.16773	3.86691	2.62991	2.25817	2.61775	3.53625	3.57551
METTL3	564756	56339	3.23204	2.15943	3.19063	2.61377	3.4535	2.71499	2.88508	3.20245	2.67042	2.74521	3.28794	2.38299	2.55687	2.71137	3.05949	3.36395
CCDC124	69174040	115098	2.92564	2.92346	2.09205	2.94233	0.876551	2.67855	2.81113	2.98416	2.18252	2.40964	2.82008	2.25412	2.89086	2.08643	2.4873	2.07314
TMEM127	72081906	55654	2.30884	2.53708	1.64499	2.29759	1.32436	2.33339	2.26204	2.31691	1.796	2.10205	2.14172	2.35739	2.57149	1.56723	1.78665	1.6986
DHX9	69626879	1660	3.4017	2.83582	2.90823	3.13004	1.55967	2.48424	2.96748	3.1815	2.7187	2.95637	2.6072	3.1538	2.9612	2.15546	2.70055	2.43186
MORF4L1	71763798	10933	2.63828	2.88571	2.57303	2.82902	1.79141	2.76494	3.06609	2.4958	1.35979	2.04713	1.92502	3.08779	2.93475	1.4044	2.49715	2.08406
PRPF18	69407290	8559	2.82	2.24914	2.31438	2.67075	1.99402	1.81747	2.75082	2.69288	2.20148	2.4872	2.44071	2.71934	2.62585	1.54014	1.77311	2.09592
PSME3	70429375	10197	2.3796	2.36642	2.82158	2.17458	1.67316	1.98618	2.47928	2.25152	1.27096	1.50811	1.5776	2.34569	2.16698	1.71525	2.40326	1.74074
PTDSS1	513476	9791	2.77347	2.78789	2.52376	2.65264	2.0605	2.14132	2.62339	2.71348	1.43366	1.50243	2.10411	2.76898	2.40849	2.44621	2.48678	2.55571
ERP44	68342015	23071	1.88924	3.07694	2.08604	2.75252	1.61523	3.05728	2.07199	2.11016	2.12333	2.21676	2.45748	2.93565	2.88998	2.22082	1.91269	2.38937
KDM4B	2332	23030	2.90096	2.8898	2.76438	2.91337	1.92485	3.12883	2.3354	2.71183	3.2261	3.16046	3.11957	3.11425	2.9805	3.31287	2.70896	2.92064
ABCF2	75695665	10061	2.46478	2.43839	1.56089	2.52001	1.49234	2.51659	2.68038	2.41784	2.0652	2.23511	2.71951	1.74438	2.38389	1.50065	2.03808	2.29092
CNTNAP1	69568830	8506	2.31565	2.52073	2.59226	2.89785	2.10858	2.41714	3.03696	2.22237	2.80194	2.31923	2.3691	2.23912	2.14946	1.68153	2.90049	2.19195
ADAM23	69514768+69527704	8745	2.21891	2.75183	1.86171	3.20875	3.3017	2.86987	3.51123	2.54475	3.30302	2.89576	3.18771	2.42954	3.20677	1.81661	2.78494	2.67942
LYNX1	656	66004	2.17465	3.19288	2.41659	3.44866	3.09752	3.57323	3.74725	2.67063	2.78765	2.36833	3.28232	2.63696	3.14561	2.42125	3.15987	2.9828
PPA1	74635292	5464	2.58732	3.00531	2.19844	2.79243	2.45318	3.3858	3.66834	2.716	1.90806	2.22336	2.70798	2.52531	2.32681	1.7575	2.69075	2.22918
COX5A	70445676	9377	3.25484	3.2797	2.57456	3.4359	3.0837	3.46115	3.96649	3.33152	2.84098	2.8295	2.95971	2.89357	3.33005	2.16496	2.99018	2.85483
ST8SIA1	71493861+71613643	6489	2.14471	2.98532	2.1442	2.91198	3.20077	3.00481	3.34496	2.19138	2.2443	2.3447	2.62353	2.23337	2.5677	2.04042	2.27405	1.79148
WNK1	70300923	65125	2.81909	3.07608	2.74003	2.89096	2.82166	3.3047	3.53124	2.58762	2.82023	2.56865	2.78342	2.41892	2.76301	2.16556	2.5376	2.31214
SLC38A2	68845729	54407	2.49995	3.17379	2.00633	3.33761	2.72675	3.29528	3.62168	2.80989	2.20349	2.29533	2.70778	2.41674	2.74047	1.24789	2.20643	2.4778
ATRX	69527018	546	3.30025	2.97997	2.68658	3.18948	3.23193	3.33779	3.30275	3.14461	3.30109	3.31143	3.99298	2.85835	3.43582	2.33575	2.83895	2.58266
DIP2B	73606642	57609	2.92021	3.03996	1.98522	2.80804	2.51323	3.12552	3.12875	3.21917	2.74282	2.73463	2.60206	2.17798	2.89858	1.5339	1.93063	2.72478
NDUFV1	69015572	4723	3.15003	3.20443	2.86032	3.11725	2.91111	3.48768	3.54976	3.14614	2.7362	3.20477	3.04269	1.97716	2.59267	2.43447	3.07922	3.07147
PEX5L	77620293	51555	2.97918	3.56559	2.14444	3.35791	2.38328	3.84665	3.93638	3.37173	2.88253	2.76541	3.73603	2.1721	3.56389	3.30735	2.60552	2.89305
COX7B	176780	1349	3.67179	3.89447	3.19046	3.83401	2.80469	3.66354	3.9269	3.86136	3.08175	3.05873	3.5058	3.80382	3.90639	2.01666	3.47517	3.53814
SUCLG1	564780	8802	2.83069	3.27691	3.34042	3.58134	2.98973	3.15369	3.5697	3.24015	2.96414	2.96131	3.17345	3.12911	3.37501	1.87814	3.49361	2.72836
TOM1L2	70191937	146691	3.0964	3.27876	2.41375	3.19575	2.51882	3.04439	3.2306	2.84623	2.50711	2.20985	3.14328	2.62128	3.10646	2.07142	2.74185	2.50586
DHDDS	532591	79947	2.5492	2.5526	2.90056	2.7273	1.93638	2.61457	2.98587	2.72406	1.86462	2.18908	2.49659	2.31078	3.0216	1.86464	2.64935	2.29357
TAGLN3	71280733	29114	3.30531	3.72329	2.48415	3.27296	2.76076	3.42586	3.55439	3.24683	2.10934	2.63906	3.30687	3.15875	3.14323	2.7333	2.79447	3.14039
CDK16	70429345	5127	2.25371	2.39691	2.12834	2.49929	3.27952	2.2435	2.73896	2.33111	1.84018	1.86231	2.25865	1.92379	2.86685	1.84164	2.07584	2.13654
KCNA2	69257999	3737	2.94693	3.16197	2.58622	3.60679	3.48927	3.3713	3.78182	2.93191	2.69886	2.3936	3.07852	1.88421	3.69684	1.82166	2.75933	3.29939
MAP1LC3B	69751980	81631	3.56978	3.04082	3.28921	3.55652	3.59914	3.10886	3.91414	3.51254	3.1055	2.74638	3.49342	2.07237	3.29982	2.30131	3.31933	3.41375
SLC24A2	70302093	25769	3.50886	3.48443	4.09522	3.83121	3.77076	3.60763	4.36795	3.73178	4.25948	3.50187	4.30682	2.70547	4.18926	2.91344	4.2828	4.09597
MSANTD4	70524280	84437	2.14747	2.43253	2.26724	2.26505	2.63499	2.46216	2.75797	2.05564	2.19631	1.92351	2.43186	2.23713	2.39324	2.13411	2.3981	1.92098
TRNP1	75750496	388610	2.3573	3.18739	2.29831	2.83467	2.83891	3.29828	3.73074	2.71025	3.56792	3.1987	2.51629	1.91626	3.52299	2.32498	3.36006	2.59144
PRDX5	69817270	25824	2.80409	2.97408	2.71909	2.97288	2.59099	3.33276	3.75128	2.99436	2.15307	2.21978	3.09061	2.1803	3.3525	1.94472	2.58511	1.96417
CHP1	71656674	11261	2.87748	2.95835	2.19144	3.19571	1.18176	2.82593	3.34304	3.05785	1.94507	2.21471	2.59345	2.94112	2.42339	2.59159	2.70345	2.42696
VPS41	70194946	27072	2.56305	2.3032	2.46365	2.69958	1.70257	2.61644	3.10399	2.58189	2.35497	2.41711	2.7219	2.18582	2.00471	2.5984	2.75809	2.26074
NDUFA2	512999+81599652	4695	2.35128	2.5148	2.04496	2.27602	1.60689	2.42709	2.78327	2.4122	1.93733	1.83803	2.38063	2.80345	2.18183	2.04577	2.4695	2.19188
DNAJA2	71763753	10294	2.6781	2.55779	2.61116	2.70696	1.82723	2.40326	2.8751	2.62153	2.40977	1.85743	3.034	2.25603	2.65959	2.27757	2.92692	2.03214
DYNC1LI2	69627027	1783	2.59549	2.8117	1.88359	3.01517	2.29986	2.55778	3.12	2.8601	2.44116	2.23971	2.84571	2.50781	3.21685	2.69095	2.43709	2.83788
PRAF2	69549607	11230	2.20887	3.02142	2.15652	2.84694	1.94791	3.21489	3.09731	2.24266	2.33633	2.53552	2.18614	2.01123	2.54723	2.26674	2.57001	1.96974
SMIM12	69080042	113444	2.31484	3.01974	2.26961	2.85523	2.48108	2.93766	3.14818	2.11518	2.2021	2.28255	2.37872	2.4041	2.85783	2.40369	2.25362	2.30187
SURF1	69080040	6834	1.73246	2.67125	1.8685	2.51562	1.38337	2.42417	2.61608	1.89623	1.50771	1.79735	1.54687	2.23188	2.14336	1.87958	1.62327	1.73045
CISD1	71627779	55847	2.56131	2.92428	2.88434	2.83175	2.56161	3.08663	3.40002	2.28992	2.15038	1.92596	2.30001	2.32776	2.23418	2.47771	2.87114	2.19819
SLC25A5	2592	292	2.21773	2.99687	2.13338	3.04031	2.75834	3.08226	3.54383	2.43225	2.78953	2.64649	2.33631	2.0151	2.53181	2.28141	2.564	1.94202
DYNC1I1	69837160	1780	2.53933	3.19375	1.83411	3.05032	2.55066	2.93265	3.25385	2.73559	1.84677	1.96291	2.23883	2.41364	2.50723	2.14442	2.67227	2.01033
DENND5A	1527	23258	1.37454	2.68051	1.87354	2.61353	2.63782	2.60536	2.85797	1.61489	2.3662	2.08461	1.04952	2.15867	1.89332	1.78233	2.08169	1.46082
VDAC3	1550	7419	2.26711	3.02821	2.12928	3.08232	2.39298	2.90716	3.32759	2.25476	2.0055	1.96134	1.96104	2.54098	2.10231	2.32154	2.46623	1.87044
GAS6	68443142	2621	2.20239	2.92182	2.09514	3.26727	2.8699	3.09878	3.82926	2.30357	2.64706	2.09209	2.30476	2.82181	2.98389	2.57227	2.89286	2.88206
LRPPRC	70546087	10128	1.27492	2.82047	2.82102	2.82644	2.11926	2.97401	3.31383	2.00974	2.25292	2.08926	2.02387	2.15051	2.71405	2.19517	2.99731	2.32721
NDUFS8	68910967	4728	1.62285	3.14503	2.38086	3.21527	2.80223	3.13875	3.49929	2.30251	2.13535	2.27489	1.69533	2.87281	3.1047	2.13314	2.57659	2.15988
HSPD1	69169385	3329	2.9308	3.27502	2.6148	3.25533	2.70583	3.02949	3.56641	2.85225	3.00539	2.43799	2.53873	2.75007	3.303	2.77915	2.90878	2.71561
TULP1	69261411	7287	2.29441	2.72136	2.31437	2.72618	3.11925	2.95996	3.13567	2.33389	2.80519	2.54915	2.53462	2.19906	2.60783	2.1411	2.30572	2.39424
DCAF8	70429208+70919304	50717	2.21333	2.22215	2.05152	2.31196	2.00105	1.62559	2.64433	2.06267	1.46594	1.61531	2.08876	1.77521	2.05021	1.51773	1.65468	1.83651
IQSEC1	70946251	9922	2.37436	2.90533	2.51207	2.76219	2.83759	2.85612	3.53037	2.79161	1.97017	1.9966	2.54306	2.79083	2.80038	1.88011	2.58963	3.11974
COX6A1	69080022	1337	2.74326	2.57586	1.68907	2.60018	2.5069	2.49901	3.38685	3.06078	2.61258	2.74134	2.97001	2.35483	2.97095	1.98449	2.09715	2.40354
PSMB6	69080020	5694	2.88597	2.07562	1.96166	2.60213	2.12472	2.11782	2.92742	3.04244	2.87315	2.91001	2.74218	2.66015	2.41287	1.78223	2.13689	2.06818
PLBD2	69262336	196463	2.90468	2.20586	2.13781	2.65864	2.80669	1.98665	3.36875	2.81236	2.23577	2.07722	2.96344	2.82841	2.30556	1.73923	2.13601	2.2366
ENPP2	532631	5168	3.59935	3.27021	1.53243	3.47444	2.72922	3.63643	3.81489	3.04261	3.29985	2.5689	3.65786	2.28725	2.48086	2.20482	2.43758	3.25543
FAM168B	69529119	130074	2.11982	2.04364	1.5443	2.232	1.9541	2.3323	2.60232	2.16705	1.42998	1.433	2.38468	1.68183	1.58857	1.71073	1.77921	2.05642
KLC2	619	64837	1.48742	2.58269	1.64002	2.71591	2.44919	2.84371	3.09131	1.66731	1.60991	1.41089	2.38401	1.72891	2.04117	1.93707	2.26999	2.4827
NEFL	70919083	4747	2.73216	2.43982	2.56652	3.10068	2.14569	3.07747	3.69864	2.65496	2.52397	2.37915	2.59522	2.39266	2.84839	2.88788	3.34835	3.29777
SRP54	2630+70919890	6729	1.43237	1.94214	1.468	2.00755	1.59343	1.50227	2.27439	1.61263	1.21787	0.91436	1.69482	1.42431	1.44646	1.50641	1.83924	1.74839
USP33	71764757	23032	1.84362	2.60152	2.30749	2.68931	1.5625	2.44641	3.15921	2.03661	2.07344	1.66041	2.61149	2.10984	2.21836	1.74277	2.23447	2.09876
GLRB	499+81790732	2743	1.84991	2.79032	0.996035	3.06257	2.35222	2.33646	3.40107	1.99124	1.3436	1.98521	2.35512	2.19054	2.35352	1.89487	1.61375	2.37986
LEPROTL1	2374	23484	1.89723	2.48881	1.48992	2.78756	2.44227	2.2925	2.758	2.15747	1.9552	1.5798	2.34848	2.25516	2.50512	1.56326	1.79215	2.16145
CCT3	69540543	7203	1.72203	2.53185	2.32539	2.38483	1.90744	2.32261	2.84045	1.74491	2.37952	2.05247	2.37308	2.55714	2.28355	1.90569	2.34674	1.75471
TMX4	69608899	56255	2.65469	3.36026	2.57225	3.61329	1.9046	2.87354	3.42534	2.57244	2.03985	2.80728	3.02774	3.96313	2.61901	2.96222	2.76751	2.64176
EPRS	69672114	2058	1.60434	2.3498	1.71861	2.37946	1.88054	2.64136	2.49981	1.53211	2.15553	1.90746	1.48569	1.94367	2.06977	1.80519	1.64466	2.17194
NAE1	76098392	8883	2.04242	2.30107	1.44475	2.31704	2.11019	1.69915	2.37244	2.03888	2.02797	1.9556	1.74212	2.28826	1.98756	1.67971	1.69273	2.16354
SUPT16H	69838741	11198	2.31218	2.4662	2.13791	2.48111	1.51859	1.61292	2.33417	2.35938	2.31691	2.27294	1.97521	2.13924	2.31843	2.02799	1.89089	2.026
FGF12	425+426+68192999+79677107	2257	2.40742	1.87364	0.995005	2.4032	1.56019	1.87937	2.39078	2.37867	1.62273	2.04693	2.4197	1.88172	2.67611	1.99372	1.19713	2.29991
OGFOD2	69169797	79676	2.885	2.37153	1.61825	2.67906	2.07769	2.25025	2.35312	2.74085	2.59611	2.68474	2.27361	1.83321	2.05507	1.44831	1.78776	2.0513
PCM1	69782850	5108	2.02099	1.98014	2.12683	2.39009	1.98338	1.4221	2.57665	1.89278	2.16103	1.99394	1.91583	1.83486	2.30022	2.01822	1.74314	1.82708
RNF145	69407540	153830	3.07966	2.81566	2.94739	3.00454	2.98901	2.85007	3.11037	2.88008	3.14297	3.13887	3.1483	3.12797	3.34531	3.0536	2.69779	2.89774
UHRF1BP1L	69169355	23074	2.70173	2.30035	1.75209	2.29567	2.50094	1.95924	2.61151	2.55325	2.08072	1.89071	2.44281	1.98967	2.7097	1.67132	2.28179	2.23073
MARS	76003692	4141	1.49571	1.68613	0.963823	1.5062	1.28229	1.27102	1.61999	1.59701	1.39197	1.5867	1.49773	1.90276	1.95926	1.57659	1.16079	1.35404
YTHDF3	69028420	253943	2.41041	3.0468	2.82771	2.42104	2.64936	3.18903	2.84023	2.47066	2.81833	2.62027	2.03562	1.94069	2.5672	2.69368	2.81666	2.57904
CUL4A	71664148	8451	1.78704	1.99393	1.43435	1.69823	1.3133	1.94021	2.12778	1.73288	1.66603	1.65258	1.725	2.16891	1.63948	1.72835	2.09279	1.28359
HOXA5	86366	3202	2.94089	2.82127	1.98941	2.79458	2.84323	3.10211	3.26517	2.59971	2.71935	2.35717	3.08986	2.50711	3.37264	2.25176	2.1605	3.01106
NUDT4	68637449	11163	3.09013	2.75424	1.37481	2.59454	1.4043	3.02994	2.88144	2.71282	1.61614	1.94328	3.01859	2.64906	2.45868	1.64776	1.11064	2.76823
CUX2	70593288	23316	3.21061	2.9808	1.6767	2.56012	3.37415	2.78456	3.00429	2.24227	2.17034	2.50598	3.20189	2.43096	3.28679	2.63692	1.73944	3.59242
DESI1	68862048	27351	2.28374	2.71437	2.57738	2.76853	3.20098	3.13214	2.83928	2.02235	2.65574	2.20355	2.13577	1.94104	2.6845	1.8175	2.79381	2.46436
NKAIN1	71991923	79570	1.33497	2.67972	2.13982	2.30538	3.28127	2.68927	2.32624	1.53334	2.38497	2.1268	2.10075	1.66882	2.40533	1.83404	2.03009	2.63145
PELP1	69015518	27043	2.41706	2.61292	2.84818	2.48627	4.12336	2.67167	2.73741	2.41725	2.66664	2.44869	2.06472	1.9581	2.16259	2.527	2.45347	2.5593
SRRT	69169660	51593	2.60562	2.60458	3.05523	2.64659	3.62609	2.83107	3.04692	2.62762	3.34736	3.1819	2.75785	2.02722	2.73879	2.11651	2.61106	2.54878
FGF9	81654115	2254	2.90524	2.63279	2.1956	2.45967	3.21466	3.16538	2.91405	2.93296	3.12409	2.93038	3.26528	2.36646	2.73977	2.64609	2.62596	3.19208
SERPINI1	69117449+964	5274	3.16014	3.22653	1.58262	2.87955	2.78383	2.73234	2.99054	3.28897	1.88175	2.45311	3.15292	2.81318	1.15396	2.68851	1.93556	3.12855
U2SURP	69202878+70920075	23350	2.45614	2.56829	2.41559	1.8675	2.71773	2.42119	2.36889	2.52932	2.57251	2.69075	2.15766	2.52177	2.55129	2.0202	2.23994	1.9953
CRAMP1L	69028545	57585	2.23092	1.93657	2.388	2.21145	1.87327	1.71046	2.15139	1.8379	1.72655	1.58217	1.38346	2.0478	2.1755	1.73291	1.93018	2.00548
RPGRIP1	69169540	57096	2.90775	2.80298	2.69944	3.10228	4.18619	2.94416	2.59575	2.76972	3.26645	2.57733	2.61289	2.74267	2.61364	2.77667	2.98718	3.29901
CBLL1	70445652+70813245	79872	2.07808	2.269	2.3861	2.29713	3.58567	2.1465	2.22649	1.90735	2.51459	2.61846	2.03419	2.07773	2.16766	1.8963	1.94626	1.88462
CELF4	69013010+71161411	56853	2.63218	3.30453	2.79669	3.15686	4.00196	2.97778	2.75552	2.66296	2.79371	3.05697	2.31507	3.05278	2.98203	3.06897	3.00873	2.61401
PITPNM1	68845371	9600	2.95137	2.91103	2.14828	3.2828	4.46765	2.87192	2.80088	2.69497	1.90141	2.43025	2.10332	3.79596	3.43882	2.89831	2.36457	2.43265
GRIK2	69257719	2898	2.7623	3.55057	4.02105	3.23653	4.45794	2.79267	2.51574	2.77806	3.878	3.83379	2.18428	3.22685	3.50112	3.36274	3.46099	2.36153
HIPK1	69735024	204851	2.17342	2.29817	2.48417	2.31096	3.05967	2.06508	2.17962	2.20413	2.56591	2.22524	1.88212	2.12075	2.31623	1.92402	2.34273	1.50554
SLC9A3R1	69874066	9368	2.53853	2.98505	2.38729	2.83048	3.92609	2.65552	2.42196	2.65945	2.67787	2.9633	2.73577	2.71576	3.22902	1.69761	1.88573	2.17412
EML5	74513941	161436	2.75879	2.45885	3.34214	2.61954	3.32675	1.99112	2.53759	2.76576	3.50136	3.14657	2.41282	2.57087	2.08907	2.54371	2.68436	3.10728
PHC2	68844492	1912	2.78553	2.22286	3.01276	2.49829	4.33977	1.91475	2.51825	2.674	3.21493	3.1638	2.64634	2.54639	2.10213	2.23016	2.30139	2.63032
PROK2	70300929	60675	3.55925	3.37716	3.34592	3.33526	4.33542	2.6374	3.29508	3.45098	3.245	3.44588	3.15428	3.1292	3.18188	2.97404	2.89356	2.954
KMT2A	69289375	4297	2.48807	2.66516	2.45886	2.81008	3.06451	2.32836	2.81386	2.31622	2.37418	2.62499	1.94326	2.77542	2.33707	1.95941	1.86723	2.45772
PSIP1	70565135	11168	2.28381	2.32119	2.44164	2.31019	2.85843	2.02809	2.55146	2.15449	2.52406	2.53992	2.20218	2.36149	2.06702	1.71109	2.14732	1.94323
PTPN9	70565147+70919824	5780	2.02871	1.77535	1.9418	1.915	2.53373	1.54701	1.92996	1.77114	1.80125	1.6813	1.76747	2.02064	1.88357	1.66601	1.75525	1.75015
TADA3	71724466	10474	2.80494	1.90658	2.1222	1.8656	1.93053	1.83619	2.42851	2.36195	1.96865	2.52651	2.47144	1.73735	2.56732	1.65104	2.10784	2.23382
ZBTB38	70228627	253461	2.866	2.38396	2.7107	2.11177	2.42453	2.49498	2.61654	2.69987	2.75515	3.00519	2.46441	1.53808	2.88776	2.57866	2.46254	2.67494
C5ORF49	69353511	134121	3.27264	2.48216	3.02205	2.42417	2.35195	2.45983	2.14784	2.94589	2.8492	3.07579	2.88336	2.45507	2.68789	2.1503	2.12352	2.67246
ETF1	70429244	2107	2.85741	2.33267	2.88095	2.25162	1.83789	2.4876	2.39578	2.64291	2.44512	2.6082	2.68516	2.50438	2.55786	2.43952	2.77889	2.51992
CA11	68797501	770	3.68293	2.03044	3.133	2.85057	3.71522	2.26403	2.61257	3.66535	4.11336	4.28728	3.56623	2.90791	3.30895	3.00075	2.77408	3.56067
SYNGAP1	71020897	8831	3.91536	2.49174	3.85486	2.61163	3.49561	2.9064	2.11763	3.76827	3.88328	3.9319	3.57393	2.95307	3.23742	3.57703	3.54042	3.7309
GDF1	70565593	2657	2.80401	2.29462	3.46756	2.44433	2.7119	2.29816	2.54814	2.7107	3.31129	3.05768	3.13425	2.27248	2.16939	3.25991	3.24933	2.93645
MAP2K1	71381076	5604	3.66801	3.24038	4.24838	3.13667	2.97768	3.02628	2.89248	3.6427	3.82183	4.17529	3.53601	3.40416	2.51862	3.95712	3.81492	3.49037
MARK3	67881765	4140	3.79681	2.98841	4.02534	3.12345	3.48459	3.46463	2.97452	3.92819	3.83881	4.0415	3.84812	3.00674	3.16206	3.93935	4.02511	3.98149
MPP2	68798980	4355	3.17876	2.86633	3.26855	2.71859	2.62294	2.84826	2.35788	3.11083	2.93507	2.7465	3.21745	2.75632	2.29819	3.16269	3.1486	3.33497
SIRPA	68745131+70919065	140885	4.10284	2.75975	3.22386	2.93363	3.96416	2.7884	2.24208	3.94268	3.48841	3.4325	3.96271	3.28215	2.83911	4.02985	3.66128	3.63329
HIST3H2A	68745120	92815	2.55491	2.36569	3.10151	2.03793	2.36598	2.49078	2.09601	2.49914	2.88703	2.96626	2.54835	2.33837	2.02421	2.89066	2.75616	2.34333
CSNK1A1	641530	1452	4.21102	2.54817	4.19746	2.62527	3.32263	3.24098	3.06903	4.03886	3.46695	3.66661	3.68127	2.97325	3.14108	3.37326	4.20427	3.95405
DRP2	69671606	1821	3.01128	2.72598	2.50283	2.23386	3.14788	2.81137	2.62514	2.76408	3.11454	2.99992	3.21369	2.49957	2.45476	3.01816	2.66601	3.19362
NQO1	413770	1728	3.78015	2.35557	3.07021	2.64485	2.7631	2.55606	2.94799	3.26376	3.25754	3.37935	3.69109	2.2979	2.77745	3.36801	3.50961	3.78187
INF2	69202902	64423	3.56561	2.70898	3.08337	2.46266	3.13123	3.23605	3.18883	3.3511	4.53254	4.35031	3.65758	2.50377	2.80647	2.91618	3.23951	3.51793
PHYHIP	71608455	9796	3.94743	2.54373	3.98799	2.57384	4.02784	3.04175	2.88731	3.61918	4.18454	3.84291	3.85273	2.36765	2.43024	3.96651	3.70122	3.92393
RALY	67978479	22913	3.54891	2.51259	2.99452	2.74447	4.1619	2.95517	2.81026	3.17228	3.80053	3.35965	3.50996	2.61664	2.88312	3.48249	3.16218	3.88164
FBXL5	423	26234	2.29928	2.40417	2.33205	2.47918	2.78661	2.52447	2.2626	2.53593	2.66907	2.80198	2.66388	2.44168	2.17315	2.22328	2.37741	2.39652
MALT1	100144931+70300270	10892	3.48308	3.23572	3.92964	3.45959	4.12133	3.13348	2.65736	3.54139	3.68767	4.14865	3.4806	3.52616	3.29331	3.47787	3.71186	3.4731
MEF2D	79632257	4209	3.35675	2.46185	3.39485	2.09159	3.4796	2.24627	2.20938	3.10166	3.38418	3.51073	2.78405	2.89103	2.6319	2.83315	2.85587	3.30714
SYT1	1015+1016	6857	3.10611	3.42298	3.15516	3.00309	3.54918	3.0285	2.44249	3.40321	3.45206	3.6935	3.70899	3.12475	3.64343	3.3675	3.28805	3.70559
HIST1H2BO	69116889	8348	2.94947	2.47787	3.17021	2.37637	2.62251	2.40968	2.42015	2.85242	3.30264	3.17783	3.01236	2.04025	2.90966	2.70559	2.68866	3.13613
SMAP1	413824	60682	3.99851	2.76989	3.53157	2.66851	2.81634	2.86755	3.20521	3.97171	2.75953	2.57412	3.94146	2.88409	3.3758	3.40136	3.92874	3.68548
FMN2	72182988	56776	2.67387	2.05672	2.57422	2.23349	2.20373	1.84298	2.16413	2.68636	1.99321	2.13371	2.25482	1.9155	2.20703	2.03498	1.90094	2.58797
PLCG1	70300834+74300789	5335	1.98205	1.40802	2.01358	1.94052	1.59913	1.44868	1.68908	1.9484	1.99368	1.96794	1.72076	1.62114	1.46265	1.74466	1.63536	2.04942
STXBP5	69887427	134957	3.07238	1.68745	3.27848	2.68111	1.63084	1.67892	2.64405	3.16168	2.9344	2.81635	2.76549	2.58048	2.16888	2.91917	2.89907	3.00738
ACBD6	69134169	84320	1.53878	1.84601	1.50772	1.94528	2.76095	2.17106	2.28389	1.5519	2.37342	2.18677	2.18449	1.103	1.72396	2.05095	1.71403	2.68376
ENTPD7	69672054	57089	1.88576	1.77402	1.80473	2.03708	2.38372	2.73583	2.35514	1.79833	2.48178	2.08897	2.36169	1.06243	1.67793	2.71151	2.14467	2.32358
TNNT3	68203456	7140	2.00441	2.8865	2.60981	2.63202	3.28873	2.89434	3.1348	2.14554	2.83048	2.72741	3.18495	2.13684	2.596	3.54822	2.78634	3.38943
TCEB3	69838510	6924	1.38188	1.96203	1.81399	1.59931	1.81661	1.90752	1.96684	1.31386	1.62318	1.34436	1.97397	1.19302	1.586	1.9158	1.87112	1.87288
ANKRD13C	70786652+70813185	81573	1.85564	1.25611	2.2924	1.55195	1.89767	1.94447	1.54183	1.82848	2.26856	1.85801	2.31008	1.50318	1.8592	2.44953	2.18943	2.13279
DAK	71627877	26007	1.70257	2.12376	2.95741	2.16056	2.94809	2.58153	2.48166	1.75513	2.66896	2.20695	2.07528	2.19472	2.1793	2.65916	2.70685	2.76304
EIF2AK3	2182	9451	1.78327	2.03672	2.41261	2.19042	3.08469	2.85988	2.50473	2.14346	2.76682	2.30488	2.32628	2.00076	2.17194	3.7361	2.91397	3.19669
BNIP3	68745353	664	2.86801	2.82766	1.8633	2.41219	1.80926	2.7663	2.77294	2.77564	2.76334	1.95109	3.22573	2.48572	2.1639	2.61155	2.9445	2.77428
GRIPAP1	74821691	56850	2.38886	1.88049	2.6892	2.08542	2.20851	2.24772	2.40187	2.28408	3.29469	2.86239	2.61861	2.00674	1.9088	2.75322	2.7391	2.6995
CCR1	71608221	1230	2.199	2.42086	2.47524	1.98462	2.74489	2.86777	2.68853	2.07053	2.5378	2.10866	2.14986	1.57888	1.90164	1.82236	2.76098	2.2063
SUGT1	69080005	10910	2.74069	2.59255	2.95324	2.30144	2.55466	3.00189	3.11374	2.62016	2.83691	2.55339	2.64937	1.99663	2.69846	2.48396	2.7427	2.67114
VIPAS39	69080004	63894	2.2075	2.21714	2.8874	1.93532	2.31193	2.83807	2.62362	2.02388	2.85298	2.35594	1.8822	1.94165	1.99021	2.69028	2.69614	2.71536
STK35	69887367	140901	2.06248	1.83664	2.30576	1.9695	2.91708	2.20981	2.54409	2.05778	2.38649	1.93706	2.17372	1.65257	2.00982	2.23316	2.07612	3.07607
TRIM26	70565345	7726	2.21378	2.46331	2.12279	2.5147	2.65141	2.83649	2.982	1.81295	2.61809	2.55868	2.64772	2.21028	2.20076	2.12913	2.09188	2.17424
ZNF48	70539192	197407	2.54477	2.4435	2.66421	2.26048	2.78581	3.11151	3.22868	2.25759	2.5044	1.93836	2.4655	2.07829	2.33856	2.55751	2.51246	2.42504
IWS1	69353774	55677	1.79962	1.91394	1.96233	1.93117	2.43868	2.04437	2.01764	1.79814	2.25481	1.98755	1.81481	1.74682	1.91995	1.58789	1.58234	1.98339
LZTS2	69736394	84445	2.41382	2.64277	2.45556	2.88512	3.05728	3.24784	3.22865	2.70871	3.15292	2.72382	2.71318	1.99175	2.04208	3.14085	2.92327	2.38416
MRPL4	68845765	51073	2.53393	2.21155	2.27676	2.7097	2.01302	2.42355	2.59002	2.39902	2.03268	2.02211	1.99217	2.4286	2.35123	1.90307	2.53806	2.75762
RANBP1	69174298	5902	1.83824	3.05619	2.17269	2.89408	2.15651	2.84985	2.74183	1.99124	2.04393	1.87493	2.51237	2.31675	2.3224	2.0287	2.08352	2.24207
ABHD14B	68637641	84836	1.21074	2.9358	2.16374	2.54341	2.24657	3.04311	2.26106	1.5976	2.18743	2.0593	1.80266	2.59444	2.26211	3.09536	2.73079	2.62095
STIM1	68562994	6786	2.13692	2.95501	2.68485	2.93853	2.87832	3.5302	2.6315	2.27044	3.45069	3.04948	2.53636	2.99272	2.53111	3.5722	2.92628	3.25441
MAPK9	68563000	5601	1.60048	2.73072	1.48327	2.56028	1.26592	2.94964	2.35627	1.74761	1.6612	1.79135	1.75595	2.66018	2.15486	2.84994	1.91097	2.48311
EDF1	68117986	8721	1.59279	2.67281	2.53288	2.16761	2.48642	3.09712	2.65438	1.95581	1.82676	1.91252	2.16384	2.08486	2.60418	3.19198	3.04563	2.28327
LIME1	68148758	54923	1.61943	2.18903	2.45179	1.99269	0.98042	2.53926	1.91454	1.49642	2.11576	1.96507	2.21199	2.35798	1.58523	2.76743	2.51911	2.23545
THOC3	68410231	84321	2.26911	2.48144	1.87918	2.2578	1.72312	2.62964	2.40118	2.01448	2.46691	2.40608	2.06281	2.66579	2.19688	2.7623	2.11875	2.42211
EID3	70201385	493861	1.82271	2.01949	1.78897	2.15497	1.24938	2.40708	2.39873	1.76409	2.57348	2.50491	1.85634	2.12975	2.24685	2.56978	2.0086	1.63571
VTA1	68637814+81599682	51534	1.77766	1.95176	1.26361	1.77689	1.36441	2.22858	2.15068	1.65917	2.01785	2.31497	1.53813	1.80739	1.83762	2.21374	1.57829	1.52853
NFX1	68667443	4799	1.73	2.14048	2.38096	2.57407	1.52643	2.79629	2.6302	1.7879	2.93758	2.82948	1.7115	2.2138	2.22586	2.61204	2.19005	2.42721
MOAP1	68666553	64112	1.40432	2.47279	1.66888	2.14289	1.74888	2.87225	2.58185	1.63592	1.76257	1.59026	2.06247	1.75842	2.03167	2.6151	2.21974	2.08969
CBX4	73497017	8535	1.55603	2.04983	1.93686	1.79552	1.92874	2.41256	2.05959	1.43026	2.50777	2.07267	2.16565	1.99715	2.67992	2.28937	1.79165	1.7534
TOP1	70191943	7150	2.19403	2.17704	2.43351	2.0512	1.89089	2.36131	2.30876	2.11036	2.52321	2.59347	2.71915	1.94532	2.38795	2.11776	2.53395	2.08877
PPP1R9B	68151446	84687	2.40842	2.72365	3.33065	1.83596	2.75525	3.08883	2.32256	2.30489	3.28609	2.83647	2.60259	2.09584	3.2938	3.1919	3.47963	2.7335
AKAP6	70230902	9472	2.50355	2.11394	1.61414	2.12031	2.14916	2.28273	2.57867	2.39239	2.6377	2.4306	2.67885	1.87208	2.23226	2.25662	2.2684	2.26098
DDX27	71610895	55661	1.80946	2.09092	1.49744	1.76995	1.51212	2.10977	2.28961	1.81273	2.25812	2.0685	2.23074	1.36227	2.12563	2.54366	1.92036	2.39076
EMID1	69672007	129080	1.44191	1.79409	1.7212	1.56501	1.6169	2.13215	1.82811	1.35623	1.63949	1.58329	2.03768	1.32094	1.26317	2.05517	1.41629	1.68944
NME1	74277663	4830	2.55046	2.89061	2.28114	2.21973	1.62433	3.04448	3.15192	2.7703	1.8799	2.01593	2.86698	2.38253	2.24333	3.13119	2.88774	2.3587
C20ORF27	70795448+76081925	54976	1.76126	2.13212	1.24507	2.15606	2.59519	1.93605	1.72961	1.66482	2.24715	2.60442	1.45799	2.63336	1.75186	1.68368	1.05239	1.12034
SESN3	69873594+71158349	143686	2.01996	2.09785	1.04042	2.30641	1.61574	1.93947	2.1269	2.03183	2.78021	2.8043	1.79205	2.64117	1.80589	2.19619	0.80766	1.98759
VLDLR	104594+77620363	7436	1.90247	2.70433	2.41777	2.53098	3.09965	2.73038	2.69536	1.99319	3.06633	3.12573	2.45516	2.36462	2.64542	3.04943	2.28338	2.42331
MVP	275693	9961	2.79852	2.23778	2.72046	2.13462	2.52316	2.64767	2.35825	2.49952	2.30995	2.52163	2.17485	1.8873	2.192	2.7506	2.67445	2.46862
PCSK7	69059805	9159	1.62717	1.75406	1.11043	1.94133	0.717084	1.85188	1.98522	1.63112	2.10622	1.89915	1.62266	1.83961	1.67527	1.2793	0.849751	1.45496
BPTF	68844701	2186	2.15826	2.15166	2.81605	2.32779	2.84774	2.47189	2.25364	2.09768	2.75708	2.71499	2.46345	2.51469	2.54403	2.51606	2.15395	2.59151
SLC27A1	68203441	376497	2.7099	2.39982	3.03826	2.91109	3.14457	2.97703	3.04258	2.50411	2.57881	2.74286	2.5333	3.12856	2.42681	2.77819	2.81741	2.9495
DUS3L	69013155	56931	2.47199	2.72289	2.78332	2.91587	3.36126	2.58687	2.57406	2.43824	2.38413	2.6455	2.30068	3.01569	2.85384	2.5593	2.34734	2.70432
TIAL1	634440	7073	2.80993	2.58722	3.25463	3.29848	2.74185	2.65087	2.57201	2.82419	3.0477	3.50168	2.78679	3.6822	3.20144	3.15216	2.81288	2.73489
SFI1	69012783	9814	2.31779	2.24845	2.54199	2.37327	2.33433	2.31756	2.32864	2.23016	2.52023	2.68554	2.05356	2.56946	2.43914	2.21937	2.12212	2.37188
RHOT2	67815938	89941	3.31269	2.50368	3.64731	2.87482	3.10298	2.64038	2.83053	3.18592	3.38386	3.3807	3.10164	2.83049	2.92013	2.96361	3.28859	3.42911
USF2	79544866	7392	2.10221	2.53932	2.83082	2.41267	2.13867	2.18887	2.38599	2.47759	2.70454	2.78377	2.30224	2.38245	2.39674	1.86666	2.45095	2.71151
MYD88	68798151	4615	2.92157	3.0778	2.19911	2.92576	1.91894	2.47931	2.08685	2.75452	2.81771	2.53282	2.57471	3.35496	2.8705	2.69374	2.26443	2.49206
C1ORF43	69443250	25912	1.71591	2.00639	2.08235	2.34347	1.52536	2.17557	2.42954	1.81459	1.95212	1.87649	1.95895	2.35345	1.80944	1.19565	1.7126	1.47582
MON1B	70218884	22879	2.12204	1.89011	1.88844	2.36054	2.84588	1.99528	2.34578	1.92602	2.2783	2.17971	2.4525	2.27933	2.45655	1.82617	1.55326	2.48778
CHCHD3	176776	54927	2.60935	3.16382	2.71213	2.81504	2.34398	2.89138	2.6206	2.68206	2.78352	2.76139	2.55502	3.05396	3.19868	1.12625	2.52612	2.28011
DDIT3	564779	1649	3.12515	2.6759	2.97854	2.80999	3.30615	2.22346	2.72772	3.23489	2.68588	2.90547	2.85279	2.72625	3.0416	1.11799	2.47533	2.74302
PNRC1	2502	10957	1.82597	1.79614	1.60907	1.73204	1.50703	1.64498	1.69313	1.90567	1.8406	1.70991	1.7112	1.68531	1.76199	1.78499	1.28764	1.25108
PCP4	73423932+776	5121	3.28946	3.20716	3.55882	3.18173	3.59788	3.07781	2.95945	3.30995	4.60102	4.04909	2.88921	2.81119	4.24634	2.99456	2.41804	3.08732
SPON1	69059948	10418	2.90921	2.86075	3.32536	2.59655	2.95127	2.81826	2.71281	2.80198	2.36765	2.20517	1.70992	2.9074	3.45779	3.48969	2.47584	2.07689
GANAB	69672778	23193	2.49931	2.28602	2.63847	2.40101	2.19135	2.30686	2.34073	2.46249	2.48903	2.46764	2.23363	2.56175	2.05112	2.07279	2.48267	1.798
GARNL3	69672790	84253	3.33958	3.4096	1.99361	3.3014	3.14381	2.5317	2.30838	3.37635	3.12228	2.81618	2.99203	3.41926	2.92291	2.67852	2.13472	2.36161
ZEB1	71380441	6935	2.44378	2.49249	2.57031	2.70024	2.91538	2.05046	2.28391	2.37612	2.4635	2.78849	1.44894	2.59194	2.37668	1.80089	1.97183	1.76698
OPHN1	70539202	4983	2.47456	1.50749	1.5547	2.41185	1.63363	1.23668	1.73958	2.08372	2.21235	2.0324	1.7161	2.09839	1.31877	1.84237	1.31228	1.43602
RNF6	69353170	6049	2.18118	2.42734	2.12118	2.23517	2.03922	2.03786	2.65488	2.3201	2.59349	2.21187	2.28514	2.28086	2.8883	1.94563	2.0388	2.29983
USP49	70528431	25862	2.30211	2.54448	2.17923	2.1936	3.40289	2.1192	2.74892	2.16327	2.40846	1.86503	2.20504	1.77141	2.10256	2.47343	2.13451	2.88334
ZBTB7A	69290746+71161477	51341	1.7502	1.56767	1.28445	2.02711	1.70579	1.52883	1.78361	1.77228	1.76211	1.65042	1.68981	1.21884	1.79246	0.902951	1.1217	1.65245
ABHD14A	413803	25864	3.39406	2.41219	2.69845	2.68896	2.2279	1.81975	2.52558	2.97652	2.63069	2.50589	3.35266	2.29737	2.09837	2.32455	2.6666	3.31478
TMED9	513478	54732	2.98205	2.09999	3.10965	2.08807	2.26217	2.17026	2.45737	2.81637	2.09404	2.197	2.69094	1.93192	1.92201	1.76504	2.97452	2.4992
ADAP1	69548819	11033	3.26878	2.06228	1.60269	2.61296	0.73826	2.16665	2.90801	3.11886	2.11357	1.83204	3.45908	2.04658	2.94637	2.57931	2.49548	2.99171
CAMKK1	70431211	84254	3.04139	1.85946	4.15306	2.90409	1.31015	2.24039	2.98256	2.98304	2.70965	2.44865	3.0612	2.34578	2.4603	2.79827	3.4443	3.05902
DMXL2	70238991	23312	2.95501	2.26544	2.73538	2.39614	1.11715	2.43888	2.51168	2.83552	2.21783	2.3152	2.61999	1.8743	2.35572	2.43439	2.68222	2.35763
SGTB	70439135	54557	3.06745	2.66974	1.92863	2.48785	1.19106	2.67608	2.76184	3.49679	2.99762	2.82115	3.33777	1.97261	2.51274	2.36929	2.36549	3.10809
ST3GAL5	69873785	8869	3.36579	2.41797	2.90267	2.67336	2.62947	2.42086	2.95686	3.57946	2.94014	3.00889	3.3468	1.91522	2.86248	2.71637	2.97245	3.62304
BSN	69529424	8927	3.11281	2.67821	2.37897	2.16497	2.23431	2.82362	2.45781	3.25462	2.64959	2.52291	3.31819	1.95369	3.28203	2.90296	2.94494	3.07492
NSMF	74821712	26012	3.24914	2.29245	3.80089	2.20732	1.34248	2.9381	2.68441	3.29054	2.99179	2.80852	3.1031	2.22584	3.82984	2.94277	3.56794	3.17086
AKT3	77465022	10000	3.02513	2.25056	3.41739	2.44409	1.14588	2.19852	2.43473	2.98955	2.52101	2.49962	2.80569	1.90146	2.79487	2.55813	3.1406	2.84154
MGEA5	74821970	10724	3.21672	2.09928	3.13299	2.30648	1.4148	2.156	2.57981	2.85999	3.08291	2.8978	2.7633	2.35657	2.39693	2.77325	2.89654	2.79061
UNC13A	70785218	23025	3.22427	2.35269	3.15759	2.5048	1.9259	2.33477	2.26982	3.30175	3.25278	3.13019	3.32407	2.52693	3.11273	2.64264	2.76105	3.35721
STRN4	69887403	29888	3.66078	2.5698	3.42884	2.85604	1.55426	2.09542	2.37483	3.48423	3.27449	3.19991	3.23839	2.10717	2.93825	3.07765	3.19881	3.33766
PACS1	76098403	55690	2.98111	2.24986	1.98953	2.42065	1.02882	2.09997	2.11235	2.72854	2.46462	2.52735	2.81207	2.36536	2.002	2.79884	2.45435	2.55946
SPIN1	70429453	10927	2.99163	2.41867	3.41486	2.49743	0.920213	2.78999	3.03436	2.86622	2.81356	2.95574	3.23452	2.44301	2.33078	3.1264	3.27957	3.10698
ARFGEF1	77620265	10565	1.95639	1.3538	1.41195	1.75683	0.852511	1.71777	1.88884	1.68525	1.80128	1.65687	1.83341	1.57402	1.66987	1.44207	1.27172	1.51495
KIAA1279	77620796	26128	3.94413	2.84624	4.1966	2.96647	2.43692	2.83096	3.1956	3.92034	3.1871	3.10792	3.70797	2.92299	3.17674	3.32772	3.9118	3.73723
OPA1	77620792	4976	3.14086	2.99515	3.24136	2.69951	2.70013	2.95466	3.39912	2.68211	3.44356	3.37137	3.23363	2.57414	2.94859	2.89186	3.28047	3.37472
NMT1	76097709	4836	2.32926	1.86688	2.70099	1.78206	0.42657	1.42978	1.72358	2.19346	1.97286	1.89818	1.93139	1.88768	1.82704	2.00616	2.27897	2.26168
DNTTIP1	69838763	116092	1.88664	1.85144	1.75389	2.02655	1.13817	1.62424	1.9068	1.86346	1.54847	1.86556	1.92989	2.26125	2.01987	2.10494	2.20691	1.56705
NEO1	68843817+70813035	4756	1.92955	2.08536	1.76267	1.89598	1.0401	1.85352	1.42827	2.02091	1.6992	1.6477	1.33207	2.20664	2.03987	2.13538	1.59765	1.43736
ARNTL	2046+79632262	406	2.11688	1.33306	0.956326	1.65123	2.25739	1.4796	1.50624	1.76306	1.64281	1.16644	1.84787	1.39783	2.45613	1.70497	1.15143	1.96902
E2F4	1196	1874	2.12285	1.62473	1.85067	1.81764	1.97806	1.52727	2.0768	2.15401	2.09904	1.94463	1.8025	1.15814	1.80531	2.38677	2.07322	1.99587
EIF2S2	512771	8894	2.79315	2.45442	2.7568	2.70132	2.33058	1.73069	2.23846	2.89134	1.55263	1.84239	2.48434	2.58234	2.36264	1.13879	2.19527	1.84142
GNB2L1	71021172	10399	2.41961	2.01469	2.78543	2.13229	1.06033	1.57534	2.31262	2.28947	1.55128	1.81522	1.93078	2.45926	1.49778	1.13968	2.03459	1.92864
WIPI2	68845436	26100	2.47601	2.32188	2.5287	2.40541	2.12011	1.81183	1.95599	2.53078	1.64041	1.94822	1.95783	2.37487	1.80188	1.31154	2.20202	2.12628
ADCYAP1R1	69236777	117	2.6967	3.63666	3.10157	3.80684	2.10273	3.43293	3.54807	2.74721	2.9369	3.04134	2.36184	3.75753	3.08445	2.8135	2.68298	1.32853
PBRM1	68844636+69838567	55193	1.1301	1.5219	1.52519	1.50509	1.13606	1.66083	1.78981	1.19326	1.50319	1.63803	1.16582	1.54391	1.54688	1.2563	1.22187	1.35958
SLC9A6	69874078	10479	1.99566	2.945	2.13471	2.91718	1.81187	2.61342	2.78562	2.10162	1.99598	2.16532	2.37511	2.71744	1.36598	2.41686	2.46297	1.76724
GLYR1	100146071	84656	1.9996	2.33911	1.83463	2.49128	1.08166	2.19713	2.35926	2.07989	1.70872	2.02917	1.76545	2.87243	2.14494	2.34439	1.9952	1.87754
WDR1	75198154	9948	2.21715	2.79743	2.28324	2.56823	1.39529	2.58357	2.43287	2.66519	1.93504	1.94468	1.89707	2.79317	2.07383	2.37483	2.64314	1.90947
COX7A2L	513496+81599622	9167	1.77091	2.59931	2.47149	2.50226	0.521844	2.59946	2.18489	1.99022	1.94554	1.98676	2.01184	2.42445	2.0849	2.0671	2.52106	2.22096
CSTF2	2132	1478	1.58957	2.52149	1.29286	2.99363	0.948157	2.53325	2.55237	1.79216	1.46946	1.92864	2.00834	2.58674	2.08567	2.48606	1.54095	2.27484
ENAH	70920003	55740	2.07477	3.06393	2.36934	3.00334	0.067713	3.26133	3.19546	2.07967	1.82241	2.27395	1.81388	2.99896	3.24053	2.36396	2.65822	1.71665
RESP18	68545836	389075	3.06261	4.36783	1.92007	4.40691	-0.174103	4.3133	4.09909	3.13415	1.98517	3.11067	3.18141	4.52544	3.62689	3.98369	2.61124	2.97253
TRO	69837423	7216	2.56569	3.3742	2.76152	3.65081	-0.0234557	2.94188	2.96309	2.76635	2.56088	3.17787	2.34722	3.97695	3.15588	3.46159	2.86667	2.38058
HTT	69734971	3064	1.853	2.40563	1.42584	2.28004	1.11439	2.31237	2.10854	2.09202	1.71899	1.60635	1.81842	2.49934	2.48499	2.08885	1.37217	1.36595
APC	69526725+71148004	324	1.51252	1.91665	1.3953	1.89889	0.380808	1.91402	2.06474	1.40573	1.41033	1.37356	1.33608	1.85947	2.02173	1.62332	1.35457	1.49888
NRSN1	68798938	140767	2.67762	3.31216	1.88403	2.99704	-0.0640745	3.15123	3.13519	2.3976	1.80916	2.18386	2.31004	3.36649	2.70389	1.74644	2.05721	2.72551
ELP3	69838597	55140	2.31769	2.6038	1.01513	2.75947	0.757606	2.06415	2.55105	2.47962	1.22952	1.35121	1.4176	2.65639	2.2941	1.79391	1.43427	0.858379
STX16	70302288	8675	1.69654	2.6397	1.82258	2.74205	0.566632	2.38245	2.40132	2.01141	1.31964	2.16216	1.52562	2.65063	2.21947	1.42764	1.58312	1.0141
USP9X	70194678	8239	1.9759	2.85509	1.86471	2.71201	1.67771	2.17637	2.59098	2.07449	1.44548	1.6845	2.07922	2.80051	2.22097	1.63137	1.91264	1.60492
P4HTM	69443130	54681	2.2982	2.64664	2.14746	2.4425	1.68907	1.95737	2.33069	2.27274	1.60653	1.87985	1.857	2.57065	2.20081	2.24045	2.21506	1.5831
SMU1	69838604	55234	2.18699	2.41434	1.98184	2.34442	1.04863	2.20736	2.22067	2.15591	1.68252	1.85637	1.9099	2.15286	1.73958	1.32856	1.65891	1.81051
REPS1	71764709	85021	1.9146	2.31617	1.87291	2.32446	1.00451	2.48636	2.17562	1.59272	0.653011	1.93248	1.61785	2.20802	2.16051	1.47359	1.66871	0.500011
DUSP7	69549657	1849	3.49761	2.54153	2.96731	2.70853	1.77298	2.97381	2.2761	3.4031	2.83645	3.03904	3.12599	2.4494	2.38192	1.76553	1.96591	2.49258
RTL1	70301943	388015	2.59606	2.06368	2.06245	1.94124	1.14458	2.04194	1.95154	2.46888	2.42012	2.53618	2.40191	2.13219	2.30436	2.02021	1.69215	2.46935
FAM216A	70445413	29902	2.68929	2.59856	3.10734	2.64596	1.5296	1.70924	2.6597	2.78761	2.22282	2.51463	2.65154	2.56035	2.68285	1.65328	2.64361	2.09276
ZMYM2	69290812	7750	2.8489	1.90998	2.10561	2.53155	1.27369	1.7734	2.37305	2.71363	2.55388	2.33451	1.88605	2.42557	2.53998	1.57681	1.72487	1.73929
SYF2	69549608	25949	2.4522	1.52516	1.81319	1.78139	1.07833	1.39597	1.89888	2.13531	1.79934	1.9621	1.49469	2.0477	1.90942	1.10286	1.30007	1.4822
GNG7	1735	2788	2.32493	2.3781	2.55659	2.27124	1.36293	2.44696	2.18354	2.24073	3.71408	3.73462	1.89595	2.27856	2.75147	2.23966	2.07454	1.61245
SRXN1	70429315	140809	1.87235	2.16436	1.32737	2.20643	1.14166	1.92674	2.55874	1.50647	1.90296	2.32734	1.55538	2.60988	2.56965	1.90186	1.90071	1.74681
DSTN	69671630	11034	2.54907	2.45591	2.29134	1.94906	2.30268	2.32205	2.60336	2.58118	2.03987	1.56615	2.50632	2.42852	2.60822	2.20981	2.86584	1.89614
SDCBP	68196966	6386	3.09721	2.88408	3.83085	2.41088	2.50879	2.75106	3.28632	2.95298	2.10777	2.13817	2.45878	2.52509	1.58863	2.58383	3.65299	2.86274
PSMD12	532629	5718	2.74491	1.6695	2.71483	2.49651	2.23387	2.36126	3.05252	2.83123	1.92247	2.23913	2.84791	2.16493	1.69478	2.49312	3.05541	2.5695
ANKRD52	69289010	283373	2.32286	2.36059	1.93783	2.44605	3.13506	1.25942	1.99494	2.09425	1.80407	1.99291	1.82557	2.38779	2.59188	1.86724	1.83333	2.02695
KHSRP	69735747	8570	2.5195	2.54892	2.57127	2.63519	3.39001	1.59747	1.91089	2.4768	2.47448	2.44537	2.53606	2.23709	2.24695	2.20267	2.13411	2.38958
STOM	69080003	2040	3.2062	2.89954	2.97583	2.65929	3.79929	2.23883	2.29353	2.87623	2.83994	2.70783	1.26017	3.06644	2.32429	3.33742	3.11337	3.13852
CASKIN1	69288836	57524	1.88723	2.21926	1.99037	2.93222	2.60709	1.74623	2.66312	1.91006	1.74049	1.28742	1.83328	2.91904	2.27568	2.48564	2.56709	2.44841
FRMD4A	69672581	55691	1.31051	2.31903	2.05455	2.57272	3.04969	2.30408	2.02136	1.50421	1.82907	1.58969	1.1558	2.21343	2.68989	2.3724	2.39737	1.5258
CASC4	70305658	113201	2.71055	1.81027	2.29942	2.0802	2.26249	1.75046	2.16697	2.63	1.99808	2.24898	2.42847	2.43243	2.21923	2.24897	2.26147	2.35674
DOHH	413812	83475	2.90674	2.24344	2.97365	2.77412	1.60549	1.89713	2.02734	2.79484	1.6903	1.83386	2.65682	2.87226	2.8161	2.32236	2.97352	2.7536
HSPBP1	564782	23640	2.92263	2.66671	1.7501	2.66716	1.1108	2.41393	2.45602	3.11236	1.35464	1.60513	2.94557	2.65951	2.81029	2.20343	2.39122	2.79269
SFXN3	564760	81855	2.66977	2.91765	2.16646	2.76526	1.71857	2.8396	2.67666	3.33058	3.03527	2.98994	3.51471	2.47475	2.93488	2.43251	3.18441	3.5327
COL4A3BP	68193060	10087	2.66376	3.02399	2.16128	2.83032	1.88543	2.86235	2.56792	2.75252	2.26127	2.59229	2.45592	3.21818	3.19878	2.38722	2.26256	2.19638
LRFN5	68798968	145581	2.58678	2.54224	2.949	2.87894	1.87455	2.49625	2.05986	2.22061	1.87037	1.93265	2.82028	3.03377	3.00836	2.53671	2.56799	2.43433
STAU2	248566+73834553	27067	2.67035	2.22855	2.3226	2.58521	0.621746	2.14618	2.51431	2.28834	2.03804	1.97363	2.26118	2.67404	2.68448	2.2916	2.51808	1.98152
RAB3C	69816745	115827	2.69431	3.84598	2.25928	3.29905	0.999046	3.81545	2.84059	2.94172	2.4553	3.14681	2.46684	3.78496	4.27271	3.5162	2.84472	2.55377
CCDC136	67936411	64753	2.57675	3.16015	1.91885	2.98984	2.4383	3.25513	3.14647	2.43921	1.46548	1.68729	2.43751	3.31522	4.20354	2.97062	2.40978	3.11483
FLNB	69672480	2317	1.74821	2.04017	1.65577	2.4982	1.5245	1.99426	2.28693	1.69482	0.943885	0.642423	1.8037	2.36322	3.04095	1.98	2.10839	1.49985
GNG3	1210	2785	2.77423	2.83979	1.85255	2.98338	1.69364	2.76843	2.84638	2.73936	1.91237	2.59471	2.53535	2.53939	3.0955	2.27544	2.13088	2.24562
BZW1	293900	9689	2.83311	3.24224	2.89825	3.03134	2.20163	3.14435	2.41258	3.00987	2.97091	2.52906	2.68021	3.08315	3.1209	3.00955	3.3228	0.887448
CAPN5	69015476	726	3.09727	2.3176	2.46099	2.37701	1.97127	2.49808	2.56625	3.00976	2.18061	2.36451	3.08974	2.29595	2.83977	2.05797	2.65249	1.78547
SEC24C	69015506	9632	1.95074	1.35767	2.12973	1.51804	1.96899	1.41403	2.13504	2.12583	1.84019	2.07047	2.38753	2.17013	1.87314	0.966734	1.7922	1.24068
HGS	69080030	9146	2.13316	1.7374	1.40377	1.85817	1.5636	1.33047	1.89167	2.17039	1.94992	1.95381	2.30866	1.71673	2.03753	1.66102	1.48879	1.89135
TMOD1	69981109	7111	3.21752	2.79433	2.85774	2.59815	2.67569	1.92379	2.3182	3.28375	3.63346	3.61032	2.80123	2.03968	2.15949	1.87182	1.47309	2.69198
DES	68666619	1674	1.67854	2.35918	1.70318	2.14871	1.89557	2.06104	1.98819	1.63165	1.6582	1.46938	1.2286	2.01228	1.97126	2.40081	1.81417	1.35785
WSB1	68666589	26118	2.54321	3.32091	2.18046	3.48055	1.84804	3.01336	3.10323	2.36211	1.78291	2.83479	1.64304	3.90543	2.66599	3.00247	2.11405	1.63319
BCL2L2	67765710	599	2.30993	3.04171	2.5722	2.17183	2.01711	2.70261	1.54147	2.54904	2.25806	2.54397	3.01158	2.72191	3.02006	3.7961	3.2608	2.78996
GNPAT	68562982	8443	1.94783	2.78628	2.32835	2.1912	1.93521	2.83422	1.47078	2.12086	2.44262	2.03807	1.74082	2.82948	2.29921	3.22685	2.74271	2.20203
COX7A2	68301443	1347	2.60312	3.31799	2.95938	2.96444	1.074	3.30487	2.19188	3.11511	2.86386	2.71052	3.20344	3.48056	3.05988	3.77983	3.71815	2.70696
N4BP2L2	68637742	10443	2.62407	2.96413	3.01489	2.6021	1.94974	3.12026	2.51434	2.72113	3.14747	2.87187	2.4289	3.28032	2.6392	3.5806	3.08907	2.89168
NDUFB9	68631911	4715	2.74065	3.03075	2.31797	2.78058	1.35168	3.06434	2.74584	3.20395	2.36529	2.85681	2.3468	2.92792	2.84088	2.864	2.81485	2.25869
DUSP26	68637706	78986	1.85124	3.48879	1.90802	3.32492	2.87666	3.47883	2.65965	2.25979	3.17136	2.71994	2.76223	3.13464	2.81916	3.42366	2.51726	3.24293
RPS25	68637521	6230	2.25229	3.32185	3.29456	3.12657	1.44467	2.90657	2.60074	2.35192	2.29024	2.53906	2.57919	3.50319	2.65972	3.43239	3.08999	2.9753
SSH3	68637467	54961	2.03839	2.80933	2.21313	2.97242	1.21638	2.71973	1.61604	2.40516	1.30887	2.00102	2.54705	3.29506	2.48923	2.87105	2.37134	2.42686
VPS28	68321662	51160	1.94708	2.99348	2.22283	2.51652	0.982169	2.77312	1.31675	2.38068	2.00496	1.89181	1.95584	2.89475	2.15185	3.02258	2.66935	1.96648
CYB5B	69102359	80777	1.72696	2.06788	1.61704	1.95258	1.00599	1.96981	1.32642	1.55916	1.62933	1.51271	1.51664	2.23425	1.75283	2.57101	2.18698	1.4913
TRAFD1	68563037	10906	2.48816	2.47064	2.4141	2.02763	2.09932	2.57414	1.63425	2.46163	1.85091	2.35196	1.79278	2.88573	2.52911	2.9157	2.41242	2.5526
TUBG2	68632978	27175	2.37876	2.70975	2.54366	2.48448	2.11818	2.86675	1.89229	2.3812	1.97546	2.31635	2.44359	3.00557	2.4998	2.51104	2.33109	2.37108
TRPT1	68744725	83707	1.25364	2.30395	1.76732	2.1259	2.41414	2.53818	1.69257	1.2997	2.15174	1.83835	1.66119	2.30602	2.2948	2.33259	1.87774	1.95138
CDH2	237+79632275	1000	1.80864	1.97245	2.27613	2.16685	2.01341	1.93809	1.89094	2.11816	1.4992	1.90601	0.843989	2.8101	2.70333	2.26924	2.36901	2.09623
COL25A1	70305622	84570	2.59967	3.37122	3.05841	2.65553	1.78485	3.08199	1.57458	2.22886	2.57764	2.97303	2.69298	3.26079	3.66745	3.19679	2.94887	1.94757
RTCB	532578	51493	2.68586	3.14775	3.19646	3.04587	1.51183	2.86695	1.55016	2.9327	2.64007	2.75568	2.18005	3.13394	3.09103	2.27838	3.12448	2.33823
TTC14	68148693+71161363+74265183	151613	1.95219	1.93796	2.2781	1.96697	0.799883	1.70971	1.22888	2.03151	1.6479	2.01079	1.99932	2.28261	2.41681	2.35957	2.04186	1.645
CSMD3	70611425	114788	2.92208	2.92675	3.08746	3.09071	-0.033318	2.70159	2.17488	2.72187	3.18089	3.35982	1.84034	3.21831	2.71936	2.85871	2.49359	1.49555
TP53BP1	75749423	7158	2.48678	3.00104	2.40635	2.99349	0.563573	2.80654	2.62155	2.58854	2.39718	2.80059	2.01127	3.31607	2.49826	2.42987	2.0106	2.41762
USP11	293903+77620309	8237	3.38883	3.86735	3.61239	3.89388	0.924073	3.46852	2.901	3.32066	3.53135	3.8997	2.85107	4.38515	3.06098	4.14834	3.70846	2.37535
S100PBP	68546013	64766	2.36758	2.88245	2.17891	2.66288	0.820831	2.67356	2.27847	2.15998	3.46604	3.52231	1.70895	3.38176	2.56197	2.52454	1.98486	0.777529
USP29	70194636	57663	2.45613	3.3366	1.99803	3.27355	1.49183	2.64055	2.56103	2.33103	2.53313	3.07193	2.06399	3.52349	2.82007	2.71961	1.80768	2.15575
ZMYM3	70598369	9203	2.59612	2.98675	2.65298	2.98003	1.80285	2.05276	1.92949	2.47127	2.78781	3.13167	1.83454	3.57826	2.61256	2.74702	2.36017	1.91989
GABRB1	81671340	2560	2.20563	2.65667	2.18361	2.51428	1.44651	2.41518	1.45109	2.27072	2.41997	2.52816	2.18234	2.81971	2.72481	3.02165	2.61482	2.13049
PCDH17	71764739	27253	2.25724	2.83337	2.718	2.95575	2.49582	2.89988	2.08003	2.55959	2.70517	3.1216	2.10183	3.63682	2.33551	2.92501	2.471	1.75812
IP6K2	69170240+71211608	51447	1.41296	2.02836	2.4435	1.92803	1.7039	1.85571	1.39795	1.55628	2.05689	1.90758	1.44009	2.30858	2.03808	1.84239	2.18694	1.16933
PPP1R16A	77932807	84988	2.44375	2.42516	1.46237	2.56323	1.03366	2.00078	1.70621	2.14658	2.18269	2.24871	1.64009	2.8261	2.21979	2.06344	1.48709	2.14446
TOX4	70430750	9878	2.30946	2.40198	2.17252	2.00977	1.33909	2.0256	2.00229	2.30939	2.28631	2.78059	1.74083	2.12238	2.26391	2.21513	1.84243	1.7349
SHISA9	71809079	729993	2.60458	3.04941	3.27104	2.83702	2.08309	2.88401	2.10832	2.74718	3.36129	3.4675	2.16137	3.11885	3.78357	2.99568	2.08647	1.63635
CNOT1	68546440	23019	1.86576	1.80826	2.15473	1.74107	1.29838	1.97982	1.82439	2.09679	2.28305	2.36627	2.3361	2.01846	1.94507	2.78099	2.28487	1.75267
EXOC7	67815544	23265	2.4895	2.68883	2.87169	2.15523	2.91163	2.31127	1.94694	2.92848	2.5538	2.97122	2.55442	2.90971	1.45553	3.38118	2.5239	2.41089
PPP1R9A	68797721	55607	3.18872	2.42445	3.44393	2.7862	2.41126	2.58085	2.17706	3.15722	4.32216	3.96289	2.68887	3.29759	2.2938	3.75304	3.40119	2.92886
UPF1	68797715	5976	2.35574	2.12446	2.86599	2.20976	2.55895	2.31682	1.92604	2.1661	2.57632	2.68886	1.43401	2.48035	2.0936	2.51149	2.28931	1.50893
CDCA8	69540665	55143	2.63453	2.06719	2.28605	2.2034	1.42011	1.38154	1.98441	2.16833	2.32763	2.82555	2.88248	2.50386	2.63949	1.98188	2.3185	2.25498
PPP1R21	69352920	129285	2.39845	1.6611	1.77089	1.81371	1.08258	1.75278	1.52268	2.1528	2.15035	2.19003	2.50658	1.99943	2.07965	0.570671	1.81274	1.81227
ZMAT2	69080733	153527	2.13949	1.7041	2.27051	2.02145	1.83374	1.4895	1.88128	2.22389	1.69198	0.952861	2.13694	1.79149	1.73211	1.94416	2.30609	1.62857
SMAD7	69290501	4092	1.83447	2.23358	1.02516	2.4449	2.10686	2.35432	2.76361	1.92366	2.41786	2.09532	1.29663	1.75646	2.26046	1.69062	1.36765	1.70046
TJAP1	77800915	93643	1.66264	1.81228	1.07893	1.79242	0.813384	1.53867	1.66397	1.68255	1.73724	1.92785	1.09035	1.90683	1.79167	1.06744	1.02217	1.62026
TXNDC16	69013149	57544	2.23518	2.05809	1.7645	2.20661	1.33893	2.2541	2.67386	2.25263	2.54418	2.6362	1.69683	1.76463	1.86534	1.37025	1.60901	2.14634
LRP3	71022633	4037	2.10982	1.96549	0.929783	2.26875	0.792106	2.13241	2.51219	1.8774	1.6232	1.38807	2.05228	1.75483	1.70071	2.22133	1.27154	1.75061
VPS37A	69170264	137492	1.12847	1.6624	0.546705	1.38735	1.00186	1.62802	1.30058	1.15202	1.32571	1.47247	1.27885	1.17435	1.44666	1.28765	0.742205	1.11821
NUDCD3	69529005	23386	2.03854	2.00365	1.31002	2.02784	1.0282	1.70532	1.81078	2.05616	2.10838	1.48617	1.89844	1.78736	1.81059	2.50015	1.73256	2.11345
TFPT	69170270+80472079	29844	1.47217	1.35701	1.47284	1.42374	0.859662	1.3194	1.24971	1.32952	1.36069	1.33484	1.32491	1.50625	1.60984	1.92206	1.64404	1.86175
ACOX1	68844450	51	2.7518	3.35336	3.25123	3.22537	3.37692	2.8858	2.77315	3.07117	2.99534	3.01111	2.37933	3.35317	3.21882	2.79239	3.41667	2.9703
ILK	68443136	3611	2.29572	2.50068	2.36346	2.32044	2.30343	2.41764	1.68308	2.41474	2.30848	2.27535	1.50117	2.9522	2.88602	1.91444	2.22471	2.17951
CTNNB1	195+197+79904258	1499	2.39098	2.37372	2.64806	2.40504	2.16954	2.16738	2.24802	2.24384	2.38132	2.49088	1.8903	2.84348	3.35469	2.88946	2.83489	2.52982
SLC17A9	68341979+74357851+81790702	63910	1.76571	1.96686	1.78261	2.27841	2.42987	1.77604	1.37477	1.90343	2.36063	2.34534	1.83098	2.75826	2.17199	2.16066	1.82652	2.2687
ALAS1	199198	211	3.69788	4.32387	4.84795	4.09155	3.67134	4.53285	3.06391	3.94485	4.59394	4.29979	4.15836	4.42861	4.75049	4.63209	4.98262	4.64349
GGA1	532690	26088	2.9387	3.97097	4.44982	3.67399	3.95802	3.96191	3.0322	3.43487	3.94219	4.04645	4.16439	4.10327	4.12634	3.64102	4.16504	3.9845
MATR3	68196969	9782	3.56821	3.83681	4.29437	3.58931	3.80956	3.63586	3.34199	3.72208	3.76452	3.73054	3.53681	3.74714	3.73965	4.15089	3.93448	4.25197
OAF	68499081	220323	2.9751	3.20901	3.49608	3.24252	3.73863	3.21453	2.08917	3.07861	3.60474	3.58963	3.15983	3.71721	3.37287	3.65972	3.2314	3.86556
SLC25A23	71280844	79085	3.05397	2.89225	3.46907	2.95901	3.06992	3.06131	2.68358	3.00622	3.20619	2.9366	2.83948	3.12646	3.25118	3.38811	3.48329	3.2262
SETD3	583544	84193	3.04015	3.12016	3.71926	2.78119	2.2306	3.16312	2.59357	2.95182	3.41891	2.95841	3.1978	3.38397	3.29463	3.26103	3.64839	3.77211
KANSL1	68667772	284058	2.2978	2.94917	2.83189	2.92058	2.37336	2.99665	2.19248	2.63824	2.75163	2.81004	2.53742	3.22985	3.23851	3.23278	2.81179	2.86466
SND1	293901+77620307	27044	2.64868	2.93251	3.04617	2.82172	1.88762	2.73425	2.21012	2.70179	3.09147	2.85865	2.51313	3.26738	2.90615	3.1473	3.24729	2.24136
SLC24A3	130536	57419	3.14506	3.72069	3.34808	3.60338	2.80936	3.67514	2.94452	3.08905	3.1792	3.19277	3.0568	3.86163	4.13376	4.04684	3.77395	3.40988
SET	68301831	6418	3.02221	3.32776	3.30541	3.16844	2.0342	3.47969	3.01947	2.93939	2.89478	2.9598	2.96594	3.24288	2.92986	3.30635	3.33789	3.0508
SPPL3	68443453	121665	2.75154	2.5675	2.81551	2.7652	1.77628	2.86153	2.45146	2.87765	2.59506	2.43101	2.64558	3.07996	2.57534	3.21618	2.92691	3.02264
NUDT2	199220+77620413	318	2.24203	2.32545	2.23375	2.41538	1.71731	2.48659	2.06108	2.18913	2.48787	2.36874	2.07053	2.37406	2.33569	2.34327	2.37877	2.03886
LRP1	69736244	4035	2.7509	2.64506	2.55984	2.6802	2.24428	2.52444	2.27283	2.7514	2.56939	2.49951	2.7863	2.49203	2.07315	2.4063	2.62642	2.87732
NDEL1	68445197	81565	3.45315	3.3112	2.91023	3.32419	2.93706	3.51294	3.19906	3.27486	3.68848	3.46479	3.08711	3.51154	3.3713	3.5641	3.36226	3.69541
CHST1	68522466	8534	4.07648	3.73405	4.054	3.39154	1.28933	3.86654	3.24733	4.04311	4.33892	4.27446	4.13975	4.19482	4.02467	4.36907	4.18606	3.68019
RAC1	68191504	5879	3.94147	3.44929	3.93956	3.33285	2.69905	3.28407	2.44	3.97164	3.88574	3.77321	3.50282	3.89074	3.16267	3.91127	3.86763	3.53439
TRANK1	70295984	9881	3.17359	2.66285	3.24747	2.826	1.76526	2.23233	1.86041	3.33494	3.56398	3.69701	2.78988	3.20715	2.9195	3.1319	2.70708	3.32744
TMEM222	69059877	84065	2.72371	2.81966	2.88116	2.76922	1.37603	2.82869	2.22164	2.6314	2.44981	2.38349	2.79662	3.05902	2.71188	2.35785	2.64529	2.48122
C6ORF62	275692	81688	3.93887	3.4609	3.88406	3.02531	2.71698	3.67408	2.63867	3.99395	4.16496	4.00066	3.30211	3.86911	3.51339	3.56286	3.87825	3.26895
CHD3	385790	1107	3.65254	3.73268	4.02318	3.54629	3.04473	3.8283	2.25337	3.7837	3.98044	3.99862	3.77151	3.96377	3.96654	4.04475	3.8489	3.5828
FKBP1A	68269071	2280	3.89223	3.19728	4.26371	3.22637	3.20865	3.52898	2.05778	3.96526	4.18969	4.31669	3.99877	3.7584	3.89337	4.16464	4.18497	4.22029
PKM	68269268	5315	3.2909	3.75731	4.07495	3.48199	3.19902	3.91382	2.5393	3.90358	4.00724	3.9887	3.42559	4.17829	4.19523	4.19547	4.32175	3.59849
RPL11	199144	6135	3.24512	3.41579	4.15107	3.1818	2.11736	3.4152	2.29885	3.15967	3.02787	3.17536	3.16109	4.02159	3.64936	3.66573	3.89932	3.02688
LZTR1	293246	8216	3.54455	2.73702	3.22749	2.73806	1.69128	3.07114	2.26429	3.70234	3.05506	2.83195	2.7616	3.2883	3.55715	3.13412	3.53207	2.88484
CNOT10	67767469	25904	3.46048	3.39321	3.36055	3.01624	2.57802	4.026	2.08384	3.28767	3.25701	3.70296	3.59557	3.85059	3.41092	3.7186	3.32533	3.48947
CDK17	69262342	5128	4.18068	3.71935	4.05461	3.70742	4.20137	3.54834	3.5243	4.14734	4.35633	4.55875	4.40434	3.56725	3.59641	3.93149	3.85397	4.177
COMMD3	69262340	23412	3.29727	2.90451	3.525	2.71841	3.34988	2.96812	2.96154	2.89293	3.16179	3.08797	3.45026	2.58106	2.81669	3.03884	3.46264	3.29914
SPCS1	69262338	28972	3.34746	3.26929	3.17334	3.2109	2.07708	2.71245	2.91948	2.92246	2.94933	2.96186	3.07794	3.30146	2.66775	2.25581	3.20343	2.7833
UBP1	69290704	7342	1.91608	2.77143	3.06064	2.54497	2.06447	2.41276	2.2644	2.26533	2.97493	3.07655	2.9324	2.631	2.93538	2.81083	2.72617	2.86083
CA4	67978747	762	3.09862	2.77298	3.34234	2.4535	4.21658	3.02761	2.05484	2.9063	2.30142	2.88357	2.89389	3.36241	3.00968	3.5366	3.52747	3.61749
SDC3	68845287	9672	3.28571	3.05532	3.26962	2.84612	3.74706	3.05584	2.7372	3.03688	2.56971	2.55741	2.73784	3.72283	3.14723	3.4965	3.06938	3.27326
ADRBK2	69524392+77793203	157	2.80688	2.35411	2.22491	2.15289	2.46834	2.41599	1.65333	2.75731	1.93755	1.92892	2.19249	2.63822	2.99548	2.67593	2.44722	2.45855
LPHN3	74514294	23284	2.68994	2.47426	2.12738	2.76728	2.33504	1.98812	2.04785	2.80929	3.12504	3.30544	2.77212	3.23427	3.06549	3.04457	1.93009	2.95258
TNRC6B	77620491	23112	2.78425	2.29102	2.94801	2.65613	2.10294	1.94919	1.55429	2.88832	2.58547	2.8334	2.40731	2.94161	2.81498	2.18593	2.50779	2.89712
ASTN1	71570735	460	3.54196	3.35728	3.35203	2.99551	2.63843	3.24329	1.90116	3.29437	2.98083	3.11728	3.3071	3.67939	3.18163	3.79898	3.64738	3.20379
GRIK5	68911017+70919023	2901	3.20736	2.80063	3.38062	2.69498	2.38633	2.43513	1.72072	3.1548	3.42566	3.32494	3.15375	3.04755	2.46618	3.28375	3.26536	2.88885
NLGN3	70300559	54413	3.93643	3.61009	4.20789	3.65622	3.17735	3.12063	2.55374	3.89107	3.88195	3.75824	3.38309	4.08874	3.77792	4.05514	3.96079	3.64844
KRI1	68445658	65095	3.45076	2.10417	3.10855	2.39463	2.86851	2.47981	1.56424	3.14828	3.17802	3.25379	3.15613	3.28347	2.9439	3.51259	3.03889	2.9207
KAT2A	68798262+70920039	2648	2.34437	1.99465	2.12534	2.16206	2.14342	1.92631	1.61195	2.43144	2.36775	2.32335	2.41147	2.28366	2.10114	2.08701	2.04612	2.05569
NELL2	68799004	4753	4.20709	3.35434	4.4227	3.39077	3.77261	3.42578	2.39115	4.3517	3.87584	4.07732	4.29829	3.68663	4.44066	4.12486	4.53667	4.12837
PCMTD2	68157388	55251	2.88785	2.34623	3.31022	2.4347	3.04547	2.529	2.02194	2.99819	2.59374	3.04856	2.59091	2.69741	3.00507	2.50009	2.75611	2.86537
AP3M2	70430808	10947	3.56196	2.49993	3.21127	2.54863	1.84052	2.48663	1.17984	3.41217	2.70981	3.18164	3.37143	2.74923	3.1139	3.52253	3.45948	3.49744
ARPC3	68193057	10094	3.98153	2.99775	4.15586	2.53939	1.52788	2.76516	2.72729	4.15753	3.71027	3.6862	4.04594	2.946	3.74316	3.89332	4.11985	3.4397
CDKL5	74000486+81600598	6792	3.2465	1.82979	2.67523	1.93256	2.30045	1.84571	1.48575	3.37908	3.61009	3.3862	3.39017	2.52185	3.6828	3.10481	2.99862	3.55374
CYP46A1	532667	10858	4.27713	3.27784	4.60501	3.6333	2.64646	3.69949	2.65613	4.19984	4.73931	4.51672	4.37996	3.69192	4.82375	4.1962	4.16376	4.49146
EXD2	70430726+81600556	55218	3.45533	2.08604	3.34533	2.60739	1.61945	2.07932	1.93468	3.21315	2.8926	2.93356	3.08662	2.71493	2.69741	3.27978	2.88691	3.22809
KALRN	70303678	8997	4.49981	2.57436	4.18398	2.91739	2.67419	2.54782	2.16842	4.31525	3.98168	3.55549	4.3555	3.4465	3.74688	3.89656	3.89203	4.39395
PPP3CB	71325360	5532	3.518	2.3911	3.4369	2.43367	2.19645	2.43333	1.85654	3.54734	3.49496	3.40888	3.45217	2.59353	3.27458	3.5257	3.53476	3.43963
DNAJB5	69549640	25822	3.58245	2.06651	3.69482	2.25363	2.2023	2.49194	2.07843	3.5527	3.67465	3.65968	3.87414	2.78122	3.34486	3.49715	3.32646	4.03845
PRKCE	69817312+75991096	5581	2.77758	2.09232	2.72831	2.24567	1.90141	1.99608	1.79107	2.86806	2.96176	2.87223	2.39063	2.39197	2.48289	2.65002	2.78272	2.46251
BAI3	69236855+71158445	577	2.16666	1.42754	2.04747	1.7433	1.90779	1.74235	1.29593	2.05341	2.3605	2.43019	1.96156	2.04477	1.82196	2.24354	2.09438	1.60789
MAN2C1	77620493	4123	2.08006	1.61877	1.89229	1.95455	0.798789	1.47907	1.41749	1.94646	2.05747	2.18355	1.9404	2.32125	2.0366	1.72305	1.72746	1.79803
USP30	70194642	84749	2.28733	2.39039	2.33712	2.35634	2.12118	2.53851	2.08515	2.37829	3.04551	3.14366	2.95247	2.71644	2.5821	2.78844	2.40019	2.71876
SAFB	69816482	6294	2.62093	2.10624	2.53399	2.47018	2.55075	1.45321	1.89784	2.604	2.44134	2.60667	2.78741	2.47565	2.60544	2.17579	2.27569	2.95258
ZFYVE27	75774663	118813	2.38035	2.0937	1.59462	2.09232	1.70236	1.91342	1.77359	2.28068	2.08418	2.18504	2.27131	2.50805	2.27732	2.23461	1.89736	2.28042
ZNF76	74581205+81600568	7629	2.33054	1.99253	2.23144	2.20795	1.52895	1.96289	1.97107	2.16227	2.61839	2.52648	2.52798	2.27983	2.21107	2.28814	2.17801	2.50076
NEDD8	393259	4738	2.98494	3.18647	3.41192	3.00441	2.37505	3.02874	1.99356	3.16684	3.3418	3.44058	3.37561	3.44684	3.58033	3.43752	3.59498	3.53191
PSMD3	393258	5709	2.84293	2.40128	3.06528	2.14503	1.92999	2.44164	1.45808	2.85559	2.61402	2.6408	2.30568	3.14929	2.94529	3.10415	3.27148	3.22802
EPN2	68632002	22905	2.27167	2.10488	2.81158	1.84831	2.07591	2.24598	1.19967	2.36804	2.52542	2.54178	2.57485	2.08745	1.90605	2.78779	2.90185	2.29443
LZTS3	68745018	9762	3.22567	2.53635	3.38209	2.41862	2.00693	2.51189	1.99732	3.32111	4.00557	3.84525	3.2221	2.54333	2.38999	2.79131	2.58981	3.14019
PRKAR2B	68666810	5577	2.93056	2.7182	2.40244	2.18562	1.7378	2.89236	0.903081	2.93549	3.91822	3.78086	2.50643	2.80098	2.35486	3.29723	2.12868	2.92572
AK5	71808699	26289	2.78405	2.19325	3.84043	2.5925	0.565076	2.24265	2.03944	2.86454	2.72433	2.78099	2.50044	2.68142	2.63389	3.27402	3.652	2.55908
LRRC7	69526468	57554	3.21541	2.64047	3.54873	2.76027	-0.42482	2.68278	2.25438	3.42098	3.93012	3.77916	3.36841	2.94865	3.90909	3.31501	3.37999	3.63806
BRK1	69445415	55845	3.59602	3.25892	3.23579	3.1075	2.09772	3.12476	2.37967	3.65654	3.62027	3.70244	3.99419	3.02654	3.04282	3.43523	3.41523	2.95228
PIANP	69531043	196500	3.50304	3.181	2.59283	3.17886	1.73289	2.77036	2.38478	3.48793	3.25158	3.24158	3.10113	3.14241	2.92261	3.43289	2.34379	2.7867
CNPY3	70429483	10695	2.31091	2.61217	2.56392	2.45614	1.46896	2.34402	1.99005	2.30428	2.2727	2.30346	2.58941	2.60465	2.40148	2.31228	2.22512	2.04032
ZNF706	69838238	51123	1.75327	1.60897	2.41312	1.78475	1.80677	2.24038	1.82395	2.17074	2.40394	2.34475	1.96407	1.92127	2.34363	2.60949	2.72424	1.75889
CREB3	69080032	10488	2.04665	2.3269	1.51492	2.01067	1.38903	1.86812	1.9712	1.84043	1.89271	1.69676	1.39815	1.72543	1.99469	2.27782	1.72702	1.66251
UBE2M	69028246	9040	2.15951	1.9773	2.11215	2.03499	1.50662	2.27591	2.05398	2.08623	1.88892	1.82271	1.87697	1.55755	1.6114	1.98666	2.0162	2.16188
ASH1L	69526916	55870	1.83179	1.79076	1.86174	1.46781	1.10418	1.3092	1.58376	1.79311	2.4259	2.15595	1.96196	1.19024	1.42568	2.25119	1.90248	1.88816
ZNF365	70200776	22891	3.56941	2.0833	2.21424	2.37477	0.914469	1.79272	2.34895	3.73065	3.48183	3.28323	3.28299	2.42969	3.2779	2.95903	2.17652	3.03312
FAM171B	69608953+71161048	165215	3.18972	2.11741	2.83048	2.09642	-0.0921027	1.63777	1.80079	3.02083	2.47396	2.13085	3.06223	2.42364	2.6155	3.03269	3.03556	2.83701
GABRB3	69256872	2562	3.24177	2.34837	3.67839	2.35626	0.712522	2.33503	2.20322	3.0854	3.39601	3.3184	2.72738	2.57948	2.20581	3.38294	3.66257	2.92808
HTATIP2	512749	10553	3.1117	2.41361	2.28352	2.30962	1.88504	2.11437	2.34125	3.21726	2.21845	2.81784	3.09553	2.61807	2.23894	2.62373	2.4684	2.46555
SLC8A1	69816876+70795325+79394336	6546	2.60391	2.31115	1.91595	2.23884	1.30652	2.28486	1.80029	2.9267	2.08254	2.26694	2.16021	2.33365	2.59076	2.57727	2.92726	2.53795
AMD1	70230927+75826627	262	2.4316	1.89135	2.18087	2.34276	1.35122	1.5562	2.02766	2.26984	2.20751	2.24552	2.26093	2.37991	2.27714	1.84942	2.27218	2.11297
DHX36	69626867	170506	2.23679	1.95451	2.13116	2.36699	1.81772	1.91809	2.18393	2.22647	2.18462	2.12621	1.74297	1.73679	2.13057	1.54691	2.06621	1.57144
UBQLN4	70445574	56893	2.36615	1.71799	2.01072	1.95292	1.0529	2.30684	2.35652	2.2822	2.31113	2.20256	2.20916	1.80042	1.91883	1.51286	1.78279	1.92698
RUFY1	69873337	80230	1.89776	1.55527	1.40191	2.09056	1.28307	1.23345	1.88136	1.77626	1.66275	1.12021	1.99289	1.57509	1.46697	1.94177	1.70431	1.6469
DBNDD2	67936386	55861	2.46711	3.18828	2.75744	2.88138	2.78815	3.28122	3.03468	2.66078	3.36617	2.90787	1.92304	2.0015	2.82459	2.57661	3.07754	2.00847
ARHGAP33	68843937	115703	2.90356	2.55705	2.88587	2.52769	4.66794	2.17719	2.63074	2.81051	3.65607	3.42124	2.72621	2.69	2.05826	3.52923	2.95002	3.31314
C1ORF21	75774649	81563	2.28035	1.93588	3.24362	2.4089	4.08079	1.92215	2.20697	2.54653	2.09305	1.91598	2.38233	2.76295	2.01619	2.66622	2.83472	2.57403
BRD2	70305496	6046	2.15171	1.49258	2.65117	1.25323	2.86941	1.91295	1.91086	2.14598	2.20546	2.33059	2.18209	1.87139	1.83879	2.07403	2.17804	2.21979
TXLNB	71492982	167838	2.86656	1.8116	3.10277	1.8198	3.56927	1.86007	1.85861	2.50281	2.64156	2.69685	3.08962	1.72377	2.02441	2.68176	2.66763	3.01771
CORO2B	68845275	10391	3.69398	2.36864	3.94786	2.6018	4.8149	2.55734	3.07824	3.65904	3.96653	3.81478	3.58266	2.60102	3.70695	3.30249	4.02232	3.71247
SLC7A8	72001998	23428	2.86301	2.27686	3.03682	1.92709	3.82003	1.98844	2.08644	2.85455	2.45292	2.51458	2.44362	1.72348	3.21978	2.4916	2.88073	2.96589
MEGF9	70946506	1955	3.47857	2.55113	3.53717	2.56478	3.03118	2.44724	2.77467	3.41692	2.49538	2.16169	3.28326	2.32275	3.54776	2.67093	3.68699	3.18689
PPM1L	70300887	151742	2.14397	2.30826	2.1703	1.88052	3.05392	2.71946	2.99435	2.23369	2.13597	2.04848	3.22155	1.66982	2.89149	2.8363	2.61955	3.41198
STXBP5L	69887433	9515	3.0078	1.55327	2.76685	2.37309	3.47563	1.04944	2.17335	3.11494	2.69654	2.72997	2.46832	1.95141	2.03922	2.37211	2.60843	3.11954
PGBD5	70300756	79605	3.56231	1.78477	4.37593	1.86667	3.94808	2.30293	2.78219	3.47532	3.37269	3.37904	3.68627	1.56693	3.37227	3.46779	3.85281	3.73908
CNRIP1	71211578	25927	3.75891	2.35988	3.58537	2.6182	3.4329	2.24712	2.71167	3.57938	2.01478	2.16827	3.0257	2.68287	2.12588	3.07951	3.6296	2.76069
ROCK1	71570744	6093	2.68882	2.02085	2.9127	1.66985	2.93285	1.44289	1.93491	2.62931	2.12395	2.0505	2.9082	1.97421	1.73872	2.75307	2.93198	2.52822
SCHIP1	79360330	29970	4.19287	2.51034	3.69908	2.08059	3.35718	2.52292	2.03294	3.75358	2.54046	2.6559	3.63523	2.28136	2.48378	3.35094	3.74769	3.62403
ZEB2	68844468	9839	3.70304	2.78468	4.11461	2.37747	2.53666	2.91423	1.73683	3.49327	2.95449	2.5222	3.21947	2.09333	1.96273	3.13543	3.99162	3.25877
HPCA	75750508	3208	4.02419	3.38822	4.30504	3.62528	3.26933	3.27357	2.95942	3.92544	4.66872	4.44514	4.04958	3.08935	1.92185	3.78273	4.31136	4.27555
MRAS	69201588+71764156	22808	2.9738	2.13349	2.92494	1.92875	2.03904	2.27729	1.60142	2.61557	2.73229	2.5611	3.03758	1.65399	1.73655	2.31613	2.39677	2.90762
GNAQ	71280511+74359485	2776	1.80067	1.91731	2.42869	1.52249	2.45552	1.779	1.42821	1.81296	1.41763	1.35715	1.72394	1.69765	1.47254	2.05258	2.37438	2.13799
TOMM34	532647	10953	2.26634	1.49325	3.48905	2.31666	2.03426	1.65224	2.84212	2.43091	2.09984	1.87304	2.9587	1.17766	2.34175	1.93361	4.02396	2.82104
TLN1	71489782	7094	1.75442	2.28393	1.94452	2.10414	2.05297	1.74812	2.46041	1.66951	2.44624	2.54062	1.59902	1.89932	1.91293	1.76374	1.60806	1.97587
GUSB	69134262	2990	1.60607	1.74473	0.940597	1.77572	1.53613	1.93558	1.55497	1.4154	1.53431	1.81741	1.15312	1.89149	2.12559	0.955173	0.739133	0.990413
PPARGC1A	70813293+71022954	10891	1.4867	1.85547	0.824801	1.91505	0.540336	1.8716	1.8304	1.67136	1.98924	1.99132	1.49418	1.74356	2.09449	1.36401	0.947538	1.40026
KMT2B	70203513	9757	1.05728	1.19847	1.1427	1.2365	0.49065	1.47275	1.16577	1.09293	1.05496	1.17582	1.22734	1.30965	1.58256	1.23033	0.987457	1.01103
KIAA0195	71656916	9772	2.14708	2.1098	0.537564	2.27253	2.44883	1.86323	2.41495	2.12812	2.17183	2.35864	1.49493	2.04782	1.39793	1.83174	0.97528	0.873612
GNL1	392922+70918922	2794	2.44907	1.47304	2.13395	1.68845	1.06064	1.68287	1.90174	2.21121	1.87323	1.38914	2.30976	1.60958	1.89747	1.66971	2.22735	1.97978
KIAA1191	378550+81599638	57179	2.43781	2.13488	2.56032	1.98554	1.52859	2.01399	2.29791	2.35077	2.21942	1.91503	2.41094	1.79583	2.11679	2.22432	2.75316	2.1668
PGM2L1	545100	283209	3.32731	3.66007	4.27023	3.5719	2.49836	3.72672	2.833	3.96816	2.84265	2.84435	4.73524	3.18195	3.42711	4.45863	4.3937	4.33906
PSMA1	413778	5682	2.33355	2.05054	2.57863	1.84284	0.958621	1.90914	1.75821	2.19801	1.22581	1.53195	2.23129	1.95019	2.26494	1.97419	2.50946	2.01505
AATK	71213880	9625	2.60137	3.40858	2.14634	3.47143	2.81871	3.59883	3.67547	2.8757	2.6835	2.63266	2.6891	3.2257	3.42952	2.38353	2.69931	2.61359
KIF5A	79360322	3798	3.10726	3.85501	1.9839	3.74434	2.70464	3.82716	4.07898	2.84509	2.45104	3.00911	2.99067	3.45205	3.90011	2.23537	2.33979	3.07561
CHD6	69443451+70812978	84181	1.86904	2.81247	1.42638	2.6996	1.89986	2.7756	2.91471	1.95898	2.09441	2.13255	1.92241	2.35978	2.38721	2.03557	1.79576	1.77593
RIT2	70429399	6014	2.5495	4.11572	2.5664	3.90529	2.77728	3.62678	4.06769	2.59758	2.47076	3.01829	2.2421	3.90376	3.77423	2.29549	2.26531	2.51785
FBXO3	69103916	26273	2.36154	3.06822	1.22523	3.14972	1.50254	2.98884	3.08052	2.3464	2.37002	2.57307	2.44665	2.77268	2.82845	1.75405	1.5384	1.99633
SLC30A9	73573181	10463	2.45539	3.11315	1.28063	2.87058	1.8249	3.40607	3.51855	2.41712	2.22078	2.06336	2.35301	2.83263	2.87577	2.1507	2.1831	2.23563
ACHE	68924841	43	2.01691	4.1795	1.72922	3.97558	2.51245	4.27306	4.49113	2.32125	2.2863	2.91796	2.21718	4.3003	3.67112	2.46685	2.45458	1.55466
ARL2	69837974	402	1.97997	3.24963	1.10926	3.10842	2.13724	3.00729	3.38242	1.8949	2.06252	2.14914	2.08446	2.76349	2.20311	1.84539	1.53786	1.11265
NDUFA6	69114998	4700	2.30126	3.22286	1.60572	3.2568	2.72207	3.22626	3.48582	2.34406	2.19094	2.40886	2.2761	2.93423	2.95871	2.42313	2.33255	2.08918
NDUFB8	71234620	4714	2.63168	3.53501	1.96951	3.54553	2.66191	3.51168	4.01402	2.68503	2.23525	2.34968	2.30647	3.02358	3.07173	2.32204	2.78799	1.87183
PAIP2B	71612166	400961	1.6276	3.15307	0.848598	2.94105	1.69113	2.92505	3.15829	2.05368	2.12261	2.05305	1.58954	2.91537	2.38991	1.76725	1.07778	1.53781
BCAP31	79544798	10134	1.58987	2.95418	0.947466	2.51437	1.63682	2.54427	3.02011	1.70386	1.89739	1.59484	1.42849	2.88585	2.09454	1.74164	1.7038	1.85226
ANAPC2	69526617	29882	2.25996	2.90776	1.22392	2.72109	1.15875	2.78733	3.11762	2.21954	1.6496	1.83994	1.83525	2.53136	2.77892	1.8755	1.58959	1.21272
TMEM55B	69529095	90809	2.30333	2.73859	1.31206	2.59815	1.32312	2.60806	2.81425	2.06679	1.44209	1.41366	2.12445	2.77542	2.54662	1.94055	1.71378	1.69553
FDPS	69113674	2224	2.72281	3.4355	1.58843	3.22257	0.657755	2.87561	3.34313	2.70535	2.11455	2.62431	2.36433	3.14841	3.0842	2.56533	2.11981	1.64745
UBR4	71232607	23352	1.9045	3.2348	1.47935	2.95979	1.79036	3.1011	3.14811	2.05086	1.85973	2.26255	2.22906	2.695	2.84214	2.17855	1.88742	1.64426
SCARB2	68546500	950	2.50595	3.35533	1.87925	3.02546	1.50308	3.26336	3.05208	2.68129	2.16628	2.54046	1.98145	3.22933	2.62572	2.54624	2.33272	2.12158
CLUH	71380477	23277	2.0997	2.48	1.74668	2.52359	2.11786	2.38271	2.83196	2.05822	1.7027	2.03873	2.01782	2.45655	2.29297	0.916862	1.78728	1.61439
CPSF2	71610841	53981	3.63879	3.64523	2.49212	3.47772	1.46349	3.59671	3.65707	3.29613	2.33109	2.85954	3.14278	3.57407	3.19795	2.2392	2.45588	2.5374
ISCU	69012938	23479	2.80697	3.5271	2.49871	3.13135	1.78157	3.31361	3.64187	2.71167	2.15546	2.63133	2.73	3.16134	2.72343	1.88687	2.69697	1.64201
LPIN1	69838111	23175	1.77819	2.87761	1.27811	3.05917	2.11099	2.87161	3.22571	1.51648	1.777	1.91006	2.21191	2.60554	2.03931	2.01221	1.205	1.83685
SLC27A4	1921	10999	1.93656	2.44852	1.21567	2.3763	1.72548	2.42568	2.64839	2.06653	1.11849	1.6069	1.88032	2.16362	1.94106	1.97347	1.45728	1.36418
FBXO44	71281289	93611	1.55805	2.83816	1.45436	2.78583	1.82978	2.52172	3.20067	1.59952	2.25124	1.9496	2.6978	2.22873	2.73607	2.38855	2.01366	1.85484
NGDN	68743966	25983	1.49133	2.1855	1.68708	2.31965	1.74164	2.35439	2.49601	1.51084	1.72068	1.79693	1.41618	2.00317	2.15037	1.94249	1.85163	1.00462
SLC9A3R2	73573187	9351	1.47384	2.4347	1.10108	2.5267	1.64092	2.95377	3.05245	1.48758	2.04999	1.83957	1.45429	2.08252	2.21512	1.49922	1.48744	1.54459
ABAT	68918934	18	1.6983	3.38417	1.37149	3.24641	3.11064	3.19583	3.48792	1.39926	2.87579	2.20776	1.49306	3.67604	2.48864	2.2615	1.99985	1.85967
CACNA2D2	69236921	9254	1.60535	3.46727	0.637065	3.42156	3.12841	3.49043	3.31869	1.53039	2.50356	2.80684	1.21332	3.09254	2.5015	1.06864	0.649975	1.42567
PODXL2	75692873	50512	2.86508	3.93464	1.52936	4.01909	2.88247	3.5907	3.73528	2.6756	1.48144	2.22947	2.77615	4.20134	2.91714	2.69139	1.9797	2.23293
TNRC6A	633281	27327	1.71336	3.5062	2.09432	3.31292	3.10027	3.36207	3.24055	1.67043	1.34593	2.62408	2.30979	3.49351	2.64252	2.36073	1.76213	1.58416
ALDOC	275696+71022960	230	1.21384	3.24318	2.08437	3.56344	3.48679	3.26974	3.08631	1.50074	2.61177	1.9921	1.23344	3.58558	2.51605	1.63605	1.97764	1.69601
ATP1A4	69526946	480	2.09152	3.00876	2.23553	3.00557	3.42938	3.19183	3.53132	2.03051	2.69827	2.19487	2.19371	2.83053	2.75481	2.05897	2.58662	2.06803
FNBP1	73906077+75695662	23048	2.08888	3.18466	1.90205	3.14062	3.80261	3.2682	3.26238	2.11758	2.61494	2.40384	2.26512	2.77002	3.04284	1.92498	2.2433	2.22868
PTGDS	68192996+852	5730	2.30631	3.85356	2.07981	3.42722	3.2653	3.88115	3.75668	2.10801	2.76703	2.47916	2.09146	2.41839	3.21265	1.46248	2.50173	2.37053
GPR37L1	69257546	9283	2.08947	2.82526	2.28019	2.88216	3.65342	3.06674	2.95327	1.97195	2.66457	2.50919	2.08865	2.97172	2.37139	2.02571	2.3259	2.03162
GPRC5B	68633038	51704	2.89094	3.63054	3.30162	3.65952	3.58774	3.9003	4.06722	2.59316	2.76483	2.89039	2.53725	3.02375	2.87585	2.69899	2.58725	1.86986
C6ORF136	69202555	221545	1.84706	2.9094	1.8691	2.75829	3.46114	2.73484	2.9738	1.82881	2.21543	2.23069	1.94321	2.62476	2.37717	1.76266	1.93009	1.94326
RANBP10	71612185	57610	2.08466	2.74483	2.49943	2.54653	2.86918	2.65583	2.87699	1.92829	2.231	2.06171	2.47339	2.50383	2.71533	2.59286	2.78441	2.28425
MRPS15	68545366	64960	2.75443	3.13346	2.90022	3.21085	3.32787	2.98435	3.20886	2.82492	2.26926	2.43448	2.20858	3.25321	3.03334	1.99736	2.74798	2.09553
TMBIM1	72182992	64114	3.12132	3.78245	3.05566	3.72278	3.90856	3.49643	3.86961	3.02503	3.28404	3.16242	2.63735	3.75605	3.09937	2.58211	2.85274	2.50062
SERINC5	68745570+77790714	256987	2.04341	2.74562	1.69689	2.71444	1.78214	2.76474	2.50832	1.74524	2.49005	2.29434	1.51327	2.06789	2.02645	1.67324	1.93834	1.89619
CTSV	307+77924480	1515	1.73604	2.6443	1.32296	2.17934	2.33667	2.49406	2.5106	1.79732	1.87045	1.58918	1.53572	2.75178	2.20846	1.22845	1.54233	1.55611
GJA1	2256+79632242	2697	2.12518	3.06223	2.62986	3.15203	3.57963	3.45373	2.83389	1.99079	2.61612	2.69324	1.51866	3.58925	2.63612	2.37441	2.68021	2.31119
MTSS1L	69816494	92154	1.649	3.21728	1.77982	2.94308	3.24204	3.2219	2.92006	1.85244	1.98535	2.17025	1.518	3.03832	1.85525	2.92443	2.1752	1.50682
BCAN	155+156	63827	1.32497	2.33049	1.43798	2.31851	2.60862	2.70851	2.35288	1.22813	1.83093	1.96396	0.706994	2.25833	1.61651	1.13388	1.5137	1.06783
PELO	790	53918	1.43835	2.03464	1.29835	2.17676	1.74292	1.98408	2.08479	1.40247	1.49813	1.37827	0.890095	2.03449	1.46215	1.31963	1.28174	1.03248
ITSN1	1366	6453	1.66892	2.63589	2.50016	2.62974	2.10851	2.72651	2.96824	1.91754	1.49805	2.05686	1.3732	2.22455	2.89979	2.29426	2.53531	1.63665
PYGB	227737	5834	2.26161	3.4942	3.59567	3.55527	2.62646	3.26852	3.55781	2.38228	2.23871	2.28883	2.0988	3.11137	2.7866	2.0472	3.22796	2.50673
MAP3K4	71724870	4216	1.52584	2.31833	2.97986	2.61676	1.59576	2.27043	2.81488	1.69468	1.28214	1.71769	1.03968	2.28995	2.21734	1.35609	1.5808	0.889353
GMFB	1727	2764	2.08237	3.08391	2.35037	2.54327	1.6043	3.28177	2.87942	2.26201	2.48718	2.29167	2.09634	2.41215	1.17093	3.25089	2.77387	2.02765
GNG11	1733	2791	1.42917	3.33561	1.2848	2.53321	1.65352	3.06014	3.12903	2.07375	2.13114	2.11645	2.09253	2.26032	1.53584	2.63867	1.9692	1.28717
GPR37	2272	2861	1.12587	2.9276	1.48511	2.82441	1.92698	2.59497	2.99876	1.78153	2.20231	2.03865	1.50495	2.18864	1.62029	2.02909	1.86629	1.53122
GNAS	510+511	2778	1.68569	2.89384	1.83966	2.81992	1.86546	3.00912	2.71643	1.76789	1.9106	1.99556	2.24153	2.79146	2.5516	2.58651	2.39407	2.10691
ITFG1	2140	81533	2.17348	2.6183	1.61216	2.69074	2.08918	2.5885	2.60553	2.13106	2.17682	2.16121	2.23454	2.52359	1.41067	2.40814	2.42383	2.15301
RAB13	68637581	5872	2.33472	3.19989	2.4015	2.6741	1.93293	3.35142	3.09635	2.33298	2.3466	2.84849	2.38925	2.73904	2.46451	2.11451	2.52836	1.7412
UBE2V1	67979036	7335	2.50031	2.91517	2.13507	2.5202	1.90025	3.38644	3.07746	2.77905	2.23627	2.52575	2.84776	2.544	1.79418	2.13158	2.09325	1.97618
MNS1	68745522	55329	1.39979	2.24064	1.61725	2.38963	1.19663	2.41337	2.10853	1.32263	2.02784	2.10932	1.28395	1.96241	1.79354	1.99764	1.55931	2.06625
ALDH5A1	69526552+77793209	7915	1.04952	2.3097	1.60928	2.29875	1.41179	2.63133	2.48704	1.2983	1.96738	2.30219	1.16217	1.88839	1.63449	1.1505	1.29157	1.34115
ATP5SL	75774634	55101	1.22583	2.19115	0.57854	2.27069	1.40301	2.05691	2.29582	1.44598	1.60915	1.70837	1.32353	1.98431	1.63766	1.63891	0.979088	1.45185
NRSN2	74579404	80023	2.09096	4.33541	1.91168	4.06933	2.90718	4.12278	3.8397	1.7613	3.64155	3.94563	1.96105	4.11865	3.96924	3.4168	2.83396	2.09743
OLIG1	70437828	116448	0.691126	2.42589	1.03615	2.30145	1.33694	2.48665	1.63773	1.1182	2.2758	1.76486	0.725997	2.27042	2.03843	1.43544	1.47055	1.1405
ATP1B3	69526952	483	1.75033	2.85588	0.992158	2.73382	1.76189	3.19771	3.29079	1.72534	2.40802	2.01457	2.00302	2.60286	2.27329	1.64983	1.31663	1.36153
SEPP1	79903768	6414	1.41716	3.04341	1.44237	2.70015	2.6457	3.2696	3.34055	1.21368	2.47439	2.12338	0.908789	3.01637	2.43292	1.26798	1.74196	1.26132
CA2	69014434	760	1.38045	3.69062	1.86205	3.54059	3.54201	3.78004	4.06083	1.64067	3.2529	2.6476	1.02435	2.53273	3.20135	1.6156	2.73457	1.40152
CLDN11	74581223+77924438	5010	0.896129	3.81869	1.64059	3.61407	2.97978	3.84881	3.62767	1.91786	3.41983	2.66077	1.81591	2.39704	3.10253	1.32533	2.32728	1.69329
CRYAB	72182998	1410	1.44722	3.87843	1.61949	3.57245	2.85635	3.87373	3.926	2.0327	3.43058	2.71059	1.46344	2.93377	3.22279	1.43293	2.45654	1.92101
MBP	79632288	4155	1.96909	3.78672	1.78779	3.55064	3.59299	3.87868	3.78354	2.0489	3.25229	2.99529	1.38839	3.02601	3.29556	1.92123	2.39222	2.25168
PACS2	70227932+77799039	23241	1.16503	3.46832	1.3084	3.1304	2.17333	3.59932	3.50954	1.71013	2.82509	2.39279	0.862784	2.75994	2.81998	1.62922	1.84732	1.34121
QDPR	631703	5860	1.16602	3.80546	1.73724	3.45018	3.1078	4.00756	3.884	1.86845	3.05544	2.3803	1.55593	2.65784	2.67843	2.02375	2.8126	1.68493
RNF13	69028348+70813281	11342	1.50031	3.13877	1.32089	2.83316	2.61317	3.0853	2.96388	1.83206	2.41085	2.15372	1.33133	2.03407	2.59069	1.02043	1.42786	1.22836
MAG	69736418	4099	1.17052	3.78818	1.43976	3.7045	2.77829	3.70499	3.76988	1.78213	3.27035	2.52827	0.845261	2.80424	3.26786	1.24482	2.22887	1.32953
NDRG1	70429303	10397	1.08227	3.26837	1.21098	2.96208	2.23511	3.18428	3.23358	1.63219	2.78263	2.20511	0.561199	2.52617	3.17088	0.839912	1.91332	1.03137
MOBP	69174034+69201510	4336	0.927731	3.36224	0.981877	3.15852	1.90793	3.37437	3.04122	1.60205	2.91164	2.35833	0.811759	2.3445	2.79762	0.954678	1.68749	1.18668
WSCD1	68844074+77791968	23302	1.34154	3.48121	2.92556	3.17691	2.69091	3.39903	3.33492	1.88745	2.62693	2.18158	0.940169	2.37924	2.86246	2.29941	3.59147	1.07404
2022-09-04	69113542	5414	1.67441	3.2998	1.18887	3.40708	3.47052	3.32826	3.52726	2.33141	2.72995	2.47741	1.95323	2.19034	3.07854	1.20436	1.60918	1.55099
MAP2K6	69751992	5608	0.499534	3.40359	1.36222	3.32377	3.01322	3.59052	3.59787	1.52843	3.0966	2.38633	0.982507	1.98151	2.76727	0.861489	2.12732	1.47472
PLEKHG3	69173232	26030	1.24717	3.0316	1.40571	2.71407	2.90684	2.73507	2.90519	1.24007	2.63906	1.98573	0.88223	2.02924	2.35305	1.12122	1.56804	1.48617
SOX10	75694718	6663	0.593774	2.35845	0.756513	2.18036	1.35561	2.32839	2.00234	0.918459	2.19655	1.68874	0.545892	1.83667	1.80444	1.18919	1.20534	1.46993
TSPAN2	70919561+73712756	10100	0.525503	2.87117	1.10446	2.81081	2.98608	2.90498	2.06759	1.13214	2.59417	1.80733	0.289683	2.30593	2.34081	1.01893	1.8336	1.27765
CHCHD10	75197594	400916	1.73091	3.00446	0.741971	2.67581	1.81748	2.99601	3.25282	1.93955	2.70943	2.73303	1.42809	2.4035	2.31036	0.868554	1.52093	1.60086
TALDO1	70474035	6888	1.23324	2.73228	2.64881	2.19267	1.76467	2.69089	2.85823	1.74617	2.3869	1.96644	1.0716	1.04223	2.04064	0.878909	2.36815	1.31761
DNAJC18	69095955	202052	2.32255	2.96912	3.13343	2.68671	2.45478	2.84397	3.28841	2.44716	2.67284	2.74682	1.7977	2.35032	2.2704	2.13097	2.2828	1.59115
ESPL1	69672150	9700	1.6915	2.08398	1.34437	2.2071	2.10693	2.53128	1.7113	1.72062	2.02154	1.91747	1.83365	1.68294	2.26657	1.73416	1.32338	0.326039
IVD	71610855	3712	0.639509	2.04433	2.05651	2.21294	1.60975	1.89776	2.399	0.9229	1.40176	1.20509	1.00313	2.12451	1.68056	1.63649	2.03263	1.46316
SLC25A10	75692727	1468	1.55535	2.11049	0.930837	1.92296	1.23053	1.80824	1.91847	1.56951	1.44781	1.44745	1.30531	2.24708	1.39057	0.94858	1.28419	1.38516
LONP2	71764547	83752	2.09878	2.65896	1.95931	2.56344	1.99285	2.92881	2.8186	1.84717	2.12419	1.93809	2.19215	2.74779	2.23116	1.11869	2.25695	2.31479
SDF2	69102926	6388	1.55239	2.13768	0.74687	1.99016	1.99437	2.19409	2.42976	1.18103	1.13585	1.1565	1.49799	2.47902	1.35109	1.72343	1.32427	1.5089
CCNDBP1	532590	23582	2.51712	2.9193	2.12474	2.84054	3.04417	2.16295	2.91118	2.32378	1.6789	2.05156	1.85538	2.61915	2.69145	1.85566	2.11028	1.93997
SLC25A17	69059768	10478	1.62619	2.15733	1.22668	2.21602	2.35893	1.97146	2.48088	1.444	1.46531	1.79462	1.03931	1.97037	2.19143	0.950405	1.18244	0.695548
KIF13A	70295410	63971	1.66528	2.18834	1.51533	2.61827	3.34765	2.24061	2.68481	1.74768	2.23567	2.1819	1.85085	2.43265	2.80868	0.406533	1.39595	1.43572
FAM210A	68546007	125228	1.76173	2.47928	1.12309	2.34345	1.47078	2.62733	2.89166	1.71185	1.37078	2.18604	1.03347	2.39941	1.79914	1.8934	1.34105	0.467568
MRPS22	68743996	56945	1.15041	1.99946	1.26427	2.19633	1.66997	2.41371	2.30104	1.19038	0.855386	1.29473	1.07502	1.48271	1.62052	1.91397	1.85677	0.545394
LIMK2	71724553	3985	1.33866	2.28044	1.14956	1.89626	0.853617	2.19085	2.58478	1.14014	0.956699	0.934015	0.855025	1.9485	2.21882	1.77863	1.1403	0.210943
ACSL3	68444714	2181	0.94429	2.56153	1.39473	2.27498	1.50519	2.18651	1.96491	1.05413	1.78641	1.58746	1.15486	1.90359	2.69311	0.939662	1.51528	1.59678
CACNB2	69236933	783	1.82648	2.58571	2.04595	2.46686	2.55371	2.77145	2.6486	1.53377	3.04557	2.2458	1.76083	2.64972	3.12367	1.88984	2.47362	1.25709
CLASP2	71211477+71724852	23122	1.49367	1.47438	1.54157	1.96396	0.613006	1.36921	2.16395	1.65866	1.36909	1.19622	1.0535	1.97381	2.38207	0.936609	1.6852	1.49808
SIK3	69529059	23387	1.41792	2.00019	0.708914	2.40681	0.891071	1.44887	2.60303	1.34619	2.17964	1.9423	1.63765	2.06914	2.67512	1.10286	0.779613	1.69975
DAAM1	75197516	23002	1.86429	2.62744	1.37918	2.45397	1.36482	2.35256	2.38801	1.83253	1.92637	2.36524	1.69407	2.61	2.27119	1.97529	1.81226	1.14937
PFDN5	68498271	5204	2.42431	2.71203	1.69863	2.67335	0.335172	2.36344	2.54904	2.18019	1.70256	2.11371	2.10097	2.53332	2.16271	1.62499	1.78691	1.49263
SOD1	79749602+993	6647	1.42178	2.20171	0.765088	2.10391	0.301735	1.56622	2.10972	1.11764	1.67476	1.75612	1.22787	2.38282	1.78908	1.31395	0.980297	1.14469
IQSEC3	71495723	440073	1.00441	2.65746	1.32911	2.25125	1.5973	2.62125	3.07655	1.09418	1.09269	1.38212	1.67374	2.26171	1.43438	1.1388	2.3919	1.28676
ANKRD33	2007	341405	1.66919	2.77843	2.02888	2.40799	2.58983	2.99891	2.68581	1.74653	1.8085	2.05757	2.27643	1.48568	2.87727	2.2366	1.96148	2.11728
NDUFV3	13+68301933	4731	0.971979	2.41723	2.27893	2.13253	2.17481	2.76296	2.33722	1.30906	1.66146	1.83914	1.29377	1.42438	1.96119	2.04443	2.11053	1.49437
IKBKB	1751	3551	1.93563	2.62215	1.69655	2.17254	3.10744	2.91192	2.61763	1.56479	1.77392	1.98732	1.91835	1.91668	2.82102	3.1495	2.0785	1.94677
NTF4	1394	4909	2.07342	2.39766	1.35183	2.41262	2.23073	2.17951	2.11815	1.99801	1.47523	2.01621	1.93618	2.11188	2.4134	2.14229	1.56017	1.28221
UBASH3A	1087	53347	2.21123	2.26689	1.63016	2.48658	2.3312	2.19929	1.98292	2.19885	1.96317	1.81595	2.22215	1.51312	2.59821	1.29915	1.48307	1.74005
SETD7	68667156	80854	1.98004	2.78865	1.96273	2.00935	3.06851	2.80897	2.78166	2.33691	2.07142	2.1917	2.14036	1.86537	3.00864	1.91654	2.49265	1.91996
ISG15	68563110	9636	2.20808	2.78389	1.36677	2.15454	2.12051	3.36947	2.69037	2.06421	2.26616	2.69658	2.19989	2.42566	2.23628	2.62371	1.52082	2.18337
NR4A2	733	4929	1.37416	3.137	1.62286	2.37801	2.50771	2.90823	2.15821	1.4793	1.83673	2.26498	0.974165	1.61508	2.17695	1.99348	1.72421	2.44585
CASKIN2	68744444	57513	1.54826	2.84544	1.1222	2.06726	1.27025	3.14662	2.30005	1.6016	2.02832	2.02175	1.47895	2.01384	1.91005	1.83702	1.39796	1.36937
RASSF2	68744432	9770	1.24748	2.31546	0.614211	2.0668	1.63462	2.31664	1.91296	1.26736	1.83299	1.0887	1.16131	1.61668	1.85619	1.56945	1.01503	0.769642
STMN4	1007+1008	81551	0.841868	2.12307	1.23414	2.19155	1.91974	2.36453	1.66074	1.46876	2.10091	1.76094	1.59879	2.25017	2.63044	1.73779	1.42392	2.34642
ARHGDIG	2042+79544844	398	1.91873	2.86555	0.967803	2.65133	1.77291	2.4685	2.48127	2.00114	1.1791	1.25101	1.70279	2.27701	1.58037	1.90937	1.5239	1.87807
HES7	2290	84667	1.32801	2.81725	1.01587	2.57907	1.83406	2.60926	2.14176	1.15353	1.98215	1.5283	1.99815	2.59847	2.29766	2.45443	1.30111	1.25447
SCNN1G	1919+77454641	6340	1.31033	2.13697	0.827088	1.99985	1.45042	1.85076	1.63262	1.44337	1.12372	1.35879	1.54961	1.57227	1.71465	1.63024	0.881146	1.50966
TRAF5	2694	7188	2.17025	2.90695	1.17233	2.73476	2.7114	2.91131	2.30045	2.03311	1.62378	1.92809	1.63751	2.61302	2.91212	2.1394	1.25249	1.93383
CRLF2	1883	64109	1.55344	2.61906	1.33352	2.7251	1.46547	2.39799	2.46441	1.47391	0.787176	1.39306	1.32718	2.23214	2.03792	1.11958	0.962913	1.70419
CANT1	68666493	124583	1.76208	2.0826	1.80384	1.86646	2.12293	2.37801	2.09395	1.38374	1.50858	1.50051	1.77762	1.2026	1.82607	2.18017	1.86503	1.83096
TMEM97	68666511	27346	1.7337	1.97522	1.18392	1.65553	2.16839	2.41272	1.40938	1.73898	1.5256	1.2833	1.74899	1.26904	1.35568	1.8571	1.34792	1.57976
CHORDC1	69015763	26973	2.07547	2.28889	2.10205	2.4505	1.42355	2.38386	1.99684	2.13776	1.70149	2.00822	1.37885	2.5125	1.99404	1.38788	1.75913	0.978449
MKNK1	71610882	8569	1.69826	2.43181	1.92225	2.39836	1.44699	2.04016	2.0666	1.70086	1.3363	2.05514	1.29452	1.92799	2.09688	1.4322	1.60323	0.803792
LIN7C	74822936	55327	2.58924	2.40053	3.11617	2.60356	1.50932	1.46343	2.47348	2.55138	2.15423	2.30109	2.01801	2.73082	2.13659	1.63666	2.65195	1.81007
WBP1	69080018	23559	2.72162	2.84381	2.30807	2.58423	2.09717	1.97995	2.24709	2.64476	2.37817	2.68167	1.92572	2.75615	2.53328	2.00826	2.04096	2.06214
FAM193A	69529077	8603	1.65792	2.21298	1.54556	2.11882	1.51056	1.51936	1.7592	1.58018	1.43968	1.52282	1.90527	2.32394	2.03203	1.36702	1.38876	1.56809
RING1	69079988	6015	1.99153	2.51184	2.14108	2.60682	1.8877	1.88905	1.65201	2.33293	1.5063	2.07135	1.70053	2.97577	2.67213	1.49334	1.96149	1.8358
SGMS1	77910765	259230	1.3485	1.57284	0.798093	1.70809	1.75314	1.51318	1.46402	1.48563	1.48388	1.62369	0.804749	2.07255	1.63427	0.910867	1.05375	0.852458
CUL4B	100142517+532615	8450	2.24572	2.02496	1.50811	3.06349	1.72713	1.36342	1.97263	2.17525	2.12495	2.14514	1.74209	2.84642	2.0143	1.68527	1.43882	1.4639
IFT81	71656862	28981	2.16274	2.44054	1.66435	2.77104	1.08205	1.72529	2.49463	2.21959	1.09842	0.946122	1.63034	2.79758	1.92668	1.60146	1.79148	1.68848
NUP98	71656848	4928	2.26999	2.44564	1.98781	2.35442	1.60293	1.59044	2.30329	2.05304	1.9833	1.96239	1.57613	2.09142	1.94719	1.50821	1.7262	1.46841
KAT8	2418	84148	1.30082	1.96137	1.42167	2.18089	1.85645	1.53761	1.43011	1.52971	1.16317	1.0493	1.46135	1.96379	1.66129	1.36285	1.36417	1.60421
LSM10	71735827	84967	2.7082	2.83898	1.65855	2.86171	1.94277	2.49928	2.40109	2.61987	2.33357	2.98895	2.25151	2.5112	2.55633	2.12201	1.80741	1.44449
PPCDC	68744044	60490	1.82691	2.28818	1.23092	2.15312	1.12889	2.13405	1.93774	1.82261	1.8049	1.90256	1.40057	1.97408	2.02405	1.80228	1.51963	0.730051
EVX1	70303558	2128	1.78799	2.0119	1.60637	2.15759	1.46983	0.869137	1.91483	1.74056	1.74715	2.01121	1.2448	2.06197	1.89856	1.4988	1.36212	1.30209
ARAP3	69134280	64411	1.49414	2.12858	1.84161	2.20684	3.10942	2.58471	2.41366	1.71138	2.22044	2.16884	1.66673	1.10608	2.27459	2.21064	1.74865	1.8207
ENO3	69059972	2027	2.56259	2.64122	2.08297	2.87883	2.2812	2.93827	3.2442	2.8897	2.66686	2.77503	2.31182	0.758867	2.81243	1.65381	2.21163	2.16341
FKBP2	70528665	2286	1.99724	2.37663	1.30722	2.5661	2.33023	2.70792	3.16764	2.20041	2.51616	2.33046	2.13123	2.25893	2.50424	2.47198	2.15762	2.12939
TRADD	69134193	8717	1.72746	1.59841	1.91088	2.1859	1.77352	2.26868	2.54263	1.64973	2.29095	1.96034	2.104	1.40087	2.12438	1.91016	1.99731	1.2009
CHMP3	69013477	51652	1.90736	1.74203	2.02756	1.98765	1.59194	1.24966	2.42419	2.02953	2.59308	2.3732	1.83241	1.38301	1.53277	1.35911	1.58581	1.45843
HECTD1	70611162+71608374	25831	1.77729	1.45095	1.7772	1.6645	1.31844	1.51935	2.27122	1.67369	1.70409	1.69286	1.54889	1.13517	1.51296	1.18806	1.75729	1.63638
HEXIM1	71612179	10614	1.70621	2.02223	1.36527	1.91424	0.580745	2.34826	2.54008	1.62756	1.75313	1.55531	1.68189	1.56995	2.56816	1.61744	1.50848	1.53637
REEP1	74821680	65055	2.54042	3.0511	1.48955	2.58077	1.95667	3.1686	3.39941	3.01577	2.6605	2.55324	2.27499	2.65657	3.32234	2.04801	2.04691	2.28646
UBE2N	71280982	7334	1.96586	2.1559	1.8172	2.0832	0.522488	1.99875	2.60047	2.00639	1.08877	1.3333	1.80046	1.8598	2.0178	1.84472	2.16044	1.50925
EIF3J	71608352	8669	1.82003	2.38541	1.63476	2.18822	2.18083	2.30395	2.93041	1.86637	1.68262	1.71358	1.4992	1.48315	1.79484	1.52379	1.7791	1.47516
NDUFA4	69782139	4697	2.62519	2.54007	2.0732	2.87281	2.51009	2.5921	3.45438	2.58119	1.95917	1.71481	2.64163	1.71527	2.85224	1.66936	2.75707	2.42457
STX8	69114902	9482	1.39305	1.55127	1.04126	1.67775	0.779788	2.14638	2.35234	1.51526	1.35053	1.46124	1.6642	0.65856	1.51401	1.00244	0.948643	1.25354
LETM1	68798067+70918832	3954	1.41307	2.06858	0.960274	2.16834	1.41735	1.90624	2.36102	1.59837	1.1896	1.5162	1.42881	1.11705	1.80685	1.57255	1.2655	1.00394
CCDC92	671251	80212	1.892	2.25763	2.4738	2.99014	3.61976	2.26101	2.9763	2.39593	1.83226	1.6904	3.0516	2.48345	3.05024	2.18191	2.99234	3.03394
UBE4B	70194528	10277	2.19366	1.87841	2.30755	2.47133	2.27407	1.53234	2.51967	2.43248	2.73176	2.52896	2.94622	2.45508	2.65955	1.93258	2.55509	2.62389
EIF1AY	70473885	9086	3.26549	2.41506	2.52955	2.40053	2.25123	2.40709	2.93003	2.97414	1.68445	1.62728	2.83832	2.47917	3.03074	1.98549	2.72365	2.59656
TTLL7	69407827	79739	2.37728	3.2145	1.87039	2.96813	2.77528	3.27352	3.57781	2.22801	2.28467	1.16963	3.06977	2.42719	3.52615	2.39559	2.80474	2.82135
PLEKHM2	70300869	23207	2.36654	1.53625	2.21757	2.22269	2.06598	1.97715	2.69437	2.01049	1.72866	1.66803	1.82023	1.65312	2.44037	1.17011	1.75023	1.94196
COX14	69202388	84987	1.60813	2.21012	1.65305	2.15104	2.21611	2.37999	2.41891	1.986	2.04507	1.61924	2.23146	1.28222	2.0734	1.39851	1.746	2.32272
FH	67936414	2271	1.88292	2.46989	2.22367	2.60056	2.59232	2.57966	2.78004	2.31585	1.50627	1.41186	1.67007	2.68322	2.59384	1.88004	2.67299	2.79723
RNF220	70528073	55182	2.10858	2.30897	2.33471	2.1258	2.04475	2.22732	2.68304	2.21491	2.27677	1.90803	2.29201	1.79141	3.31772	1.83311	2.44585	2.28487
PEX6	72725	5190	2.07639	2.25833	1.80333	2.4351	1.27582	2.60807	2.83172	1.69673	2.40105	1.93025	2.21695	2.26464	2.42399	2.32089	1.92951	1.65907
STOML2	72724	30968	2.8156	2.996	2.13405	2.91446	2.15939	2.80021	3.03841	2.28379	2.71907	1.8122	2.56858	2.67988	2.89845	2.97041	2.16407	2.55888
C10ORF35	67787342+81600086	219738	2.38324	2.5356	2.55155	2.04407	2.73237	2.94158	2.07145	2.20353	2.19536	2.46899	2.62377	2.80329	1.94287	3.30436	2.94676	2.84656
ILF2	67815541	3608	2.90127	2.62135	3.55046	2.14947	3.59422	2.8178	2.06242	2.93522	3.28159	3.12069	2.96259	2.72726	1.56427	4.03577	3.53776	3.30498
POLR3C	68637688	10623	2.63908	2.7315	2.87589	2.34494	3.39036	2.68631	2.75943	2.65797	3.38374	3.0926	2.8598	2.39844	2.49918	3.8234	3.5027	3.63088
CSRNP2	67787345	81566	2.60361	2.26971	3.19506	1.28933	3.22346	2.73251	1.78611	2.48326	2.82757	2.80135	2.7382	2.16715	1.75032	3.99866	3.47318	3.19712
NUDT9	2445	53343	1.67387	2.42661	2.55595	1.75243	3.00318	3.19636	2.38032	1.57458	2.62249	1.95953	2.97712	1.67783	2.26985	3.10352	2.83859	3.33099
RBM15B	68797918	29890	2.05692	2.41653	2.26762	2.18929	2.76233	2.6195	2.40568	1.88332	2.43178	2.44241	2.80476	2.42059	2.6064	3.2681	2.70719	3.14676
MRPS21	68744803	54460	1.58647	1.67149	1.93108	1.54158	1.62414	2.35855	2.17427	1.61792	1.68613	1.74351	1.91642	1.38526	1.92132	2.10876	1.94004	1.62974
SH3BP1	71611753	23616	1.32856	1.84465	1.91442	1.75887	3.0781	2.67823	2.36792	1.40669	2.2392	2.50657	1.43715	2.0066	1.71905	2.94208	1.90487	2.49165
GTF2F2	68631929	2963	1.46724	1.94832	2.03985	1.33126	1.72271	2.77216	1.70314	1.4655	2.09078	2.34428	1.57153	1.71051	1.64112	2.74899	2.47106	2.22694
LOC100129361	71022918	100129361	1.67758	2.25907	1.4813	1.99656	1.81304	2.30897	2.11721	1.65996	1.89034	1.33651	1.96588	1.71868	1.20507	1.41551	1.59439	1.74534
TIMM8B	100144401	26521	0.961558	2.18693	1.74072	2.11016	1.41406	2.03726	2.37877	1.17643	1.96805	1.49409	1.74846	1.78227	1.29433	2.38051	2.34452	2.85125
GLTSCR1	70566310	29998	2.02292	2.0791	2.31172	2.28806	2.50786	2.76639	1.93078	2.071	2.04703	2.33946	2.3826	2.44488	2.28722	1.627	1.77058	1.32854
PLP2	71377711	5355	2.99445	3.05361	2.65206	2.65266	3.5014	3.31235	3.16369	2.77911	2.78807	3.73635	3.09643	2.43327	2.52249	1.52521	1.63619	2.70754
NT5C3A	69059851	51251	3.18979	2.97913	2.52553	2.88549	2.12194	2.72747	2.78239	3.06127	2.09789	2.25571	2.63583	2.85476	2.82097	1.36294	2.37734	2.69009
NTM	574	50863	2.23615	2.6904	0.574606	2.27524	3.18023	2.06209	1.6656	2.4859	2.27535	2.19927	3.06533	2.68949	2.218	2.28633	0.922828	2.72329
RIMS2	73424184	9699	2.4667	1.86551	0.803257	2.19885	3.65889	1.57898	1.32302	2.18762	2.44135	2.63789	2.02403	2.33038	3.15332	2.01207	1.12896	2.69485
FAF2	71492964	23197	2.01116	2.27114	1.9077	1.7965	2.54471	1.74358	1.9914	1.88865	1.74123	1.74567	2.26534	1.90808	2.07294	0.864211	1.47835	2.16
GREM1	69059946	26585	2.14186	2.63432	1.89714	2.46949	2.87729	1.35428	2.38187	2.15538	1.65313	1.95057	1.24009	2.43563	2.27613	1.68422	1.64126	1.59204
RHBDL3	71020887	162494	2.46843	1.82707	1.78063	2.37143	3.33104	1.03904	1.61081	2.53934	2.15987	1.9817	2.40815	1.91708	1.97057	1.95677	1.5728	2.62063
BRI3BP	69059878	140707	2.35882	2.5956	2.57248	2.43773	1.36552	3.06613	2.65756	2.05244	1.49675	1.54892	2.35508	1.6431	2.34725	2.11452	2.54662	2.4951
GDAP1L1	587406	78997	2.95538	2.59179	2.20444	2.16376	1.8417	3.073	2.96005	2.57346	1.10867	1.66114	3.11291	2.27811	2.82053	2.80202	3.11917	2.67784
DPCD	68545527	25911	2.2715	2.44202	1.86594	2.34017	1.57139	2.4707	2.80981	2.34841	1.91532	1.58133	2.55307	2.07779	2.13921	2.64671	2.4691	2.74338
MAP3K9	74510194	4293	3.13604	2.49469	1.31404	2.4539	1.86664	2.75442	3.24901	3.04668	1.49352	2.00289	2.63565	2.3468	3.33691	2.05232	1.35143	3.01765
UBE4A	68203459	9354	2.34736	1.95038	1.69105	2.01476	1.59077	2.33228	2.26548	2.24894	1.4139	1.73763	1.78874	1.9689	2.05358	1.017	1.87605	1.84829
AASDHPPT	68924545	60496	1.7256	1.89759	0.824708	1.74285	0.357153	1.57387	1.68803	1.1628	1.17954	1.28633	1.19544	2.32845	1.15225	1.44586	1.2261	1.17088
BSCL2	68798085	26580	2.19721	2.766	1.19347	2.90309	0.538554	2.64763	2.89743	2.15876	1.42104	1.58784	1.82548	3.23732	1.64666	2.47287	1.89519	1.74369
GABRA3	69256860	2556	2.93281	2.63201	0.259801	2.78687	0.0168073	2.46032	2.51448	2.83786	1.87453	2.10943	2.67663	2.99666	2.80178	3.24646	0.495516	2.18338
LRRC48	68633267	83450	1.87142	1.91596	1.29085	2.70784	-0.182162	2.00571	2.24238	1.99719	1.32272	2.07125	2.02297	2.03711	1.79014	2.11407	1.51198	1.60871
LRRC6	68745390	23639	2.26645	2.475	1.51143	2.35155	1.2808	3.07429	2.47823	2.16334	1.95576	2.35865	2.52982	2.19297	2.18844	1.86491	1.68014	1.73001
MRPL51	68410452	51258	1.11266	2.23427	1.44639	2.10286	1.11643	2.53894	2.52898	1.36256	1.5572	1.97884	2.14199	2.07137	2.54212	2.11069	1.69036	2.10745
NSUN2	68301784	54888	1.65374	2.25127	2.48173	2.22804	0.124679	2.59177	2.39057	1.76859	1.66075	1.96081	1.97457	2.24778	1.8103	2.29929	2.64157	1.831
RPL35A	68637784	6165	1.34295	2.58876	1.97018	2.48268	0.8458	2.90798	2.87765	1.0717	2.07929	2.38347	1.75524	2.87563	1.2595	2.176	1.69653	0.968125
ASIC4	68844827	55515	2.30083	2.16085	1.90933	2.49086	1.88371	2.76791	1.48677	1.96233	3.44556	3.18823	2.74261	2.11264	1.70401	2.31772	2.12378	2.56178
RGL2	69818113	5863	1.3206	1.46136	1.7649	1.63889	1.59569	1.65018	1.786	1.36142	1.29379	1.4123	1.56893	1.18744	1.74918	1.48568	1.46167	1.43623
ZCCHC7	69014488+69442365+71158306	84186	1.0351	1.38677	1.79279	1.47484	0.833777	1.497	1.32499	1.02304	1.74097	1.49736	1.19301	1.36769	1.91803	1.4032	1.38051	1.32856
ASTN2	70305401	23245	2.02783	2.34483	1.00242	3.00136	4.45924	2.27221	2.88679	2.3937	2.35552	2.13954	2.4103	3.28387	3.01177	2.74282	1.2183	2.82918
ODF2	68918952	4957	2.69151	2.2903	3.07725	2.46353	4.36556	1.77873	1.98873	2.22187	1.63507	0.253687	2.23106	2.78953	2.54185	2.76642	2.59206	2.74062
SMG1	74735092	23049	2.22249	1.76401	1.61657	1.88945	3.30895	1.11586	2.12036	1.88508	1.28448	1.22493	1.74954	2.00976	2.04269	1.83789	1.92767	1.32923
CKAP5	69407959	9793	1.88514	2.20799	1.76793	2.26075	2.50356	2.1055	2.52099	1.99544	1.91227	1.47371	2.58225	2.0985	2.16221	1.32439	1.86496	2.0896
ZFP91	69407194+71152623	80829	2.06113	2.15521	2.04873	2.23249	2.49128	1.9871	2.39132	2.01166	1.74449	1.16384	2.33933	2.14448	2.36738	1.75613	2.33016	1.99833
PCDHB15	69782832+77620845	56121	2.08046	2.40926	2.31179	1.7227	2.68412	2.21702	2.44647	2.14599	2.42601	2.35933	2.50044	1.71757	2.28617	1.62263	1.93087	2.52672
EMP2	69838242	2013	1.81347	1.58855	1.95	1.97222	1.54529	1.46429	1.59354	1.64256	1.41864	1.19221	1.79924	1.6373	0.945634	1.75727	1.88665	1.56113
DCUN1D5	70430714	84259	1.59141	1.50232	1.73905	1.84009	2.32163	1.88905	2.31938	1.79947	1.59583	1.81339	1.5115	1.72029	1.48591	1.31168	1.27352	1.04645
NME2	69782276	4831	1.93694	2.6613	2.2689	2.47833	1.9582	2.07199	2.79495	2.41083	2.0002	2.31402	1.97864	2.54994	2.28879	1.98283	2.29254	1.52397
BPNT1	73584789	10380	1.79213	1.99324	1.56862	1.64272	1.58855	1.82605	1.96693	1.71313	1.24672	1.07534	1.60746	1.35001	1.39254	0.770649	1.68431	0.935779
TBCD	69980178	6904	1.47047	2.26478	1.62536	2.31094	2.4145	1.86269	2.18631	1.54636	1.78054	1.23143	1.17555	2.03382	2.13828	1.75739	2.00857	1.44224
DDX5	341+342	1655	0.843123	1.62339	2.06047	1.8795	2.08427	1.71383	1.1083	1.24023	2.41262	2.64463	1.24358	1.90868	1.81141	1.77507	1.7068	1.59385
PLXNB2	1264+71211647	23654	1.96555	2.09856	1.99664	2.45798	3.25524	1.9551	2.04043	1.68221	1.85807	2.30947	1.67005	2.79737	1.92051	1.60587	2.00906	0.986225
GATA2	486+487	2624	0.826636	1.65177	1.12962	1.82546	1.47573	1.51746	1.01892	1.38227	1.56005	1.9152	1.17416	1.62613	1.44775	1.03961	0.934952	1.42441
ZHX2	68798819	22882	1.30015	2.08468	2.85309	1.74015	2.69625	2.06579	1.50244	1.3098	1.88098	2.06977	1.75976	1.93841	1.72946	1.37366	2.19942	1.58378
DNMT1	68798885	1786	2.11368	1.48996	1.6783	2.18495	2.6778	1.61419	2.00207	2.19596	1.52942	2.13663	1.80063	2.49131	1.77594	1.50213	1.29387	1.96638
DNER	1700	92737	2.18541	3.5818	1.95408	2.73063	3.45677	3.30838	3.01188	1.92796	1.41101	2.60885	1.74562	3.15627	1.68706	3.40052	2.18531	1.63979
ORMDL3	68745492	94103	1.97851	2.80536	1.92098	1.73589	2.02713	2.59745	1.95641	1.89273	1.89271	2.08112	1.31029	2.94528	1.47911	2.76167	2.24932	1.74
USP24	68744582	23358	1.4346	1.8373	1.50478	1.82798	2.58361	2.19775	1.17994	1.3232	1.324	1.76587	0.970174	2.12676	1.55917	2.04705	1.49974	1.62517
PPP2R5D	74059351	5528	1.66851	2.53487	2.26831	1.83994	2.67669	2.44346	2.21582	1.81053	3.03941	3.01608	2.05204	2.82036	3.1161	1.18805	1.8556	2.22199
SPOCK3	583547	50859	2.238	2.55409	2.03018	2.89136	2.88975	2.47923	2.7055	2.06715	4.27035	4.02087	2.33735	3.24842	3.6942	1.78448	1.81492	2.99732
AKAP2	1449	11217	1.10134	2.56454	2.00676	2.2552	2.90379	3.1276	2.84014	1.092	1.45254	1.36038	1.93062	1.87251	3.48799	1.91585	2.02056	1.99149
TRAF2	2692	7186	1.17277	2.01674	1.88053	2.12513	2.70217	2.38542	2.42445	1.16558	1.47447	0.650356	1.31297	0.710576	1.82658	1.85139	1.73461	2.03648
SLC19A1	1283	6573	0.566165	1.52974	1.49282	1.86718	2.24259	1.91907	2.23492	0.928708	1.84181	1.50693	1.16902	1.58553	1.31612	1.72063	1.96115	1.45717
BAX	71616139	581	1.58492	1.93039	2.17969	1.60952	1.65783	2.37261	2.02895	1.58605	1.73298	1.58435	1.97755	1.5154	1.83066	2.01916	2.07997	2.35927
SEC11C	385777	90701	1.79912	2.41939	2.33986	2.13309	2.32421	2.46404	2.75677	1.73641	1.9618	1.06665	1.78556	2.22691	1.85871	1.84597	2.64804	1.57382
MTA3	130537	57504	2.09681	2.19464	1.7949	2.39441	1.73171	2.8685	2.87228	1.90007	2.06156	1.6769	2.17627	2.30538	2.10556	2.32271	1.88535	2.37853
NEK4	69028336	6787	0.890905	1.32397	1.47818	1.79446	1.48678	1.70004	1.97572	0.898866	1.52748	1.40309	1.14353	1.42459	1.25296	1.60411	1.32546	1.34327
EFCAB14	68844731	9813	1.64272	2.52814	1.48437	2.43176	2.91593	2.9281	2.92839	1.66299	2.70052	2.13665	1.64926	1.68213	2.13977	1.9892	2.03545	2.36524
PRPF8	68667270	10594	1.06968	1.23928	1.84519	1.59408	1.59154	2.2312	1.92474	1.26178	1.84218	1.21057	1.68803	0.938764	1.42652	2.01455	1.86974	1.89541
ASPHD2	68745516	57168	2.25613	2.66052	3.2121	2.22618	0.564183	2.86218	2.05216	2.26338	3.12876	2.76263	2.50803	2.52072	0.686883	2.55	3.19807	2.37657
DMWD	2152	1762	2.17586	2.60988	1.93111	2.26353	1.64044	2.70892	2.20903	2.10498	1.89327	2.24122	2.39134	1.89676	1.67866	2.40876	1.98389	1.60934
GPR85	1739	54329	1.97187	2.77066	2.21995	2.29358	1.26476	2.85669	1.65081	1.81884	1.64007	2.0427	2.11508	2.38102	0.508119	3.26934	2.22277	1.86332
LPHN2	1769	23266	2.81464	2.90204	1.70696	2.5633	2.03181	2.90735	2.41707	2.46151	2.42845	2.1398	3.04606	2.67451	1.41587	3.18388	1.9842	2.44154
KIFC1	632504	3833	1.81706	3.87689	3.8975	2.56392	3.4272	4.30485	3.47364	1.39209	3.44704	3.57765	2.9944	3.02014	0.926217	4.21496	3.8774	2.70888
SIX1	1835	6495	1.39814	1.72732	1.2063	1.64826	1.53376	2.07694	1.36243	1.51417	1.0274	1.41593	1.88055	1.46372	0.914609	2.40561	1.22912	1.70619
NOL3	67767468	8996	2.55053	2.89464	2.34606	2.07216	1.12429	3.03635	2.54908	2.26728	1.7319	2.79112	2.96522	3.3702	2.08235	2.83215	2.90938	2.02366
PFDN2	68666601	5202	1.55343	2.4829	1.6684	2.12429	1.75992	2.49083	2.1643	1.24531	1.60103	1.4836	1.74548	2.21713	1.91924	1.79581	1.63965	1.46105
CBR1	68301431	873	1.26662	2.1848	1.36292	1.78068	1.29697	2.59029	2.42403	1.10296	1.14652	1.17857	1.74057	2.24315	1.59914	2.38581	1.9984	1.79195
PSMD4	2504	5710	1.41908	1.80021	1.55732	2.06504	1.64187	2.06492	1.7802	1.29747	1.18195	1.40364	1.43151	1.85298	1.63089	1.67994	1.52532	1.99971
AURKA	2644+68443244	6790	1.41498	2.07772	1.42224	2.10943	1.97898	1.76591	1.12493	1.35986	1.47002	1.46243	1.80437	1.83924	1.54703	1.46475	1.37107	1.98088
CD1D	222	912	1.76854	2.57739	1.04867	2.22558	1.21858	2.03608	2.05344	2.04691	1.64342	2.98868	1.95235	2.19712	2.27514	2.64292	1.46347	2.1636
PPM1G	2500	5496	1.67657	1.38094	1.41085	1.87927	0.745245	1.71559	1.43996	1.51226	0.578763	1.44903	1.72731	1.6042	1.56442	1.61509	1.18769	1.03961
FAM114A2	1993+74990507	10827	1.26838	1.50297	1.88026	1.52951	0.780278	1.64261	1.48889	1.34989	1.38306	1.81905	0.84263	1.59015	1.26262	0.756609	1.1269	1.37515
TPST1	69080019	8460	1.7479	2.34054	2.54493	2.19257	0.836004	2.12774	2.16129	1.70746	2.88598	2.53018	0.8858	2.11763	2.25251	1.84548	2.47913	1.45936
COG4	532680	25839	2.15035	1.2897	2.94967	1.92277	2.13451	1.70304	1.92375	1.98545	1.72454	1.71046	2.17146	1.49459	1.70864	1.71008	2.62878	2.49478
SUSD4	671241	55061	3.27036	1.80626	3.49335	2.32782	3.23771	1.95938	2.37357	3.29599	1.15448	1.28161	3.39046	1.82464	2.54142	2.19903	3.20825	3.35976
TFAM	68203450	7019	2.32082	2.01124	2.46841	2.53686	2.24262	1.87803	2.15209	2.61083	2.01623	1.58502	2.54599	2.26411	2.03801	1.90388	2.17993	2.48767
MPDU1	68637665	9526	1.27612	2.31334	1.46343	1.47432	2.17935	2.10196	1.88841	1.21891	1.60198	1.76322	0.947705	1.89732	1.6494	2.05149	1.86718	1.32895
PICALM	68301539	8301	1.15796	2.50143	2.38879	2.04571	1.91142	2.61629	1.9268	1.47232	2.10436	1.96116	1.15943	2.21122	1.78709	2.41063	2.73983	1.64051
SELT	68545935	51714	1.47625	2.01259	1.30455	1.50258	1.59231	2.11223	2.05056	1.57362	1.81062	1.79229	1.45273	0.872089	1.55361	2.37972	2.27981	1.34896
HSD17B12	68162254	51144	1.57262	2.48072	1.85014	1.7972	2.41152	2.59457	2.68194	2.01468	1.89966	1.27697	1.35065	2.34069	2.37424	2.12501	2.43607	2.40907
AREL1	69352914	9870	2.84143	2.03812	2.63568	2.18715	2.12403	2.69259	2.55854	2.76718	3.82047	3.66143	2.9365	2.03587	2.53049	2.90384	2.83872	2.80533
SLC35D3	69873911	340146	2.5435	2.26618	2.77104	2.13025	2.21926	2.96719	2.18639	2.21076	3.75096	3.59499	2.95822	1.48809	2.08322	2.86402	2.56738	2.81768
ARHGEF9	70231011	23229	2.5409	2.69193	3.16096	1.77708	1.9351	3.03923	2.4788	2.62267	3.7543	3.47863	3.24869	1.85634	2.09592	3.16937	3.29309	3.25797
[truncated: 12,250 more rows]

## Sheet: Included_subregions_list
Region of interest:	Acronym:
Orbital frontal cortex (OFC)
Orbital area, medial part, layer 6a	ORBm6a
Orbital area	ORB
Orbital area, medial part, layer 2	ORBm2
Orbital area, medial part, layer 1	ORBm1
Orbital area, medial part, layer 2/3	ORBm2/3
Orbital area, medial part	ORBm
Orbital area, medial part, layer 5	ORBm5
Ventral tegmental area (VTA)
Ventral tegmental area	VTA
Dentate gyrus (DG)
Dentate gyrus, molecular layer	DG-mo		*The dataset doesn't differentiate between Dorsal and Ventral Dentate Gyrus
Dentate gyrus	DG
dentate gyrus	DG
molecular layer of the DG	DGMol
Dentate gyrus, granule cell layer	DG-sg
granule cell layer of the DG	DGGran
Dentate gyrus, polymorph layer	DG-po
superficial stratum of DG	DGs
intermediate stratum of DG	DGi
hilus of the DG	DGHil
Periaqueductal gray (PAG)
PcPL part of the periaqueductal gray	PcPL-PAG
JcPL part of the periaqueductal gray	JcPL-PAG
PcPV part of the periaqueductal gray	PcPV-PAG
JcPV part of the periaqueductal gray	JcPV-PAG
CoPV part of the periaqueductal gray	CoPV-PAG
m1AD (DM) part of periaqueductal gray	m1AD-PAG
dorsal preisthmic part of periaqueductal gray	PIsD-PAG
p1Lim part of periaqueductal gray	p1Lim-PAG
dorsolateral TG part of the periaqueductal gray	TGDL-PAG
lateral TG part of the periaqueductal gray	TGL-PAG
lateral SC part of the periaqueductal gray	SCL-PAG
dorsolateral SC part of the periaqueductal gray	SCDL-PAG
m1Lim (VL) part of the periaqueductal gray	m1Lim-PAG
dorsolateral IC periaqueductal gray	ICDL-PAG
dorsolateral preisthmic part of periaqueductal gray	PIsDL-PAG
parabrachial part of the periaqueductal gray	PB-PAG
lateral part of preisthmic periaqueductal gray	PIsL-PAG
isthmic liminal part of the periaqueductal gray	isLim-PAG
Periaqueductal gray	PAG
m1B part of the periaqueductal gray	m1B-PAG
p1B part of the periaqueductal gray	p1B-PAG
isthmic part of the periaqueductal gray	Ist-PAG
Cerebellum
Crus 1	ANcr1
Crus 1, granular layer	ANcr1gr
Crus 1, molecular layer	ANcr1mo
Cerebellum	CB
Substantia nigra (SN)
Substantia nigra, reticular part	SNr
Substantia nigra, compact part	SNc
Vestibular nuclei (VN)
Medial vestibular nucleus	MV
Vestibular nuclei	VNC
Lateral vestibular nucleus	LAV
Spinal vestibular nucleus	SPIV
Superior vestibular nucleus	SUV
mPFC
Infralimbic area, layer 6b	ILA6b
Infralimbic area	ILA
Infralimbic area, layer 2/3	ILA2/3
Infralimbic area, layer 5	ILA5
Infralimbic area, layer 2	ILA2
Infralimbic area, layer 1	ILA1
Infralimbic area, layer 6a	ILA6a
Prelimbic area, layer 6b	PL6b
Prelimbic area, layer 6a	PL6a
Prelimbic area, layer 1	PL1
Prelimbic area, layer 2/3	PL2/3
Prelimbic area	PL
Prelimbic area, layer 2	PL2
Prelimbic area, layer 5	PL5
Anterior cingulate area, dorsal part, layer 5	ACAd5
Anterior cingulate area, dorsal part, layer 2/3	ACAd2/3
Anterior cingulate area, dorsal part	ACAd
Anterior cingulate area	ACA
Anterior cingulate area, dorsal part, layer 1	ACAd1
Anterior cingulate area, ventral part, layer 2/3	ACAv2/3
Anterior cingulate area, ventral part	ACAv
Anterior cingulate area, ventral part, layer 1	ACAv1
Anterior cingulate area, ventral part, layer 5	ACAv5
Anterior cingulate area, ventral part, 6a	ACAv6a
cingulate cortex	CCx
Anterior cingulate area, dorsal part, layer 6a	ACAd6a
Anterior cingulate area, ventral part, 6b	ACAv6b
Anterior cingulate area, dorsal part, layer 6b	ACAd6b
Caudoputamen (Cpu)
Striatum dorsal region	STRd
Caudoputamen	CP
Caudate nucleus	Cau
Nucleus accumbens (Nac)
Nucleus accumbens	ACB
accumbens nucleus, shell domain	AcbSh
accumbens nucleus, core domain	AcbCo
ventral striatum	VStr
Motor cortex (M1)
Primary motor area, Layer 1	MOp1
Primary motor area, Layer 2/3	MOp2/3
Primary motor area, Layer 5	MOp5
Primary motor area	MOp
Primary motor area, Layer 6b	MOp6b
Primary motor area, Layer 6a	MOp6a
Hypothalamus
Paraventricular hypothalamic nucleus, descending division, lateral parvicellular part	PVHlp
Paraventricular hypothalamic nucleus, descending division	PVHd
Paraventricular hypothalamic nucleus, magnocellular division, posterior magnocellular part	PVHpm
Paraventricular hypothalamic nucleus, magnocellular division, posterior magnocellular part, lateral zone	PVHpml
Paraventricular hypothalamic nucleus, magnocellular division	PVHm
Paraventricular hypothalamic nucleus, magnocellular division, medial magnocellular part	PVHmm
Paraventricular hypothalamic nucleus, parvicellular division, medial parvicellular part, dorsal zone	PVHmpd
Paraventricular hypothalamic nucleus	PVH
Paraventricular hypothalamic nucleus, parvicellular division	PVHp
Paraventricular hypothalamic nucleus, parvicellular division, anterior parvicellular part	PVHap
Thalamus
Central lateral nucleus of the thalamus	CL
thalamus	Th
Thalamus	TH
Central medial nucleus of the thalamus	CM
Mediodorsal nucleus of the thalamus, central part	MDc
Mediodorsal nucleus of thalamus	MD
Medial group of the dorsal thalamus	MED
Mediodorsal nucleus of the thalamus, lateral part	MDl
Intralaminar nuclei of the dorsal thalamus	ILM
Mediodorsal nucleus of the thalamus, medial part	MDm
Paraventricular nucleus of the thalamus	PVT
Amygdala
Basolateral amygdalar nucleus	BLA
basolateral amygdaloid nucleus, anterior part	BLA
Basolateral amygdalar nucleus, anterior part	BLAa
basolateral amygdaloid nucleus, posterior part	BLP
Basolateral amygdalar nucleus, posterior part	BLAp
basomedial amygdaloid nucleus, anterior part	BMA
Basomedial amygdalar nucleus	BMA
Basomedial amygdalar nucleus, posterior part	BMAp
basomedial amygdaloid nucleus, posterior part	BMP
Basolateral amygdalar nucleus, ventral part	BLAv
Basomedial amygdalar nucleus, anterior part	BMAa
CA3
Field CA3	CA3
Field CA3	CA3
Field CA3, stratum pyramidale	CA3sp
Field CA3, pyramidal layer	CA3sp
Field CA3, stratum radiatum	CA3sr
Field CA3, stratum radiatum	CA3sr
Field CA3, stratum lucidum	CA3slu
Field CA3, stratum oriens	CA3so
Field CA3, stratum oriens	CA3so
Field CA3, stratum lacunosum-moleculare	CA3slm
Visual cortex (V1)
Primary visual area	VISp
Primary visual area, layer 4	VISp4
Primary visual area, layer 1	VISp1
Primary visual area, layer 2/3	VISp2/3
Primary visual area, layer 6a	VISp6a
Primary visual area, layer 6b	VISp6b
Primary visual area, layer 5
