# Supplementary material for: Brain mitochondrial diversity and network organization predict anxiety-like behavior in male mice
Source: Nat Commun. 2023 Aug 10;14:4726. doi: 10.1038/s41467-023-39941-0 (PMC10415311; doi:10.1038/s41467-023-39941-0)
Supplement: Supplementary file 8 — Source Data [file 41467_2023_39941_MOESM8_ESM.xlsx]

## Sheet: Raw Data
Region	Group	Sample ID	CS	CI	SDH	COX	linear mtDNA	MHI (COX+SDH+ CI)/(CS+mtDNA)		Statistics: avg, n, std dev
Cerebellum	NAÏVE	C1	3085.89	601.384	1739.39	4590.43	994173	119.543		NAIVE	CS	CI	CII	CIV	mtDNA density	MHI
		C3	3379.4	692.856	1758.58	4813.58	1.22143e+06	116.692		Avg	3195.17	570.171	1670.96	4482.8	1.23707e+06	105.521
		C2	4006.3	832.078	2279.06	5520.11	1.03735e+06	138.244		n	11	11	11	11	11	11
		C4	3773.86	724.148	2572.64	5281.15	1.08465e+06	138.146		std dev	908.942	224.358	608.876	1432.34	535228	30.0154
		C3 cort	4430.68	804.601	2332.44	6286.91	2.43384e+06	104.461		CV	0.284473	0.393493	0.364387	0.319519	0.432657	0.284449
		D5	1726.16	225.89	688.417	2150.22	748065	64.1482		CORT	CS	CI	CII	CIV	mtDNA density	MHI
		C6	4079.21	782.351	1869.13	5340.74	1.16089e+06	120.995		Avg	3022.58	565.403	1684.43	4151.52	1.57715e+06	97.4897
		C5 cort	2561.82	574.19	1686.81	5236.68	777134	139		n	5	5	5	5	5	5
		D2	3531.45	434.121	1538.17	4957.45	1.60462e+06	88.2024		std dev	512.878	135.429	168.949	851.647	339895	9.37473
		C5	1742.98	222.153	825.161	1820.5	674505	65.7162		CV	0.169682	0.239527	0.1003	0.205141	0.215512	0.0961612
		C1 cort	2829.15	378.108	1090.75	3313.06	1.87112e+06	65.5818		CSDS	CS	CI	CII	CIV	mtDNA density	MHI
	CORT	B1	2466.47	369.349	1473.09	2966.73	1.09144e+06	88.4474		Avg	2661.52	498.64	1372.64	3254.46	1.1972e+06	89.2713
		B4	3206.79	548.973	1646.92	4335.2	2.01797e+06	86.8793		n	4	5	4	5	5	4
		A2	3759.53	744.985	1760.38	5310.38	1.72616e+06	106.322		std dev	1040.32	198.104	689.532	2151.52	502988	22.1058
		A1	3062.84	612.403	1924.81	4305.4	1.57124e+06	106.113		CV	0.390874	0.397289	0.502342	0.661098	0.420136	0.247625
		A3	2617.28	551.304	1616.94	3839.88	1.47895e+06	99.687		RECOVERED	CS	CI	CII	CIV	mtDNA density	MHI
Resilient (CSDS)	CSDS	SD12	2959.39	564.937	1890.52	3969.66	1.76203e+06	96.977		Avg	2919.76	536.542	1362.96	3743.73	1.63194e+06	81.7096
Resilient (CSDS)		SD7								n	5	4	5	5	5	5
Susceptible (CSDS)		SD5	2019.67	373.524	832.358	2490.06	1.12161e+06	72.1527		std dev	571.814	204.841	324.192	1836.39	544334	23.7856
Susceptible (CSDS)		SD1	1674.43	219.109	725.802	2274.65	577504	70.8556		CV	0.195843	0.38178	0.237859	0.490524	0.333549	0.291099
Susceptible (CSDS)		SD11		639.951		946.664	878574			ALL animals
Resilient (CSDS)		SD9	3992.59	695.682	2041.86	6591.27	1.64631e+06	117.1		avg	3020.19	549.531	1564.32	4040.74	1.37074e+06	96.5525
Susceptible (CSDS)	REC.	SD2	2688.32	440.478	1413.42	3385.73	1.05866e+06	93.9		std dev	784.497	191.394	508.886	1564.17	506962	25.2426
Resilient (CSDS)		SD8	2316.91		913.425	999.665	1.67741e+06	41.3236		CV	0.259751	0.348287	0.325308	0.3871	0.369845	0.261439
		SD4	2652.8	317.433	1196.51	3463.07	1.17194e+06	79.0639		CORT/NAÏVE	0.945983	0.991638	1.00806	0.926099	1.27491	0.92389
Resilient (CSDS)		SD6	3143.85	596.722	1527.07	5310.38	1.84749e+06	97.7575		CSDS/NAÏVE	0.832982	0.874546	0.821466	0.725988	0.967773	0.846006
Susceptible (CSDS)		SD3	3796.92	791.533	1764.38	5559.8	2.40422e+06	96.503		RECOVERED /NAÏVE	0.913803	0.941019	0.815675	0.835132	1.3192	0.774345
										RECOVERED / CSDS	1.09703	1.07601	0.992951	1.15034	1.36313	0.915295
Amygdala	NAÏVE	C1	2716.04		840.355	3028.01	474369	110.54		NAIVE	CS	CI	CII	CIV	mtDNA density	MHI
		C3	2769.73	1877.19	1178.22	2680.88	1.66145e+06	91.7088		Avg	2530.33	1909.49	1014.74	3338.79	1.48002e+06	98.2827
		C2	3258.31	2570.33	1504.08	4839.55	2.29915e+06	111.511		n	11	10	11	9	11	11
		C4	2372.43	2319.45	1164.42	4333.94	1.71448e+06	118.686		std dev	558.963	530.133	301.059	1027.91	509377	19.1605
		C3 cort	2740.2	2284.3	1238.59	4088.32	1.83276e+06	109.993		CV	0.220905	0.27763	0.296686	0.307868	0.344169	0.194953
		D5	2080.49	1790.36	902.629	2767.94	1.37419e+06	96.9559		CORT	CS	CI	CII	CIV	mtDNA density	MHI
		C6	2689.2	2196.57	1154.13	3141.67	1.82436e+06	98.1211		Avg	2955.13	2396.82	1515.43	4560.56	1.83664e+06	119.14
		C5 cort	2341.56	1993.47	1056.57	3728.03	1.34723e+06	113.675		n	4	4	4	3	4	4
		D2	1840.9	1150.71	533.881	1440.72	901610	67.2957		std dev	800.579	654.153	453.528	1197.91	287120	12.1344
		C5	1591.91	867.692	498.495		1.09967e+06	59.2386		CV	0.270911	0.272926	0.299274	0.262667	0.156329	0.10185
		C1 cort	3432.81	2044.84	1090.75		1.75096e+06	103.384		CSDS	CS	CI	CII	CIV	mtDNA density	MHI
	CORT	B1	2584.5	2092.01	1085.75	4095.18	1.69773e+06	107.601		Avg	2466.61	1563.98	933.866	2644.31	1.30063e+06	88.7184
		B4	2508	2238.03	1250.39	3665.17	1.69655e+06	111.87		n	6	6	6	6	6	6
		A2	4154.94	3356	2108.63	5921.32	2.26724e+06	134.824		std dev	343.512	147.644	235.29	582.093	229668	8.60641
		A1								CV	0.139265	0.0944031	0.251952	0.220131	0.176582	0.0970081
		A3	2573.09	1901.23	1616.94		1.68505e+06	122.265		RECOVERED	CS	CI	CII	CIV	mtDNA density	MHI
	CSDS	SD12	2774.43	1712.25	1204.51	3130.22	1.48067e+06	97.9117		Avg	2600.48	1706.78	819.383	2248.98	1.00696e+06	87.4484
		SD7	2116.73	1645.85	840.855	2674.37	1.27747e+06	92.8081		n	5	5	5	5	5	5
		SD5	2333.5	1417.81	705.71	3048.78	1.45614e+06	81.519		std dev	634.377	695.184	319.326	862.125	357518	28.1917
		SD1	2045.59	1351.71	677.022	1577.41	972353	75.4244		CV	0.243946	0.407307	0.389715	0.383341	0.355045	0.322381
		SD11	2773.09	1681.3	1209.3	2986.39	1.53074e+06	95.0209		ALL animals
		SD9	2756.31	1574.94	965.803	2448.69	1.08642e+06	89.6265		avg	2594.47	1864	1035.54	3080.06	1.40252e+06	97.2009
	REC.	SD2	2391.89	1968.23	1103.75	3269.51	919321	121.959		std dev	562.521	565.508	370.388	1123.32	459631	20.5016
		SD8	3093.89	2457.66	1184.31	3048.78	1.53822e+06	103.816		CV	0.216816	0.303384	0.357678	0.364707	0.327719	0.21092
		SD4	1987.2	1022.42	563.668	1544.1	921846	65.0087		CORT/NAÏVE	1.16789	1.25521	1.49342	1.36593	1.24096	1.21222
		SD6	2096.6	918.768	462.91	1397.22	1.10145e+06	53.0763		CSDS/NAÏVE	0.974819	0.819054	0.920303	0.791997	0.878793	0.902686
		SD3	3432.81	2166.83	782.279	1985.29	553983	93.3815		RECOVERED /NAÏVE	1.02772	0.89384	0.807483	0.673592	0.680371	0.889764
										RECOVERED / CSDS	1.05427	1.09131	0.87741	0.850498	0.774211	0.985685
CA3	NAÏVE	C1	1217.48	326.091	128.742	2944.56	1.34616e+06	82.3158		NAIVE	CS	CI	CII	CIV	mtDNA density	MHI
		C3	588.181	145.538	36.3752	852.018	595179			Avg	1352.65	481.326	147.597	3849.74	1.3887e+06	105.844
		C2	1761.89	775.056	212.713	6972.35	2.35821e+06	121.874		n	10	10	11	11	10	9
		C4	1349.44	486.988	159.705	5337.63	1.46707e+06	116.723		std dev	378.624	235.07	54.6119	1909.37	504494	21.4092
		C3 cort	1775.82	964.632	246.184	6290.69	1.79807e+06	148.419		CV	0.279913	0.48838	0.370006	0.495972	0.363285	0.202272
		D5	1669.72	558.522	175.544	4739.54	1.64785e+06	106.571		CORT	CS	CI	CII	CIV	mtDNA density	MHI
		C6	1217.81	382.802	120.124	4068.78	1.49742e+06	91.2697		Avg	1484.31	507.324	155.733	4122.59	804689	132.846
		C5 cort	1067.61	409.869	120.124	3837.61	1.31855e+06	99.1084		n	5	3	4	5	4	4
		D2			151.183	1690.39				std dev	217.497	158.747	46.6254	1482.63	214477	33.915
		C5	1690.28	385.363	121.6	2082.17	788902	80.0212		CV	0.14653	0.31291	0.299392	0.359636	0.266534	0.255295
		C1 cort	1188.3	378.399	151.278	3531.41	1.06962e+06	106.29		CSDS	CS	CI	CII	CIV	mtDNA density	MHI
	CORT	B1	1109.06	357.454	104.587	3084.35	790925	98.256		Avg	1294.62	420.195	100.421	2278.65	999009	79.1302
		B4	1486.7	490.855	159.435	3763.52	1.11232e+06	109.455		n	6	6	6	6	5	5
		A2	1577.55			2503.66				std dev	502.487	146.239	60.2273	1586.98	470559	23.8369
		A1	1641.54	673.663	216.649	5174.53	657235	165.452		CV	0.388136	0.348026	0.59975	0.696457	0.471026	0.301236
		A3	1606.72		142.263	6086.87	658283	158.222		RECOVERED	CS	CI	CII	CIV	mtDNA density	MHI
	CSDS	SD12	2139.54	552.185	191.24	5383.08	1.73129e+06	103.043		Avg	1420.59	510.299	135.541	2440.74	1.01014e+06	95.9411
		SD7	613.048	196.449	36.1054	1019.38	549029	51.2507		n	5	5	5	5	5	5
		SD5	1020.53	405.265	78.0512	1610.96	847030	77.0292		std dev	485.748	168.585	43.9774	1226.76	581955	23.809
		SD1	1277.82	437.256	79.7494	1855.27				CV	0.341935	0.330365	0.324459	0.50262	0.576115	0.248163
		SD11	1342.47	332.881	60.2763	1422.06	693641	60.9405		ALL animals
		SD9	1374.3	597.136	157.102	2381.15	1.17406e+06	103.387		avg	1377.64	475.329	135.644	3290.21	1.13131e+06	102.58
	REC.	SD2	1270.53	612.441	138.534	3751.33	1.16142e+06	116.991		std dev	389.842	186.048	53.9812	1759.78	507303	28.9103
		SD8	1219.13	376.96	96.6991	1267.24	912270	70.2664		CV	0.282977	0.391409	0.397964	0.534854	0.448419	0.281832
		SD4	907.802	282.462	86.288	1012.87	226848	82.724		CORT/NAÏVE	1.09734	1.05401	1.05512	1.07087	0.579454	1.25512
		SD6	1503.28	642.321	187.352	2923.02	904793	125.25		CSDS/NAÏVE	0.957097	0.872995	0.68037	0.591897	0.719383	0.747614
		SD3	2202.2	637.309	168.831	3249.23	1.84535e+06	84.474		RECOVERED /NAÏVE	1.05022	1.06019	0.918314	0.634001	0.727396	0.906442
										RECOVERED / CSDS	1.0973	1.21443	1.34973	1.07113	1.01114	1.21245
Hypothlamaus	NAÏVE	C1	866.083	377.653	169.066	1068.43	1.22863e+06	90.5088		NAIVE	CS	CI	CII	CIV	mtDNA density	MHI
		C3	852.303	358.625	176.488	1142.74	1.19719e+06	93.3773		Avg	1132.13	511.283	216.105	1803.87	1.56542e+06	105.25
		C2	994.583	444.812	186.953	1179.7	1.29208e+06	96.4098		n	11	11	11	11	11	11
		C4	703.822	308.48	133.706	822.826	1.24301e+06	75.9479		std dev	404.628	212.069	88.626	1000.86	564255	24.9588
		C3 cort	1816.57	841.941	365.895	2932.89	2.62902e+06	126.851		CV	0.357403	0.414779	0.410106	0.554842	0.36045	0.237137
		D5	1303.26	589.874	251.155	2198.3	1.39004e+06	126.914		CORT	CS	CI	CII	CIV	mtDNA density	MHI
		C6	1921.3	924.322	373.925	4039.98	2.62605e+06	144.599		Avg	1172.9	643.018	252.333	1963.1	1.88261e+06	116.099
		C5 cort	1161.67	545.101	238.079	2109.71	1.77223e+06	115.675		n	5	5	5	5	5	5
		D2	1015.25	377.337	123.339	1275.24	1.54485e+06	76.4252		std dev	357.347	253.816	79.3754	786.738	660289	21.6865
		C5	748.952	279.744	121.18	927.823	950796	78.0423		CV	0.30467	0.394727	0.314566	0.400763	0.35073	0.186794
		C1 cort	1069.69	576.218	237.372	2144.93	1.34572e+06	133.005		CSDS	CS	CI	CII	CIV	mtDNA density	MHI
	CORT	B1	789.603	354.82	155.146	992.094	1.04611e+06	90.496		Avg	1255.6	438.991	194.371	1488.75	1.79361e+06	87.0625
		B4	949.453	481.077	199.518	1480.21	1.7245e+06	99.9652		n	6	6	6	6	6	6
		A2	1686.69	869.252	361.889	3077.07	2.8568e+06	129.044		std dev	321.279	160.908	62.7308	512.004	527779	19.0028
		A1	1068.31	944.917	281.116	2109.61	2.07983e+06	144.34		CV	0.255876	0.366539	0.322737	0.343915	0.294256	0.218266
		A3	1370.44	565.025	263.995	2156.51	1.70582e+06	116.649		RECOVERED	CS	CI	CII	CIV	mtDNA density	MHI
	CSDS	SD12	1084.84	439.887	136.847	1566.2	1.48058e+06	88.8632		Avg	842.313	285.081	107.165	991.419	1.23805e+06	67.8292
		SD7	1194.05	526.521	252.196	1859.76	1.68373e+06	112.771		n	5	5	5	4	5	5
		SD5	1004.23	323.501	154.734	872.429	1.43771e+06	71.3477		std dev	449.236	48.9399	54.902	389.161	440330	17.2128
		SD1	1364.24	181.788	197.221	1196.49	2.11419e+06	59.6489		CV	0.533336	0.17167	0.512313	0.392529	0.355665	0.253767
		SD11	1854.12	550.314	286.025	2264.69	2.71129e+06	91.6388		ALL animals
		SD9	1032.13	611.936	139.203	1172.94	1.33413e+06	98.1054		avg	1113.45	477.724	197.81	1636.78	1.61424e+06	96.2878
	REC.	SD2	499.186	239.979	35.5567	476.087	1.71044e+06	38.7955		std dev	391.335	213.939	86.6424	822.073	567825	26.68
		SD8	754.12	356.093	119.707	904.855	1.38689e+06	75.0415		CV	0.351461	0.44783	0.438008	0.502251	0.351759	0.277086
		SD4	365.519	241.962	66.0872		628356	73.4119		CORT/NAÏVE	1.03601	1.25766	1.16764	1.08827	1.20262	1.10307
		SD6	1151.33	277.933	163.156	1300.71	950796	83.9213		CSDS/NAÏVE	1.10906	0.858608	0.899427	0.825311	1.14577	0.827194
		SD3	1441.41	309.438	151.317	1284.02	1.51376e+06	67.9758		RECOVERED /NAÏVE	0.744004	0.55758	0.495893	0.549607	0.790873	0.644455
										RECOVERED / CSDS	0.670843	0.6494	0.551343	0.665939	0.690256	0.779086
Caudoputamen	NAÏVE	C1	926.361	410.829	272.86	3626.15	2.57361e+06	86.1222		NAIVE	CS	CI	CII	CIV	mtDNA density	MHI
		C3	1463.13	639.711	404.426	6973.73	2.47115e+06	123.984		Avg	929.901	446.379	294.84	4043.54	1.84999e+06	105.038
		C2	1146.9	445.616	353.82	3703.41	2.06197e+06	98.8458		n	10	10	9	10	10	10
		C4	888.603	506.223	288.889	4604.75	1.61234e+06	123.199		std dev	241.597	144.309	72.0682	1375.51	561577	19.9032
		C3 cort	1040.71	623.366	336.957	4517.97	1.66919e+06	128.619		CV	0.259809	0.323288	0.244432	0.340174	0.303557	0.189485
		D5								CORT	CS	CI	CII	CIV	mtDNA density	MHI
		C6	823.599	358.108	281.848	4055.54	1.64225e+06	107.114		Avg	1003.94	539.547	291.58	4062.78	1.87882e+06	108.805
		C5 cort	905.122	612.364	334.696	5021.45	2.0394e+06	129.815		n	5	5	5	5	5	5
		D2	749.585	293.686	194.644	2389.58	1.05342e+06	86.1202		std dev	293.56	101.197	114.103	1435.12	746263	7.92564
		C5	741.003	333.751		3356.1	2.40553e+06	82.4553		CV	0.292409	0.18756	0.391326	0.353235	0.397198	0.0728427
		C1 cort	613.999	240.138	185.415	2186.76	971031	84.106		CSDS	CS	CI	CII	CIV	mtDNA density	MHI
	CORT	B1	828.319	388.825	251.161	2986.07	1.46578e+06	97.8087		Avg	679.146	306.564	204.764	2416.1	1.33109e+06	81.1327
		B4	999.518	570.264	278.679	4619.18	1.9311e+06	114.956		n	6	6	6	6	6	6
		A2	1398.55	642.763	440.45	5398.95	2.65233e+06	114.991		std dev	274.472	200.464	90.4621	1578.97	667923	30.8362
		A1	636.739	490.896	135.291	2129.86	844546	102.97		CV	0.404143	0.653907	0.441787	0.653519	0.501788	0.380072
		A3	1156.56	604.987	352.319	5179.86	2.50032e+06	113.299		RECOVERED	CS	CI	CII	CIV	mtDNA density	MHI
	CSDS	SD12	877.447	394.867	251.884	3457.31	1.7059e+06	96.7093		Avg	908.469	449.607	277.786	2291.57	1.79703e+06	93.8024
		SD7	1007.88	537.258	316.259	4493.21	1.67944e+06	120.809		n	5	4	5	5	4	4
		SD5	288.978	109.766	82.0156	755.037	528430	48.0462		std dev	244.097	264.682	74.8637	1509.38	898794	18.3923
		SD1	665.487	83.5013	160.325	919.893	1.20811e+06	43.3612		CV	0.26869	0.588696	0.269502	0.658668	0.500156	0.196075
		SD11	803.647	509.212	276.826	3452.6	2.23509e+06	101.066		ALL animals
		SD9	431.429	204.779	141.276	1418.55	629541	76.8035		avg	882.151	431.973	269.159	3334.76	1.72274e+06	98.2564
	REC.	SD2	717.19	246.879	183.284	1343.14	1.02823e+06	68.686		std dev	270.757	182.007	89.1312	1612.75	675346	22.7675
		SD8	1091.98		265.8	343.868				CV	0.306928	0.421337	0.331147	0.483617	0.392017	0.231715
		SD4	632.234	357.281	258.462	2572.55	1.43393e+06	100.382		CORT/NAÏVE	1.07962	1.20872	0.988944	1.00476	1.01558	1.03586
		SD6	1210.83	839.02	390.973	4277.9	3.09099e+06	112.261		CSDS/NAÏVE	0.730342	0.686779	0.694494	0.59752	0.71951	0.772412
		SD3	890.105	355.246	290.409	2920.37	1.63497e+06	93.8812		RECOVERED /NAÏVE	0.976952	1.00723	0.942159	0.566722	0.971372	0.893033
										RECOVERED / CSDS	1.33766	1.4666	1.35661	0.948457	1.35005	1.15616
OFC	NAÏVE	C1	638.581			2359.51				NAIVE	CS	CI	CII	CIV	mtDNA density	MHI
		C3	1120.43	1258.45	595.389	4529.23	1.65174e+06	86.3833		Avg	1110.71	1449.65	777.339	5141.53	1.60001e+06	101.619
		C2								n	9	9	9	10	9	8
		C4		1154.08	657.452	3803.76	1.23564e+06			std dev	532.873	753.064	336.007	3466.41	871826	22.7332
		C3 cort	1848.68	2247.74	1207.56	8611.86	3.05022e+06	107.558		CV	0.479757	0.519479	0.432253	0.674197	0.544889	0.223711
		D5	644.898	621.9	442.431	2297.82	1.06006e+06	68.6374		CORT	CS	CI	CII	CIV	mtDNA density	MHI
		C6	1304.13	1617.34	934.307	7164.63	2.11247e+06	110.296		Avg	1136.32	1434.1	782.879	5230.51	1.7396e+06	99.3213
		C5 cort	2065.67	2938.56	1375.65	12989.2	2.64573e+06	144.463		n	5	5	5	5	5	5
		D2	835.646	1173.98	633.243	3768.83	1.12322e+06	101.764		std dev	317.161	426.251	210.497	2100.54	436523	16.7594
		C5	649.272	572.336	383.68	2274.77	232519	84.5259		CV	0.279111	0.297226	0.268875	0.401594	0.250933	0.168739
		C1 cort	889.105	1462.5	766.332	3615.7	1.28847e+06	109.323		CSDS	CS	CI	CII	CIV	mtDNA density	MHI
	CORT	B1	1113.14	1472.81	663.732	5753.09	1.58557e+06	104.324		Avg	1102.94	1160.41	584.684	3868.28	1.02957e+06	95.7274
		B4	1316.77	1818.12	900.849	5691.39	2.11418e+06	104.226		n	5	3	4	5	3	3
		A2	1489.05	1814.15	1056.66	7927.64	1.94925e+06	121.55		std dev	211.487	412.474	147.849	1323.03	674838	20.2383
		A1	641.74	797.001	510.546	2142.09	1.04404e+06	77.5983		CV	0.191749	0.355456	0.25287	0.34202	0.655459	0.211416
		A3	1120.92	1268.4	782.605	4638.31	2.00496e+06	88.9084		RECOVERED	CS	CI	CII	CIV	mtDNA density	MHI
	CSDS	SD12								Avg	629.007	864.518	454.592	3040.66	642915	101.329
		SD7	1375.57		660.364	5263.99				n	5	4	5	4	5	4
		SD5	1062.84			2056.24				std dev	243.251	498.678	272.548	1639.15	502557	56.9672
		SD1	892.506	923.081	398.582	3304.63	1.25397e+06	72.8874		CV	0.386722	0.576828	0.599543	0.539076	0.781685	0.562202
		SD11	920.936	921.453	542.119	3661.05	271115	111.43		ALL animals
		SD9	1262.82	1636.69	737.671	5055.49	1.56361e+06	102.865		avg	1014.07	1293.17	674.876	4544.66	1.33642e+06	100.103
	REC.	SD2	884.002	1039.94	555.251	3011.77	1.38621e+06	79.7965		std dev	418.549	610.632	291.635	2621.85	783436	28.4521
		SD8	498.132		248.421		938960			CV	0.412741	0.472197	0.432132	0.576909	0.586218	0.28423
		SD4	677.702	775.656	482.226	2672.44	258001	103.681		CORT/NAÏVE	1.02306	0.989269	1.00713	1.0173	1.08724	0.977392
		SD6	804.544	1414.38	840.442	5219.77	253160	178.308		CSDS/NAÏVE	0.992999	0.800474	0.752161	0.752359	0.643475	0.942025
		SD3	280.655	228.102	146.621	1258.67	378240	43.529		RECOVERED /NAÏVE	0.566309	0.596363	0.584806	0.591392	0.40182	0.997147
										RECOVERED / CSDS	0.570302	0.745012	0.777501	0.78605	0.624453	1.05851
DG (dorsal)	NAÏVE	C1	325.471	112.864			454573			NAIVE	CS	CI	CII	CIV	mtDNA density	MHI
		C3	897.611	311.345	184.298	1552.18	1.2654e+06	63.1354		Avg	1214.17	482.51	333.946	4078.91	1.51665e+06	100.778
		C2	1705.25	725.061	430.342	4270.29	2.24363e+06	103.066		n	10	10	9	9	10	9
		C4	1395.78	633.8	382.059	4930.89	2.0654e+06	109.278		std dev	391.897	202.601	79.8726	1386.19	518057	18.5192
		C3 cort	1118.31	443.607	335.063	3806.82	1.55782e+06	101.187		CV	0.322768	0.419889	0.239178	0.339844	0.34158	0.183762
		D5								CORT	CS	CI	CII	CIV	mtDNA density	MHI
		C6	1393.06	511.59	354.094	4379.63	1.03081e+06	117.788		Avg	1232.92	586.009	300.584	3865.28	1.55095e+06	104.852
		C5 cort	1561.23	706.191	439.425	5427.12	1.81448e+06	123.432		n	5	5	5	5	5	5
		D2	1410.57	306.848	283.562	5831.72	1.46336e+06	99.0231		std dev	245.625	126.103	67.3487	1029.48	431671	18.9563
		C5	1085.1	409.219	283.711	2302.94	1.49922e+06	81.3039		CV	0.199222	0.215189	0.22406	0.266341	0.278327	0.180791
		C1 cort	1249.35	664.573	312.963	4208.61	1.77181e+06	108.792		CSDS	CS	CI	CII	CIV	mtDNA density	MHI
	CORT	B1	1436.54	649.054	322.639	3680.22	1.98371e+06	95.6725		Avg	1341.18	528.725	341.353	3123.32	1.79475e+06	90.6726
		B4	865.305	452.072	216.248	2189.03	1.12074e+06	88.8405		n	6	6	6	6	6	6
		A2	1362.57	772.322	316.749	4835.57	1.05544e+06	137.134		std dev	217.495	197.281	70.3236	1352.76	286501	23.3304
		A1	1096.27	515.646	255.746	4142.21	1.74286e+06	97.4663		CV	0.162167	0.373126	0.206014	0.433115	0.159633	0.257303
		A3	1403.93	540.952	391.538	4479.37	1.85201e+06	105.148		RECOVERED	CS	CI	CII	CIV	mtDNA density	MHI
	CSDS	SD12	1664.19	731.762	440.415	4068.29	1.6558e+06	115.018		Avg	1491.73	496.887	361.038	4522.53	1.78028e+06	98.3786
		SD7	1415.1	648.084	355.133	4615.57	2.31824e+06	100.165		n	5	4	5	4	5	4
		SD5	999.358	510.091	264.704	2776.89	1.60296e+06	90.8795		std dev	447.58	58.9942	157.672	2358.63	631060	19.6386
		SD1	1398.5	179.788	336.473	831.521	1.72991e+06	50.1021		CV	0.300041	0.118728	0.436718	0.521528	0.354473	0.199622
		SD11	1296.75	461.859	261.141	2659.28	1.54655e+06	80.3077		ALL animals
		SD9	1273.2	640.766	390.251	3788.37	1.91504e+06	107.563		avg	1300.47	516.602	334.47	3869.44	1.63812e+06	98.7007
	REC.	SD2	1451.64	447.751	223.177	3108.88	1.32506e+06	79.9083		std dev	343.601	167.856	91.948	1487.51	473200	19.4207
		SD8	1802.77		385.524		1.51956e+06			CV	0.264214	0.324924	0.274907	0.384426	0.288867	0.196764
		SD4	1182.93	464.416	267.996	3235.78	1.87732e+06	83.0098		CORT/NAÏVE	1.01544	1.2145	0.900096	0.947626	1.02262	1.04042
		SD6	959.806	580.366	306.33	3706.04	1.34244e+06	117.185		CSDS/NAÏVE	1.1046	1.09578	1.02218	0.765724	1.18336	0.899722
		SD3	2061.52	495.013	622.164	8039.43	2.83699e+06	113.411		RECOVERED /NAÏVE	1.2286	1.0298	1.08113	1.10876	1.17382	0.976187
										RECOVERED / CSDS	1.11225	0.939783	1.05767	1.44799	0.991935	1.08499
Substantia Nigra	NAÏVE	C1	877.863	608.066	299.053	2926.8	1.35812e+06	95.9504		NAIVE	CS	CI	CII	CIV	mtDNA density	MHI
		C3	540.788	338.192	185.872	1984.87	663747	84.4121		Avg	836.409	488.352	304.732	3458.11	1.12543e+06	100.611
		C2	1283.39	505.446	488.86	4845.67	1.52407e+06	106.059		n	11	10	11	11	11	11
		C4	555.948	424.37	288.632	2125.03	924964	98.9487		std dev	214.84	103.466	80.1977	1037.03	292177	8.99287
		C3 cort	937.792	642.934	345.141	3973.34	1.02507e+06	120.252		CV	0.25686	0.211867	0.263175	0.299884	0.259613	0.0893825
		D5	831.909	488.65	283.676	3305.84	1.08845e+06	98.8217		CORT	CS	CI	CII	CIV	mtDNA density	MHI
		C6	960.769	579.293	331.981	4321.43	1.51544e+06	102.635		Avg	1056.23	676.456	351.485	4457.55	1.40016e+06	108.812
		C5 cort	720.577	515.864	261.115	2906.88	1.02648e+06	100.502		n	5	5	5	5	5	5
		D2	841.857		262.942	3662.72	958091	102.303		std dev	333.572	261.428	136.51	1782.43	647475	11.8373
		C5	989.905	428.764	371.368	5143.66	1.45173e+06	104.997		CV	0.315814	0.386468	0.38838	0.399867	0.46243	0.108787
		C1 cort	659.7	351.941	233.411	2842.96	843545	91.839		CSDS	CS	CI	CII	CIV	mtDNA density	MHI
	CORT	B1	742.133	631.666	203.061	2225.35	863766	98.9721		Avg	882.269	401.564	302.719	3240.93	1.2843e+06	89.0859
		B4	882.363	461.152	289.975	3484.97	1.13322e+06	96.1955		n	5	5	5	5	5	5
		A2	1612.89	1106.28	553.279	6682.31	2.37672e+06	122.129		std dev	272.637	151.012	70.7983	1236.21	432529	19.5539
		A1	1066.42	705.3	418.692	5769.08	1.73143e+06	119.916		CV	0.309018	0.376059	0.233875	0.381435	0.336782	0.219495
		A3	977.351	477.877	292.419	4126.02	895659	106.846		RECOVERED	CS	CI	CII	CIV	mtDNA density	MHI
	CSDS	SD12	1178.22	470.649	362.881	4757.33	1.74682e+06	90.9352		Avg	823.334	480.443	279.188	3484.8	1.18725e+06	96.7437
		SD7								n	5	5	5	5	5	5
		SD5	638.855	383.266	213.039	2611.89	953129	86.6835		std dev	253.538	91.8124	52.6093	1024.65	271834	11.418
		SD1	1015.96	191.42	365.392	1561.71	1.60147e+06	57.6431		CV	0.307941	0.1911	0.188436	0.294034	0.22896	0.118023
		SD11	1029.23	602.184	330.356	4013.92	1.39436e+06	101.945		ALL animals
		SD9	549.079	360.304	241.925	3259.8	725715	108.223		avg	884.987	507.033	308.424	3613.68	1.2207e+06	99.228
	REC.	SD2	590.295	327.774	228.228	2024.06	846897	82.4532		std dev	257.116	170.883	85.7518	1239.02	392996	13.335
		SD8	858.202	487.232	299.872	3665.39	1.26091e+06	98.1636		CV	0.290531	0.337025	0.278033	0.342871	0.321943	0.134387
		SD4	677.466	482.413	218.599	3133.34	1.12187e+06	94.1418		CORT/NAÏVE	1.26282	1.38518	1.15342	1.28901	1.24411	1.08151
		SD6	749.239	554.063	313.516	3762.72	1.11361e+06	114.195		CSDS/NAÏVE	1.05483	0.822285	0.993394	0.937198	1.14116	0.885449
		SD3	1241.47	550.732	335.728	4838.5	1.59297e+06	94.7645		RECOVERED /NAÏVE	0.984367	0.983804	0.916177	1.00772	1.05493	0.961562
										RECOVERED / CSDS	0.933201	1.19643	0.92227	1.07525	0.924436	1.08596
mPFC	NAÏVE	C1	629.095	242.155	147.14	1603.57	1.3329e+06	122.716		NAIVE	CS	CI	CII	CIV	mtDNA density	MHI
		C3	931.731	420.599	145.486	1851.12	2.31263e+06	113.245		Avg	660.563	248.84	118.285	1399.95	1.48194e+06	103.298
		C2	733.028	281.097	131.771	1573.6	1.50837e+06	112.875		n	10	10	10	10	10	10
		C4	501.863	181.384	86.3288	797.699	934469	88.6318		std dev	190.147	73.088	33.1617	629.595	399697	13.486
		C3 cort	260.487	285.487	40.1707	180.773	914333	86.2076		CV	0.287855	0.293715	0.280354	0.449728	0.269712	0.130554
		D5								CORT	CS	CI	CII	CIV	mtDNA density	MHI
		C6	808.949	259.23	133.82	2132.31	1.71929e+06	113.664		Avg	875.393	251.49	143.313	1833.64	1.7058e+06	105.102
		C5 cort	795.074	255.646	116.105	1511.87	1.6923e+06	96.8321		n	5	5	5	5	5	5
		D2	561.552	187.788	117.525	820.956	1.43461e+06	86.7837		std dev	227.047	97.177	29.3016	477.116	305756	12.7145
		C5	757.114	177.72	146.091	2147.45	1.49242e+06	113.925		CV	0.259365	0.386406	0.204458	0.260202	0.179245	0.120974
		C1 cort	626.739	197.292	118.414	1380.13	1.47804e+06	98.1012		CSDS	CS	CI	CII	CIV	mtDNA density	MHI
	CORT	B1	675.433	227.334	102.637	1080.53	1.52929e+06	87.8134		Avg	737.348	211.561	104.493	1431.37	1.64402e+06	90.402
		B4	823.61	335.464	136.808	1957.57	1.93445e+06	115.382		n	6	6	5	6	6	6
		A2	1215.26	288.467	158.794	2320.15	1.60562e+06	111.328		std dev	228.027	83.9588	19.4758	580.799	434331	17.0968
		A1	682.764	93.3501	136.857	1703.54	1.3561e+06	95.4177		CV	0.309253	0.396853	0.186383	0.405765	0.264189	0.18912
		A3	979.902	312.832	181.472	2106.4	2.10352e+06	115.567		RECOVERED	CS	CI	CII	CIV	mtDNA density	MHI
	CSDS	SD12	783.817	264.828	129.894	1734.99	2.23995e+06	96.257		Avg	795.126	225.78	110.97	1604.53	1.62922e+06	93.6522
		SD7	1115.77	334.659		2432.85	2.08796e+06	118.38		n	5	5	5	5	5	5
		SD5	677.266	218.434	118.327	1316.53	1.62286e+06	94.3924		std dev	236.575	89.8739	31.673	915.714	352030	20.0394
		SD1	462.855	139.179	86.1436	906.335	1.20365e+06	79.6843		CV	0.297531	0.39806	0.285419	0.570704	0.216073	0.213977
		SD11	566.526	102.17	86.1189	897.047	1.23364e+06	68.2969		ALL animals
		SD9	817.85	210.098	101.982	1300.45	1.47604e+06	85.401		avg	745.474	236.312	119.069	1529.94	1.59071e+06	98.814
	REC.	SD2	703.184	199.386	77.8272	1240.98	1.49447e+06	86.1084		std dev	217.685	80.089	31.0892	639.847	372005	15.8844
		SD8	750.045	255.766	140.351	1163.88	1.54602e+06	100.906		CV	0.292009	0.338912	0.261101	0.418216	0.23386	0.160751
		SD4	651.61	159.436	89.3163	1188.77	1.16718e+06	84.0213		CORT/NAÏVE	1.32522	1.01065	1.21159	1.30979	1.15106	1.01746
		SD6	1212.38	367.48	148.77	3241.84	2.08312e+06	124.64		CSDS/NAÏVE	1.11624	0.850192	0.883402	1.02244	1.10937	0.875155
		SD3	658.417	146.831	98.5874	1187.21	1.8553e+06	72.5855		RECOVERED /NAÏVE	1.20371	0.907331	0.938159	1.14614	1.09938	0.906619
										RECOVERED / CSDS	1.07836	1.06721	1.06199	1.12098	0.990997	1.03595
Nucleus Accumbens	NAÏVE	C1	1258.01	471.985	405.906	3161.04	3.10028e+06	91.346		NAIVE	CS	CI	CII	CIV	mtDNA density	MHI
		C3	1115.86	353.687	361.859	2999.88	2.8504e+06	84.7405		Avg	1094.87	418.553	365.139	2845.7	1.94341e+06	102.863
		C2	1301.48	541.839	406.479	3515.46	2.68348e+06	104.15		n	10	10	10	10	11	10
		C4	785.946	347.259	295.501	2455.52	1.51536e+06	102.7		std dev	243.095	123.837	70.686	593.45	810357	23.6191
		C3 cort	1532.42	627.19	482.676	3492.31	2.7812e+06	107.973		CV	0.222032	0.29587	0.193586	0.208543	0.416977	0.229617
		D5					1.37122e+06			CORT	CS	CI	CII	CIV	mtDNA density	MHI
		C6	1232.11	515.665	380.945	3410.43	567410	147.87		Avg	1311.53	519.143	357.834	3706.67	2.10145e+06	108.368
		C5 cort	921.613	446.156	436.953	3060.13	1.22001e+06	139.1		n	5	5	5	5	5	5
		D2	1066.84	315.345	281.908	2119.32	1.84385e+06	79.6177		std dev	340.477	215.292	104.862	1310.73	352617	29.5807
		C5	762.512	213.693	268.017	1914.27	1.47612e+06	80.3463		CV	0.259602	0.414706	0.293047	0.353614	0.167797	0.272965
		C1 cort	971.872	352.712	331.151	2328.58	1.96814e+06	90.7854		CSDS	CS	CI	CII	CIV	mtDNA density	MHI
	CORT	B1	1226.25	398.171	269.247	3208.49	2.02696e+06	90.7844		Avg	883.482	350.368	297.477	2418.85	1.73542e+06	88.3844
		B4	1444.55	589.307	417.57	3924.13	2.70558e+06	107.983		n	6	6	6	5	6	6
		A2	1617.53	867.63	447.79	5740.72	1.82201e+06	158.61		std dev	369.982	216.07	148.106	1446.36	916844	35.9452
		A1	758.812	377.221	220.958	2158.38	2.06975e+06	83.6939		CV	0.418776	0.616696	0.497873	0.597952	0.528312	0.406692
		A3	1510.53	363.388	433.603	3501.64	1.88295e+06	100.77		RECOVERED	CS	CI	CII	CIV	mtDNA density	MHI
	CSDS	SD12	785.021	192.513	242.441		1.67155e+06	64.6495		Avg	1052.29	354.376	302.665	2296.45	1.63031e+06	91.1834
		SD7	1509.92	669.951	476.59	4143.58	3.24823e+06	109.727		n	5	5	5	4	5	5
		SD5	1064.37	439.383	356.112	2790.41	761030	130.906		std dev	356.991	180.728	108.805	1184.8	688801	31.4209
		SD1	492.719	176.901	135.663	839.933	1.11795e+06	55.3193		CV	0.339253	0.509989	0.359489	0.515929	0.422497	0.34459
		SD11	572.27	130.925	137.486	1013.82	1.2733e+06	49.3902		ALL animals
		SD9	876.596	492.534	436.572	3306.49	2.34046e+06	120.314		avg	1079.56	409.821	336.106	2844.6	1.86847e+06	98.3344
	REC.	SD2	822.021	251.002	239.111	1859.95	1.82854e+06	72.6717		std dev	328.363	177.156	104.176	1112.08	730857	28.6276
		SD8	933.022	418.26	351.022	2221.38	1.06666e+06	117.531		CV	0.304163	0.432276	0.309951	0.390946	0.391151	0.291125
		SD4	716.57	159.567	142.746	1158.62	814142	58.5757		CORT/NAÏVE	1.19789	1.24033	0.979992	1.30255	1.08132	1.05352
		SD6	1176.91	630.404	384.338	3945.83	1.92395e+06	131.337		CSDS/NAÏVE	0.806932	0.837093	0.814695	0.850002	0.892979	0.859244
		SD3	1612.9	312.648	396.108		2.51825e+06	75.8011		RECOVERED /NAÏVE	0.961108	0.84667	0.828903	0.806989	0.838892	0.886455
										RECOVERED / CSDS	1.19107	1.01144	1.01744	0.949396	0.939431	1.03167
Motor Ctx	NAÏVE	C1								NAIVE	CS	CI	CII	CIV	mtDNA density	MHI
		C3	2741.45	722.291	506.523	8946.86	1.68253e+06	93.8434		Avg	2425.23	806.129	477.279	8207.53	1.33485e+06	101.125
		C2	2769.73	1086.75	631.015	9826.1	1.39129e+06	126.164		n	7	8	7	7	9	7
		C4	2160.34	702.228	357.551	7048.39	1.10882e+06	94.9836		std dev	359.858	214.139	106.7	1791.34	432742	15.066
		C3 cort	2889.51	1075.11	600.946	10537.7	1.71283e+06	116.25		CV	0.148381	0.265639	0.22356	0.218256	0.324189	0.148984
		D5					456166			CORT	CS	CI	CII	CIV	mtDNA density	MHI
		C6	2152.02	849.839	451.506	7824.89	1.68863e+06	98.248		Avg	2505.05	865.693	448.81	8086.91	1.52364e+06	98.0121
		C5 cort		481.259			902196			n	3	3	3	3	3	3
		D2	2245.18	909.582	380.22	8086.61	1.6224e+06	97.0151		std dev	609.594	177.939	68.7544	2112.13	55160.1	10.8818
		C5	2018.38	621.973	413.193	5182.16	1.44875e+06	81.3696		CV	0.243346	0.205546	0.153193	0.261179	0.0362028	0.111025
		C1 cort								CSDS	CS	CI	CII	CIV	mtDNA density	MHI
	CORT	B1								Avg	1860.35	636.501	443.281	6423.73	1.38362e+06	93.6745
		B4	2380.47	726.412	406.98	8234.99	1.474e+06	93.4104		n	5	5	5	5	5	5
		A2	3167.31	1066.15	528.162	10121.1	1.5139e+06	110.439		std dev	561.919	55.1347	140.901	2298.71	607088	9.03769
		A1	1967.37	804.517	411.289	5904.63	1.58302e+06	90.1872		CV	0.30205	0.0866214	0.31786	0.357847	0.438767	0.0964797
		A3								RECOVERED	CS	CI	CII	CIV	mtDNA density	MHI
	CSDS	SD12	2571.78	657.891	616.246	9872.62	2.42234e+06	89.9445		Avg	1999.39	763.27	404.419	7136.75	1.26716e+06	97.5592
		SD7								n	4	4	4	4	4	4
		SD5	1627.46	626.899	306.999	5767.29	1.06088e+06	90.2734		std dev	465.611	421.182	144.541	3265.92	626977	25.3206
		SD1	1529.31	583.279	356.302	4335.45	1.20758e+06	82.7127		CV	0.232876	0.551813	0.357405	0.45762	0.49479	0.259541
		SD11	2326.13	720.142	573.531	7521.06	1.35281e+06	105.67		ALL animals
		SD9	1247.07	594.296	363.328	4622.2	874514	99.772		avg	2199.53	764.085	448.498	7493.63	1.36054e+06	97.9221
	REC.	SD2								std dev	516.701	235.658	113.91	2262.83	462657	14.9284
		SD8	1767.75	698.018	357.895	4658.42	967632	92.7736		CV	0.234914	0.308419	0.253982	0.301967	0.340054	0.152451
		SD4	1625.8	722.202	416.316	7868.02	1.14302e+06	113.341		CORT/NAÏVE	1.03291	1.07389	0.940351	0.985304	1.14144	0.969219
		SD6	2672.14	1326.62	594.607	11459.6	2.18057e+06	120.265		CSDS/NAÏVE	0.767083	0.789578	0.928767	0.782663	1.03654	0.926326
		SD3	1931.88	306.239	248.859	4560.97	777413	63.8568		RECOVERED /NAÏVE	0.824414	0.946833	0.847343	0.869537	0.949292	0.964741
										RECOVERED / CSDS	1.07474	1.19916	0.912331	1.111	0.915825	1.04147
Thalamus	NAÏVE	C1	901.472	224.532	199.867	1417.49	2.01966e+06	80.1704		NAIVE	CS	CI	CII	CIV	mtDNA density	MHI
		C3	1239.97	310.294	263.904	1829.97	1.88615e+06	98.7797		Avg	1006.08	311.34	216.369	1787.96	1.67436e+06	101.298
		C2	975.692	378.933	269.364	1900.57	1.43673e+06	127.921		n	11	11	11	11	11	11
		C4	714.038	282.493	177.872	1528.67	1.09773e+06	112.255		std dev	365.285	99.7658	55.4202	721.222	471214	19.362
		C3 cort	1963.55	492.642	283.413	2980.47	2.24616e+06	109.408		CV	0.363078	0.320441	0.256138	0.403377	0.281429	0.191138
		D5	732.794	199.616	132.874	1152	1.02697e+06	83.3688		CORT	CS	CI	CII	CIV	mtDNA density	MHI
		C6	1166.49	411.305	244.796	2082.06	2.21901e+06	106.375		Avg	1014.31	297.423	205.594	1450.46	1.49644e+06	92.422
		C5 cort	873.504	339.395	230.173	2899.09	2.12092e+06	123.099		n	5	5	5	5	5	5
		D2	1026.52	385.138	267.973	2110.01	1.84792e+06	119.872		std dev	366.843	110.063	72.1352	1024.41	562057	24.829
		C5	705.768	187.783	179.506	664.906	1.10182e+06	78.2227		CV	0.361668	0.370055	0.350862	0.706265	0.375596	0.268648
		C1 cort	767.081	212.603	130.318	1102.33	1.41492e+06	74.8109		CSDS	CS	CI	CII	CIV	mtDNA density	MHI
	CORT	B1	540.117	163.589	143.306	437.992	994530	68.7435		Avg	1022.97	257.905	222.572	1731.52	1.55976e+06	91.1086
		B4	933.136	216.98	137.36	544.326	1.19968e+06	63.6283		n	6	6	6	5	6	6
		A2	1154.12	411.161	293.897	2369.19	2.22661e+06	117.832		std dev	275.861	108.507	82.4962	526.769	735226	26.8196
		A1	905.102	292.545	184.34	1240.62	1.09015e+06	100.282		CV	0.269668	0.420725	0.37065	0.304224	0.471372	0.29437
		A3	1539.07	402.839	269.068	2660.16	1.97123e+06	111.625		RECOVERED	CS	CI	CII	CIV	mtDNA density	MHI
	CSDS	SD12	1182.15	394.903	285.273	2238.21	2.61664e+06	104.909		Avg	1093.03	303.464	215.724	1884.77	1.68504e+06	97.1146
		SD7	784.359	288.409	198.076	1138.83	1.45873e+06	95.7893		n	5	5	5	5	5	5
		SD5	585.025	80.183	66.1065		487024	46.352		std dev	674.196	135.875	74.629	1190.42	484890	19.2038
		SD1	1114.72	227.706	246.952	1326.32	1.90575e+06	82.2079		CV	0.616812	0.447746	0.345946	0.631596	0.287762	0.197744
		SD11	1174.76	224.003	266.86	1647.63	1.81861e+06	90.2164		ALL animals
		SD9	1296.78	332.228	272.163	2306.59	1.07179e+06	127.177		avg	1027.46	295.43	215.633	1730.82	1.61792e+06	96.6155
	REC.	SD2	718.878	221.357	177.037	1190.57	1.70902e+06	81.9366		std dev	397.047	106.026	64.6389	817.924	529113	21.3025
		SD8	799.284	178.933	145.914	971.128	1.1386e+06	74.282		CV	0.386436	0.358888	0.299764	0.472565	0.327032	0.220488
		SD4	605.261	238.433	182.914	1678.43	1.7849e+06	97.5034		CORT/NAÏVE	1.00818	0.955301	0.950202	0.811236	0.893737	0.912373
		SD6	1085.14	366.956	237.145	1637.86	1.37574e+06	113.133		CSDS/NAÏVE	1.01678	0.828373	1.02867	0.968431	0.931553	0.899408
		SD3	2256.6	511.642	335.61	3945.88	2.41693e+06	118.718		RECOVERED /NAÏVE	1.08643	0.974705	0.997019	1.05415	1.00637	0.958698
										RECOVERED / CSDS	1.0685	1.17665	0.969234	1.08851	1.08032	1.06592
VTA	NAÏVE	C1	1692.86	1140.7	918.108	8621.22	1.74757e+06	97.2566		NAIVE	CS	CI	CII	CIV	mtDNA density	MHI
		C3	1362.28	953.904	728.188	7803.88	1.71037e+06	88.3976		Avg	1676	1257.08	937.378	9287.3	1.77949e+06	103.064
		C2	1465.56	956.614	856.92	6120.38	1.35824e+06	91.7702		n	11	11	11	11	11	11
		C4	1649.51	1335.94	929.412	11999.3	1.58659e+06	120.203		std dev	472.542	360.491	198.6	2198.52	453589	12.2278
		C3 cort	2649.17	2034.2	1254.42	11839.3	2.73382e+06	106.262		CV	0.281946	0.286769	0.211868	0.236724	0.254899	0.118643
		D5	890.723	947.688	654.851	5445.22	1.2935e+06	93.5786		CORT	CS	CI	CII	CIV	mtDNA density	MHI
		C6	1973.69	1590.48	1229.39	11220.6	2.45203e+06	109.782		Avg	1667.98	1124.73	868.662	9195.43	1.51291e+06	100.234
		C5 cort	1180.22	1182.78	791.738	9984.88	1.32414e+06	120.81		n	5	5	5	5	5	5
		D2	2091.29	1549.84	882.227	9138.61	1.92371e+06	98.3218		std dev	541.09	392.138	243.007	3713.8	535499	14.1619
		C5	1812.35	1316.82	1166.4	10939.2	1.76107e+06	116.728		CV	0.324398	0.348651	0.279749	0.403875	0.353952	0.141288
		C1 cort	1668.36	818.907	899.493	9047.74	1.68333e+06	90.5906		CSDS	CS	CI	CII	CIV	mtDNA density	MHI
	CORT	B1	1402.99	1026.42	755.914	6659.25	1.4974e+06	90.4885		Avg	1762.6	1073.41	878.506	8422.13	1.79587e+06	96.2759
		B4	1239.4	703.992	682.69	7714.82	979849	95.7542		n	6	5	6	5	6	5
		A2	2460.7	1565.93	1046.95	14301.7	1.62842e+06	119.37		std dev	340.271	345.814	240.533	1256.86	460828	17.1097
		A1	1241.66	824.007	655.133	5498.11	1.11482e+06	85.3507		CV	0.193051	0.322164	0.273798	0.149233	0.256604	0.177716
		A3	1995.17	1503.3	1202.62	11803.3	2.34407e+06	110.208		RECOVERED	CS	CI	CII	CIV	mtDNA density	MHI
	CSDS	SD12	1969.54	1370.69	1157.63	9632.94	2.17477e+06	102.215		Avg	1578.95	1087.53	822.726	9139.69	1.56414e+06	102.186
		SD7	1524.37	896.208	667.618	8639.98	1.30967e+06	92.0629		n	5	5	4	5	5	5
		SD5	1236.76	971.117	767.386	6958.51	1.35839e+06	96.8794		std dev	530.539	466.458	183.782	4005.78	609650	18.6649
		SD1	2094.31		579.491		2.04427e+06			CV	0.336007	0.428915	0.223381	0.438284	0.389768	0.182656
		SD11	2058.88	647.412	1107.3	7285.81	2.38272e+06	71.5011		ALL animals
		SD9	1691.73	1481.62	991.613	9593.39	1.50541e+06	118.721		avg	1675.79	1163.7	892.939	9074.86	1.69388e+06	101.046
	REC.	SD2	1171.17	990.403	727.681	6774.75	1.26842e+06	98.5639		std dev	447.269	370.761	206.579	2658.79	486112	14.1849
		SD8	1130.84	675.304	647.09	5485.23	778845	89.4508		CV	0.266901	0.318605	0.231348	0.292984	0.286981	0.140381
		SD4	1317.8	746.707	846.684	6741.52	1.43684e+06	88.5417		CORT/NAÏVE	0.995216	0.894718	0.926694	0.990109	0.850195	0.972546
		SD6	2320.1	1839.27		14772.9	2.03347e+06	134.246		CSDS/NAÏVE	1.05167	0.853892	0.937195	0.906844	1.00921	0.934138
		SD3	1954.84	1185.96	1069.45	11924	2.30311e+06	100.13		RECOVERED /NAÏVE	0.942092	0.865125	0.877689	0.984107	0.878981	0.991487
										RECOVERED / CSDS	0.895808	1.01316	0.936506	1.0852	0.870962	1.06139
DG-V	NAÏVE	C1	1058	320.789	213.313	2855.88	1.04866e+06	107.267		NAIVE	CS	CI	CII	CIV	mtDNA density	MHI
		C3	1033.81	263.533	142.105	2230.68	3.12461e+06	52.6061		Avg	1118.22	380.871	226.937	2914.54	1.4213e+06	100.292
		C2	1557.83	633.886	332.125	5213.45				n	10	10	10	10	9	9
		C4	1044.78	386.294	266.247	3197.74	1.01207e+06	129.452		std dev	196.557	130.831	60.0051	955.709	700652	24.0487
		C3 cort	860.806	282.061	165.166	1864.38	668927	98.5409		CV	0.175776	0.343504	0.264412	0.327911	0.492967	0.239787
		D5								CORT	CS	CI	CII	CIV	mtDNA density	MHI
		C6	1292.58	463.149	282.985	3009.01	1.62618e+06	110.239		Avg	893.164	322.077	164.686	2642.5	1.07326e+06	100.723
		C5 cort	1051.02	515.472	270.454	3470.71	1.52569e+06	129.32		n	5	5	5	5	4	4
		D2	1230.76	441.826	218.888	2847.12	1.37477e+06	105.267		std dev	209.018	72.9904	62.1071	765.628	443597	14.8801
		C5	1087.91	265.861	206.744	2318.86	1.25723e+06	87.699		CV	0.234019	0.226624	0.377125	0.289736	0.413319	0.147732
		C1 cort	964.76	235.844	171.347	2137.6	1.15354e+06	82.2397		CSDS	CS	CI	CII	CIV	mtDNA density	MHI
	CORT	B1	893.463	327.863	190.497	2951.45	1.08846e+06	110.457		Avg	1013.52	299.729	209.157	2513.55	1.38799e+06	91.8771
		B4	794.245	216.281	114.554	1690.12	690272	78.8223		n	5	5	5	5	5	5
		A2	738.154	320.255	99.3395	2758.38	823677	103.994		std dev	245.418	92.2586	72.4844	682.439	343473	16.8739
		A1	786.766	323.516	165.024	2135.02				CV	0.242144	0.307806	0.346554	0.271504	0.24746	0.183657
		A3	1253.19	422.47	254.014	3677.53	1.69062e+06	109.621		RECOVERED	CS	CI	CII	CIV	mtDNA density	MHI
	CSDS	SD12	1218.54	390.537	310.884	3614.76	1.73781e+06	114.16		Avg	1033.19	354.102	214.823	2628.72	1.47746e+06	96.5484
		SD7								n	4	4	4	4	4	4
		SD5	787.264	206.034	120.735	2145.47	875221	81.541		std dev	327.179	113.988	74.6393	782.583	608116	6.92311
		SD1	715.718	308.973	180.561	2131.49	1.49264e+06	91.0429		CV	0.316669	0.321908	0.347446	0.297704	0.411597	0.0717061
		SD11	1236.74	204.584	185.865	1946.13	1.22488e+06	70.9404		ALL animals
		SD9	1109.35	388.519	247.742	2729.92	1.60942e+06	101.702		avg	1035.35	347.256	208.245	2726.69	1.36066e+06	97.7774
	REC.	SD2								std dev	233.749	109.214	65.5153	805.395	557235	18.0547
		SD8	1062.73	382.774	205.015	2911.42	1.58804e+06	98.7776		CV	0.225768	0.314506	0.314607	0.295375	0.409534	0.184651
		SD4	639.434	232.687	160.533	1707.72	908781	90.4509		CORT/NAÏVE	0.798734	0.845632	0.725688	0.906661	0.755126	1.0043
		SD6	992.93	302.71	170.663	2353.98	1.12819e+06	91.6211		CSDS/NAÏVE	0.906367	0.786957	0.921653	0.862418	0.976569	0.916094
		SD3	1437.67	498.238	323.079	3541.77	2.2848e+06	105.344		RECOVERED /NAÏVE	0.923957	0.929717	0.946616	0.901934	1.03951	0.962671
										RECOVERED / CSDS	1.01941	1.18141	1.02709	1.04582	1.06445	1.05084
Periaqueductal Grey	NAÏVE	C1	1877.5	415.027	386.349	3687.11	875534	123.482		NAIVE	CS	CI	CII	CIV	mtDNA density	MHI
		C3	1455.3	442.562	320.611	2816.4	961973	114.744		Avg	1481.7	422.524	319.242	3500.8	1.21836e+06	112.085
		C2	1738.15	408.547	382.279	4107.7	1.39691e+06	117.446		n	10	10	10	10	10	10
		C4	827.456	288.499	180.183	1158.15	597179	88.2592		std dev	474.468	108.517	92.9159	1677.34	433877	19.6089
		C3 cort	2100.84	577.48	437.582	5187.72	1.92639e+06	120.359		CV	0.320219	0.256831	0.291051	0.479131	0.356115	0.174947
		D5								CORT	CS	CI	CII	CIV	mtDNA density	MHI
		C6	2066.19	545.09	436.288	6622.06	1.41118e+06	146.845		Avg	1216.14	354.64	256.209	2534.57	1.03084e+06	98.3722
		C5 cort	859.47	274.291	229.977	2144.69	762197	103.489		n	5	5	5	5	5	5
		D2	1607.08	518.962	331.693	4569.22	1.47724e+06	124.477		std dev	493.85	173.955	113.669	1585.35	325078	34.6238
		C5	1234.59	296.808	207.313	1733.39	1.05402e+06	78.1618		CV	0.40608	0.490511	0.443658	0.625489	0.315351	0.351968
		C1 cort	1050.42	457.975	280.146	2981.56	1.72099e+06	103.586		CSDS	CS	CI	CII	CIV	mtDNA density	MHI
	CORT	B1	810.131	235.52	164.365	1247.87	507414	83.655		Avg	1197.61	243.211	263.13	1859.5	1.12526e+06	77.7831
		B4	1176.59	455.627	274.95	2689.62	1.02189e+06	117.922		n	5	4	5	5	5	5
		A2	2054.89	607.462	444.156	5141.81	1.10719e+06	148.574		std dev	596.208	140.28	123.802	1061.13	633928	24.8965
		A1	900.523	186.333	176.677	1303.18	1.11954e+06	61.8604		CV	0.497832	0.576784	0.470498	0.570651	0.563362	0.320076
		A3	1138.55	288.259	220.899	2290.38	1.3982e+06	79.8494		RECOVERED	CS	CI	CII	CIV	mtDNA density	MHI
	CSDS	SD12	1575.44	429.197	342.67	2732.32	1.10158e+06	109.835		Avg	1324.23	274.713	253.841	2109.9	1.19707e+06	66.2224
		SD7								n	5	4	4	4	5	4
		SD5	1042.14	264.598	228.975	1939.93	766612	93.1894		std dev	813.923	229.647	142.033	1846.34	843926	31.7552
		SD1	1930.98	174.773	435.224	3041.74	2.14836e+06	73.3032		CV	0.614638	0.835954	0.559535	0.875083	0.704993	0.479523
		SD11	1080.55		170.959	621.629	1.14121e+06	44.6521		ALL animals
		SD9	358.929	104.274	137.819	961.907	468537	67.9363		avg	1340.28	350.875	283.52	2725.75	1.15798e+06	94.4381
	REC.	SD2	469.281	93.4974		440.871	291635	40.0951		std dev	557.281	160.291	109.008	1636.06	528501	30.5907
		SD8	1744.93		298.824		1.50863e+06			CV	0.415795	0.456832	0.384481	0.600225	0.456399	0.323924
		SD4	2184.08	401.383	255.98	3161.21	1.53322e+06	81.1045		CORT/NAÏVE	0.820772	0.839336	0.802555	0.723998	0.846092	0.877658
		SD6	436.138	69.7769	60.8959	665.879	381010	39.7683		CSDS/NAÏVE	0.808266	0.575614	0.824232	0.531165	0.923585	0.693966
		SD3	1786.73	534.193	399.663	4171.64	2.27085e+06	103.922		RECOVERED /NAÏVE	0.893724	0.65017	0.795135	0.602691	0.982525	0.590824
										RECOVERED / CSDS	1.10573	1.12953	0.964699	1.13466	1.06382	0.851372
Vestibular Nuclie	NAÏVE	C1	2331.94	673.333	537.752	7899.96	2.73885e+06	109.499		NAIVE	CS	CI	CII	CIV	mtDNA density	MHI
		C3	1776.12	483.779	385.774	4211.41	2.08865e+06	86.2731		Avg	2293.03	605.864	448.742	6401.12	1.99891e+06	102.632
		C2	606.387	193.988	166.608	2499.14	762197	70.7248		n	11	11	11	11	11	11
		C4	2605.25	597.209	399.495	6793.22	1.53855e+06	105.953		std dev	833.981	223.846	138.546	2011.27	706272	14.1708
		C3 cort	3054.83	789.737	612.781	7883.65	3.04105e+06	105.44		CV	0.363703	0.369466	0.308744	0.314205	0.353328	0.138074
		D5	1967.77	603.751	374.499	5577.8	1.58766e+06	107.159		CORT	CS	CI	CII	CIV	mtDNA density	MHI
		C6	2719.69	683.606	571.68	6867.2	2.42879e+06	106.671		Avg	1882.29	509.904	323.343	4534.19	1.20901e+06	100.533
		C5 cort	2269.77	641.002	499.339	7495.9	1.836e+06	120.563		n	5	5	5	5	5	5
		D2	3911.97	1082.18	623.107	9560.18	2.86142e+06	117.197		std dev	480.045	81.3421	51.5384	1102.76	554012	18.3491
		C5	1801.74	467.506	316.302	4573.81	1.34979e+06	93.8568		CV	0.255032	0.159524	0.159393	0.243211	0.458236	0.182519
		C1 cort	2177.87	448.42	448.821	7050.06	1.75507e+06	105.615		CSDS	CS	CI	CII	CIV	mtDNA density	MHI
	CORT	B1	2401.29	477.021	259.783	3941.69	1.81031e+06	70.3204		Avg	2011.22	520.641	481.302	5717.56	2.14799e+06	99.6935
		B4	2381.82	580.124	384.764	6239.33	1.35119e+06	107.903		n	5	5	5	5	5	5
		A2	1367.87	399.978	282.375	3407.43	321874	110.455		std dev	613.073	323.306	139.544	1821.02	923205	20.8453
		A1	1705.06	599.75	355.019	4951.18	1.12494e+06	116.936		CV	0.304826	0.620977	0.28993	0.318496	0.4298	0.209094
		A3	1555.43	492.646	334.772	4131.3	1.43674e+06	97.0489		RECOVERED	CS	CI	CII	CIV	mtDNA density	MHI
	CSDS	SD12	2690.31	965.45	653.337	8611.78	3.57655e+06	115.61		Avg	1823.13	484.288	325.48	5066.2	1.88037e+06	87.2634
		SD7								n	5	5	5	5	5	5
		SD5	1178.95	372.837	268.351	4118.63	1.07344e+06	96.2439		std dev	641.451	153.043	122.382	1952.71	609363	13.3186
		SD1	1907.3	189.338	530.256	4811.43	2.36551e+06	78.1345		CV	0.351841	0.316016	0.376005	0.385439	0.324065	0.152625
		SD11	2530.77	327.962	493.357	4676.05	1.82265e+06	82.2539		ALL animals
		SD9	1748.79	747.62	461.208	6369.93	1.90179e+06	126.225		avg	2069.48	547.641	407.184	5653.93	1.85288e+06	98.7077
	REC.	SD2	2272.84	719.614	512.211	7252.98	2.77131e+06	107.258		std dev	694.885	210.472	134.961	1876.07	744502	16.3074
		SD8	763.194	312.932	211.185	2418.51	1.15421e+06	76.207		CV	0.335777	0.384324	0.331451	0.331817	0.401808	0.165209
		SD4	1976.31	433.985	219.247	4767.9	1.528e+06	78.2188		CORT/NAÏVE	0.820877	0.841614	0.720554	0.708343	0.604835	0.979546
		SD6	2361.67	533.682	334.59	6687.35	1.86825e+06	94.5872		CSDS/NAÏVE	0.877104	0.859336	1.07256	0.893213	1.07458	0.971369
		SD3	1741.61	421.225	350.17	4204.24	2.08009e+06	80.0466		RECOVERED /NAÏVE	0.795073	0.799333	0.725318	0.791454	0.940698	0.850256
										RECOVERED / CSDS	0.906475	0.930175	0.67625	0.886076	0.875411	0.875317
Visual Ctx	NAÏVE	C1	1242.94	448.88	224.707	3150.48	656437	129.208		NAIVE	CS	CI	CII	CIV	mtDNA density	MHI
		C3	870.919	248.994	156.351	1587.24	563757	87.6456		Avg	1081.99	332.015	194.917	2214.54	721171	101.628
		C2	1125.52	234.673	224.723	2075.75	921625	83.9514		n	11	11	11	11	11	11
		C4	1290.48	330.09	145.055	2283.55	599697	92.3876		std dev	415.249	101.789	42.2435	628.902	204244	23.9192
		C3 cort	2177.44	476.15	284.933	3496.7	763089	110.597		CV	0.383782	0.306579	0.216726	0.283987	0.283212	0.235359
		D5	814.786	327.456	174.381	1731.08	691751	98.0606		CORT	CS	CI	CII	CIV	mtDNA density	MHI
		C6	982.899	417.496	208.008	2407.77	744198	116.274		Avg	1455.5	390.895	260.421	2343.06	944818	97.1021
		C5 cort	974.593	461.884	200.266	2248.33	605646	125.612		n	5	5	5	5	5	5
		D2	929.916	254.261	159.661	1763.43	1.06396e+06	71.3675		std dev	394.758	89.691	84.1649	1074.07	217930	17.5852
		C5	929.343	217.554	152.634	1482.89	971270	65.568		CV	0.271218	0.22945	0.323188	0.458406	0.230658	0.1811
		C1 cort	563.047	234.728	213.363	2132.73	351447	137.242		CSDS	CS	CI	CII	CIV	mtDNA density	MHI
	CORT	B1	1107.77	335.083	208.494	1872.63	614549	101.506		Avg	861.01	305.059	190.159	1988.8	583293	119.469
		B4	1833.48	437.303	234.85	1456.53	1.07613e+06	75.5678		n	5	5	5	5	5	5
		A2	1907.95	521.362	383.833	4208.04	1.18309e+06	123.715		std dev	307.862	168.067	94.7227	1127.26	236775	39.4661
		A1	1075.69	366.138	171.508	2096.11	869893	91.8076		CV	0.357559	0.550932	0.498124	0.566802	0.405929	0.330347
		A3	1352.63	294.59	303.418	2081.99	980435	92.9137		RECOVERED	CS	CI	CII	CIV	mtDNA density	MHI
	CSDS	SD12	987.194	310.776	215.895	2306.13	893010	161.823		Avg	1037.71	280.543	200.209	1753.23	609824	100.805
		SD7								n	5	4	4	4	4	3
		SD5	923.329	313.3	186.358	2696.86	561310	119.122		std dev	284.593	122.281	48.4786	439.392	99434.5	17.2216
		SD1	580.804	172.013	106.235	740.184	361187	68.0926		CV	0.27425	0.435873	0.242139	0.250618	0.163055	0.170842
		SD11	534.981	154.73	106.592	896.918	355086	94.548		ALL animals
		SD9	1278.74	574.475	335.714	3303.93	745875	153.758		avg	1102.81	330.164	207.913	2121.29	720509	104.299
	REC.	SD2	885.525	310.831	159.353	1820.57	555858	99.6765		std dev	399.549	116.388	66.6386	795.9	228743	25.7971
		SD8	1496.11		228.943		503039			CV	0.362302	0.352517	0.320512	0.375197	0.317475	0.247338
		SD4	835.979	267.101	158.931	1425.66	655368	84.1748		CORT/NAÏVE	1.34521	1.17734	1.33606	1.05803	1.31012	0.955462
		SD6	836.266	124.442		1417.78				CSDS/NAÏVE	0.795765	0.91881	0.975591	0.898066	0.808815	1.17554
		SD3	1134.69	419.8	253.611	2348.91	725029	118.563		RECOVERED /NAÏVE	0.959079	0.844972	1.02715	0.79169	0.845602	0.991894
										RECOVERED / CSDS	1.20523	0.919637	1.05285	0.88155	1.04548	0.843775
Adrenal Glands	NAÏVE	C1	5771.77	2283.09	1005.31	10726.9	1.02178e+07	90.346		NAIVE	CS	CI	CII	CIV	mtDNA density	MHI
		C3	12476.3	5473.21	1626.91	21359.8	2.4267e+07	95.5455		Avg	6141.57	2233.86	1061.12	11563.2	8.76316e+06	96.9891
		C2	3993.95		821.131	8556.85	6.3449e+06	96.0655		n	11	10	11	11	11	11
		C4	5749.12	2077.65	821.131	10218.6	6.91597e+06	91.8024		std dev	2488.41	1283.62	334.808	3928.85	5.92154e+06	12.6079
		C3 cort	5955.96	2542.8	1158.79	11791	4.02616e+06	129.758		CV	0.405175	0.574618	0.315523	0.339773	0.675731	0.129993
		D5	6654.28	1069.83	1158.79	10036.7	5.43298e+06	88.6136		CORT	CS	CI	CII	CIV	mtDNA density	MHI
		C6	4674.54	1686.15	920.894	9707.14	4.97358e+06	103.338		Avg	3198.7	2111.76	678.392	7055.71	6.96593e+06	99.2724
		C5 cort	5744.19	2852.89	1450.41	12176.1	1.37587e+07	102.461		n	5	5	5	5	5	5
		D2	6483.89	1391.56	890.198	11323	7.97448e+06	80.04		std dev	494.347	446.719	252.466	2091.95	7.24286e+06	30.3133
		C5	7443.22	1073.71	1365.99	15060	8.76335e+06	93.654		CV	0.154546	0.211539	0.372153	0.29649	1.03975	0.305355
		C1 cort	2610.1	1887.72	452.773	6238.56	3.71988e+06	95.2554		CSDS	CS	CI	CII	CIV	mtDNA density	MHI
	CORT	B1	3504.43	2562.18	460.447	7937.28	1.98366e+07	56.5108		Avg	6194.8	2133.86	938.801	14555.8	7.88195e+06	107.181
		B4	2565.78	1593.12	583.233	5867.24	4.3335e+06	90.7642		n	6	6	6	6	6	6
		A2	3006.05	1821.82	775.086	4994.61	4.76543e+06	95.4778		std dev	1156.3	747.925	250.918	1688.51	3.5776e+06	29.3369
		A1	3064.16	2589.31	498.818	6207.04	2.71717e+06	115.755		CV	0.186656	0.350504	0.267275	0.116003	0.453898	0.273715
		A3	3853.1	1992.37	1074.38	10272.4	3.1769e+06	137.854		RECOVERED	CS	CI	CII	CIV	mtDNA density	MHI
	CSDS	SD12	7252.14	771.366	1082.05	16107.6	1.05416e+07	79.714		Avg	5690.81	2853.67	1112.75	11542.7	8.88539e+06	109.893
		SD7	5491.06	2294.72	997.636	12971.3	5.40194e+06	119.312		n	5	5	5	5	5	5
		SD5	5813.14	2535.04	1166.47	15534.8	3.49224e+06	147.967		std dev	1161.32	630.361	260.072	1529.19	2.26343e+06	20.2294
		SD1	4894.19	1841.2	752.064	12376	6.31287e+06	100.292		CV	0.20407	0.220895	0.233721	0.132481	0.254737	0.184084
		SD11	7943.57	2492.41	521.84	13975.4	1.32556e+07	70.3457		ALL animals
		SD9	5774.73	2868.4	1112.75	16369.6	8.28746e+06	125.453		avg	5524.95	2306.5	972.624	11389.7	8.25715e+06	102.066
	REC.	SD2	4928.66	2643.58	836.479	12109.2	9.40774e+06	101.251		std dev	2047.97	936.629	315.334	3668.91	5.03427e+06	21.4755
		SD8	5569.86	2372.24	982.287	9794.19	1.26401e+07	81.8991		CV	0.370676	0.406083	0.324209	0.322125	0.609687	0.210408
		SD4	7664.83	3945.98	1519.48	13171.2	7.3352e+06	135.224		CORT/NAÏVE	0.520828	0.945341	0.639316	0.610189	0.794911	1.02354
		SD6	5537.35	2794.75	1189.49	12589.2	7.50746e+06	121.588		CSDS/NAÏVE	1.00867	0.955232	0.884725	1.25881	0.899442	1.10508
		SD3	4753.34	2511.79	1036.01	10049.9	7.5364e+06	109.502		RECOVERED /NAÏVE	0.926604	1.27746	1.04865	0.998235	1.01395	1.13304
										RECOVERED / CSDS	0.918642	1.33733	1.18529	0.792999	1.12731	1.0253
Liver	NAÏVE	C1	2607	4120.4	1392.3	35581.7	1.5018e+07	86.0884		NAIVE	CS	CI	CII	CIV	mtDNA density	MHI
		C3	2648.48	3873.36	1779.79	34635.6	1.08289e+07	99.0837		Avg	2919.27	4476.68	1933.68	39256.4	1.4143e+07	99.2428
		C2	3281.88	5242.76	1857.14	42972.5	1.00403e+07	113.17		n	11	11	11	11	11	11
		C4	3926.45	6786	1555.18	53069.5	1.51364e+07	107.464		std dev	459.378	1067.57	295.841	5435.1	2.46252e+06	9.72453
		C3 cort	2591.04	5142.11	2229.75	40213.4	1.84306e+07	103.662		CV	0.15736	0.238474	0.152994	0.138451	0.174116	0.0979873
		D5	2748.99	4602.28	2249.84	36117.7	1.49305e+07	102.883		CORT	CS	CI	CII	CIV	mtDNA density	MHI
		C6	3527.58	4818.82	2164.3	41669	1.5511e+07	97.5109		Avg	2679.75	4327.18	2082.64	37144.6	1.35267e+07	102.981
		C5 cort	2910.14	4770.03	2077.29	39710.5	1.24526e+07	108.693		n	5	5	5	5	5	5
		D2	2744.21	3406.73	1930.77	37937.3	1.64438e+07	86.8858		std dev	180.752	961.568	321.478	1634.02	1.8221e+06	8.37553
		C5	2597.42	2991.94	1758.22	34496.6	1.40653e+07	84.2226		CV	0.067451	0.222216	0.154361	0.0439909	0.134704	0.0813305
		C1 cort	2528.82	3489.07	2275.87	35416.3	1.27151e+07	102.006		CSDS	CS	CI	CII	CIV	mtDNA density	MHI
	CORT	B1	2421.92	4288.14	1762.68	37857.9	1.40136e+07	100.091		Avg	2381.24	3360.98	1856.39	35516.7	1.20111e+07	97.2993
		B4	2562.32	2683.9	1925.56	35019.3	1.21018e+07	89.6896		n	6	6	6	6	6	6
		A2	2833.55	5075.01	1982.09	39399.5	1.32968e+07	108.091		std dev	268.598	400.691	239.232	2808.23	939713	5.93691
		A1	2823.98	4812.72	2137.53	37050.6	1.18437e+07	110.539		CV	0.112798	0.119219	0.128869	0.0790679	0.0782371	0.0610169
		A3	2756.97	4776.13	2605.35	36395.6	1.63776e+07	106.496		RECOVERED	CS	CI	CII	CIV	mtDNA density	MHI
	CSDS	SD12	2326.19	2961.44	1622.11	36269.9	1.18249e+07	91.3236		Avg	2589.45	3992.3	2168.92	38736.5	1.46931e+07	101.732
		SD7	2396.4	4019.75	1712.11	33954	1.03118e+07	103.387		n	5	5	5	5	5	5
		SD5	2626.14	3659.87	2201.49	39154.7	1.30587e+07	103.376		std dev	261.272	661.594	193.75	5476.93	1.71303e+06	7.41549
		SD1	1957.64	3275.58	1825.16	31102.3	1.20033e+07	97.2855		CV	0.100899	0.165717	0.0893302	0.141389	0.116587	0.0728924
		SD11	2707.51	3144.44	1678.64	37414.5	1.2296e+07	89.3398		ALL animals
		SD9	2273.54	3104.79	2098.85	35204.6	1.25719e+07	99.084		avg	2694.28	4111.36	1987.65	37938	1.3657e+07	99.9642
	REC.	SD2	2638.91	4763.93	2043.07	44414.9	1.69877e+07	104.157		std dev	395.92	936.429	282.145	4498.43	2.09742e+06	8.16166
		SD8	2268.76	4099.05	2173.23	38890	1.25105e+07	112.956		CV	0.146949	0.227766	0.141949	0.118573	0.153578	0.0816458
		SD4	2763.35	4275.94	1918.12	32174.2	1.4123e+07	93.2467		CORT/NAÏVE	0.917951	0.966605	1.07704	0.946205	0.956426	1.03767
		SD6	2895.78	2970.59	2322.72	43812.8	1.41227e+07	97.9759		CSDS/NAÏVE	0.815695	0.750774	0.960034	0.904736	0.849263	0.980417
		SD3	2380.44	3852.01	2387.43	34390.7	1.57218e+07	100.324		RECOVERED /NAÏVE	0.887017	0.8918	1.12165	0.986758	1.0389	1.02508
										RECOVERED / CSDS	1.08744	1.18784	1.16835	1.09066	1.2233	1.04556
Soleus	NAÏVE	C1	8830.16	4006.54	1776.95	23063.2	1.22161e+07	104.832		NAIVE	CS	CI	CII	CIV	mtDNA density	MHI
		C3	6810.69	3298.47	1086.32	20067.5	8.37118e+06	99.2541		Avg	8279.69	3399.52	1484.78	21741.4	9.33832e+06	102.754
		C2	9280.37	4543.4	1705.63	22800.4	1.29661e+07	103.656		n	10	10	10	10	10	10
		C4	8296.52	3999.75	1424.79	23588.8	9.07984e+06	111.215		std dev	736.77	601.904	212.989	1516.57	2.07438e+06	5.33189
		C3 cort	7790.22	2755.75	1291.82	21236.9	7.69786e+06	98.6284		CV	0.0889852	0.177055	0.143448	0.0697549	0.222136	0.0518901
		D5	9051.67	2881.75	1512.22	20474.8	9.22466e+06	93.6083		CORT	CS	CI	CII	CIV	mtDNA density	MHI
		C6								Avg	8302.85	3371.3	1562.51	20377.6	9.54983e+06	99.8957
		C5 cort	7872.2	2802.63	1355.48	18911.3	6.09453e+06	102.911		n	5	5	5	5	5	5
		D2	7784.46	3031.81	1409.88	22222.3	8.79904e+06	102.055		std dev	869.594	1065.16	514.056	4021.4	3.41933e+06	14.1178
		C5	8682.01	3463.04	1612.55	22143.5	1.06359e+07	100.763		CV	0.104734	0.315949	0.328994	0.197344	0.358052	0.141325
		C1 cort	8398.65	3212.11	1672.19	22905.6	8.29804e+06	110.613		CSDS	CS	CI	CII	CIV	mtDNA density	MHI
	CORT	B1	9729.14	4342.14	1918.79	24639.9	1.1359e+07	112.262		Avg	7556.96	3202.47	1357.23	21806.3	8.69966e+06	102.952
		B4	7968.57	2240.01	991.628	17597.4	5.14866e+06	87.0222		n	6	6	6	6	6	6
		A2	7452.2	2419.53	1073.02	15245.5	6.82367e+06	83.5106		std dev	847.514	761.052	260.58	2522.21	1.36555e+06	13.0837
		A1	8433.17	3298.32	1672.99	23904.1	1.10796e+07	102.534		CV	0.11215	0.237645	0.191995	0.115664	0.156966	0.127086
		A3	7931.18	4556.51	2156.12	20501.1	1.33382e+07	114.149		RECOVERED	CS	CI	CII	CIV	mtDNA density	MHI
	CSDS	SD12	8103.78	3795.24	1449.77	21657.3	8.83532e+06	108.591		Avg	7528.14	3107.29	1177.87	21165.9	8.97535e+06	96.0288
		SD7	8424.54	3756.84	1379.25	22485.1	1.04632e+07	100.448		n	5	5	5	5	5	5
		SD5	8270.63	3258.53	1596.44	24403.4	9.00701e+06	109.36		std dev	932.747	717.036	253.004	3237.06	2.00013e+06	15.9412
		SD1	6429.52	1972.73	980.346	19975.6	6.25829e+06	90.4573		CV	0.123901	0.230759	0.214799	0.152937	0.222847	0.166004
		SD11	6697.05	2615.09	1112.91	17965.3	9.05476e+06	86.8725		ALL animals
		SD9	7416.24	3816.37	1624.64	24350.8	8.57942e+06	121.981		avg	7972.83	3292.42	1411.27	21383.4	9.16181e+06	100.956
	REC.	SD2	6879.73	3513.16	918.294	21604.8	7.40632e+06	103.406		std dev	860.101	724.352	317.438	2582.69	2.12923e+06	11.1512
		SD8	8286.45	3113.09	1236.21	20093.8	1.15045e+07	84.9488		CV	0.107879	0.220006	0.22493	0.12078	0.232402	0.110455
		SD4	7787.34	3085.18	1215.26	23352.3	1.07863e+07	92.7913		CORT/NAÏVE	1.0028	0.991698	1.05235	0.93727	1.02265	0.972187
		SD6	8427.41	3865.26	1551.71	24547.9	7.70037e+06	119.558		CSDS/NAÏVE	0.91271	0.942034	0.914091	1.00298	0.931609	1.00193
		SD3	6259.79	1959.78	967.855	16230.9	7.47925e+06	79.4399		RECOVERED /NAÏVE	0.90923	0.914038	0.793292	0.97353	0.961131	0.934555
										RECOVERED / CSDS	0.996187	0.970281	0.867848	0.970637	1.03169	0.932756
W. Gastroc	NAÏVE	C1	1914.62	936.645	293.15	3214.13	1.84357e+06	132.629		NAIVE	CS	CI	CII	CIV	mtDNA density	MHI
		C3	1814.12	859.523	290.716	3271.01	1.53373e+06	138.797		Avg	1823.9	674.389	223.395	2640.74	1.84025e+06	103.879
		C2	1244.85	727.632	165.527	2368.38	1.16183e+06	120.759		n	11	11	11	11	11	11
		C4	1408.05	489.559	238.554	2191.01	2.34957e+06	89.7967		std dev	379.727	182.094	66.9666	721.52	523895	23.5159
		C3 cort	2005.02	813.696	231.599	3113.61	2.14423e+06	108.904		CV	0.208195	0.270014	0.299767	0.273226	0.284687	0.226378
		D5	1507.26	442.615	196.129	1846.49	2.26637e+06	76.075		CORT	CS	CI	CII	CIV	mtDNA density	MHI
		C6	1851.7	444.851	207.083	1762.22	1.39312e+06	83.1997		Avg	1634.38	602.225	197.241	2011.14	2.37773e+06	80.4956
		C5 cort	1856.42	494.03	178.22	2953.42	1.12702e+06	103.321		n	5	5	5	5	5	5
		D2	1794.58	704.16	154.747	2140.87	1.64106e+06	91.4672		std dev	434.531	231.56	75.387	887.03	1.21293e+06	12.5431
		C5	1965.08	652.745	144.662	2139.71	2.77959e+06	70.841		CV	0.265868	0.384508	0.382206	0.441059	0.510119	0.155823
		C1 cort	2701.21	852.816	356.961	4047.35	2.00264e+06	126.88		CSDS	CS	CI	CII	CIV	mtDNA density	MHI
	CORT	B1	1438.76	473.911	181.176	1160.93	1.58452e+06	75.7248		Avg	1971.06	791.342	319.996	2886.25	2.57227e+06	115.86
		B4	2055.7	775.694	236.815	2695.49	2.84449e+06	91.9703		n	6	6	5	6	5	5
		A2	969.979	305.136	85.3716	927.145	716258	62.7867		std dev	591.98	321.53	61.6412	1235.15	1.14818e+06	9.70212
		A1	1823.57	573.388	194.042	2636.29	2.98359e+06	78.9015		CV	0.300336	0.40631	0.192631	0.427942	0.446367	0.08374
		A3	1883.91	882.995	288.803	2635.83	3.75982e+06	93.0948		RECOVERED	CS	CI	CII	CIV	mtDNA density	MHI
	CSDS	SD12	2612.95	1163.54	412.079	4371.67	4.14218e+06	117.453		Avg	1784.53	642.015	193.312	2564.09	1.86055e+06	97.3946
		SD7	1720.92	673.982	279.935	3458.13	2.37228e+06	115.061		n	5	5	5	5	5	5
		SD5	1884.98	509.678	249.855	2206.57	1.05005e+06	105.818		std dev	304.26	150.035	63.3059	482.081	534211	24.0743
		SD1	1122.87	375.552		813.852				CV	0.170499	0.233695	0.327481	0.188012	0.287125	0.247183
		SD11	2691.55	1097.6	325.142	3453.02	3.1174e+06	109.767		ALL animals
		SD9	1793.08	927.703	332.967	3014.24	2.17943e+06	131.202		avg	1814.22	681.02	231.157	2564.51	2.08829e+06	100.439
	REC.	SD2	1559.44	802.519	281.848	3233.4	1.76898e+06	135.167		std dev	422.193	220.591	77.9343	857.7	838340	22.0983
		SD8	1790.93	660.569	158.224	2151.78	2.1899e+06	82.1366		CV	0.232714	0.323913	0.337148	0.33445	0.401448	0.220017
		SD4	1643.83	689.63	221.688	2429.67	1.6805e+06	107.684		CORT/NAÏVE	0.896092	0.892994	0.882926	0.761579	1.29207	0.774896
		SD6	1621.28	394.553	114.93	2124.61	1.12793e+06	78.2742		CSDS/NAÏVE	1.08068	1.17342	1.43242	1.09297	1.39778	1.11534
		SD3	2307.16	662.805	189.869	2880.98	2.53547e+06	83.7111		RECOVERED /NAÏVE	0.978414	0.951996	0.865336	0.970972	1.01103	0.937576
										RECOVERED / CSDS	0.905366	0.811299	0.604108	0.888382	0.723313	0.840622
Heart	NAÏVE	C1	51395	23360.6	2554.97	12748.2	4.13381e+06	81.9785		NAIVE	CS	CI	CII	CIV	mtDNA density	MHI
		C3	47761	23583.8	3575.46	11568	3.62209e+06	93.8944		Avg	51491.1	25344.3	4027.04	13836	3.79966e+06	100.631
		C2	61777.8	33450.4	3864.35	17327.5	5.00226e+06	102.499		n	9	11	11	11	11	8
		C4	54336.8	27278.2	3196.53	12989.5	3.96885e+06	92.4439		std dev	6287.77	5392.43	1076.57	2909.84	719802	16.5447
		C3 cort	45511.4	25899.8	3890.61	9758.03	2.7347e+06			CV	0.122114	0.212767	0.267335	0.210309	0.189438	0.164409
		D5	57451.6	34689.3	6280.5	18192.8	4.697e+06	128.882		CORT	CS	CI	CII	CIV	mtDNA density	MHI
		C6	55721.2	28505.9	5466.36	17477.6	3.94548e+06	122.253		Avg	57062.3	26460.1	4140.48	14223.2	3.94793e+06	98.6225
		C5 cort	42742.6	17484.2	3834.33	10211.3	2.75147e+06	94.8361		n	4	5	5	5	5	4
		D2	46722.7	19537.8	3144	12495.1	3.53074e+06	88.2609		std dev	6165.88	4093.14	1237.46	2802.38	853588	23.9287
		C5		24074.9	3785.56	14508.1	4.15964e+06			CV	0.108055	0.154691	0.298868	0.197029	0.216211	0.242629
		C1 cort		20921.8	4704.75	14920.1	3.25024e+06			CSDS	CS	CI	CII	CIV	mtDNA density	MHI
	CORT	B1	56759.4	22674.2	2521.2	11120.7	4.59116e+06	71.6518		Avg	46030.5	22536.5	3717.4	12377.3	3.70989e+06	87.8534
		B4	49318.4	22289.1	3612.98	11547.4	2.59906e+06	100.716		n	4	6	6	6	6	4
		A2	57797.7	31993.9	5593.92	17604.2	3.66678e+06	129.453		std dev	9079.06	4372.6	1134.42	2396.34	483080	8.35922
		A1	64373.5	28600.8	3826.83	15020.2	4.68143e+06	92.6692		CV	0.19724	0.194023	0.305164	0.193607	0.130214	0.0951497
		A3		26742.5	5147.46	15823.6	4.20123e+06			RECOVERED	CS	CI	CII	CIV	mtDNA density	MHI
	CSDS	SD12	45165.3	19504.4	2183.54	9101.73	2.98612e+06	75.4785		Avg	49491.5	24291.4	4190	12634.6	3.68992e+06	96.8805
		SD7	51568	25224.5	2870.12	14090.2	4.10351e+06	90.3379		n	2	5	5	5	5	2
		SD5	33571.1	15983	3642.99	9981.7	3.21445e+06	91.9593		std dev	8075.94	5220.91	1315.51	3278.77	475449	37.0851
		SD1	53817.6	21954.3	3946.89	14119.6	4.0855e+06	93.6379		CV	0.163178	0.214928	0.313964	0.259508	0.128851	0.382792
		SD11		28266	4187	12103.6	3.9235e+06			ALL animals
		SD9		24287	5473.86	14867.2	3.94629e+06			avg	51303.9	24732	4009.42	13361.1	3.78685e+06	96.9285
	REC.	SD2	43780.9	19448.6	2213.56	7227.01	3.05395e+06	70.6573		std dev	7429.7	4849.16	1106.55	2790.38	631868	18.2617
		SD8	55202	31380	5905.32	15708.9	4.18903e+06	123.104		CV	0.144817	0.196069	0.275988	0.208844	0.166859	0.188404
		SD4		25620.8	4093.21	12183.1	4.10019e+06			CORT/NAÏVE	1.1082	1.04403	1.02817	1.02798	1.03902	0.980041
		SD6		26190	4378.34	13689.9	3.70312e+06			CSDS/NAÏVE	0.893951	0.889216	0.923111	0.894574	0.976375	0.873025
		SD3		18817.9	4359.58	14363.9	3.40332e+06			RECOVERED /NAÏVE	0.961165	0.958459	1.04047	0.913164	0.971119	0.962729
										RECOVERED / CSDS	1.07519	1.07787	1.12713	1.02078	0.994617	1.10275

## Sheet: Figure 1a
Fig 1a	CORT						CSDS
	CS	CI	CII	CIV	mtDNA	MHI	CS	CI	SDH	COX	mtDNA	MHI
Amyg	0.64	0.8	1.38	1.06	0.72	1.1	-0.12	-0.75	-0.27	-0.74	-0.39	-0.55
CPu	0.27	0.66	-0.03	0.01	0.04	0.21	-0.93	-0.79	-1.06	-1.06	-0.82	-0.93
SN	0.82	1.05	0.44	0.73	0.61	0.78	0.19	-0.68	-0.02	-0.19	0.44	-0.84
NAc	0.74	0.6	-0.08	0.92	0.21	0.2	-0.68	-0.4	-0.61	-0.43	-0.23	-0.48
V1	0.86	0.57	1.08	0.16	1.02	-0.19	-0.54	-0.2	-0.07	-0.27	-0.61	0.58
CA3	0.37	0.11	0.14	0.14	-1.21	0.99	-0.13	-0.28	-0.79	-0.82	-0.74	-1.12
mPFC	1	0.03	0.74	0.7	0.56	0.13	0.35	-0.46	-0.44	0.05	0.37	-0.82
M1	0.17	0.26	-0.26	-0.06	0.45	-0.2	-1.15	-0.91	-0.26	-0.82	0.09	-0.53
Hypoth	0.1	0.55	0.4	0.16	0.16	0.51	0.43	-0.35	-0.25	-0.34	0.39	-0.75
Cereb	-0.2	-0.02	0.02	-0.24	0.66	-0.29	-0.53	-0.31	-0.45	-0.7	-0.07	-0.54
OFC	0.05	-0.02	0.02	0.03	0.17	-0.1	-0.02	-0.38	-0.6	-0.4	-0.63	-0.24
PAG	-0.52	-0.48	-0.59	-0.55	-0.44	-0.51	-0.52	-1.42	-0.51	-1.02	-0.17	-1.51
DGd	0.05	0.53	-0.41	-0.16	0.07	0.2	0.35	0.22	0.09	-0.65	0.59	-0.46
VTA	-0.02	-0.34	-0.31	-0.03	-0.53	-0.21	0.19	-0.49	-0.26	-0.41	0.03	-0.46
Thal	0.02	-0.13	-0.17	-0.39	-0.34	-0.4	0.05	-0.49	0.09	-0.08	-0.19	-0.44
DGv	-1.06	-0.48	-0.97	-0.28	-0.51	0.02	-0.46	-0.63	-0.26	-0.43	-0.05	-0.36
VN	-0.52	-0.47	-0.99	-0.98	-1.12	-0.13	-0.34	-0.31	0.22	-0.33	0.18	-0.17
Heart	0.83	0.21	0.1	0.13	0.18	-0.1	-0.71	-0.53	-0.27	-0.5	-0.13	-0.81
Liver	-0.57	-0.14	0.46	-0.43	-0.25	0.38	-1.26	-1.17	-0.26	-0.75	-0.97	-0.21
Soleus	0.03	-0.03	0.22	-0.5	0.08	-0.3	-0.88	-0.28	-0.52	0.03	-0.33	0.02
AG	-1.31	-0.1	-1.15	-1.22	-0.27	0.11	0.02	-0.08	-0.38	0.85	-0.16	0.49
WG	-0.45	-0.35	-0.36	-0.77	0.65	-1.05	0.3	0.47	1.39	0.25	0.91	0.55

## Sheet: Figure 1b
Fig 1b
p-values
	Amygd	CA3	SN	Hypothal	CPu	DGd	NAc	V1	mPFC	DGv	OFC	VN	M1	VTA	Cereb	Thal	PAG
Amygd	1	0.0769	0.9999	0.9988	0.01	0.999	0.9797	0.9999	0.9999	0.001	0.3965	0.0032	0.0935	0.1654	0.2086	0.2687	0.0001
CA3	0.0769	1	0.0351	0.8889	0.9999	0.8789	0.9811	0.2344	0.2086	0.9999	0.9999	0.9999	0.9999	0.9999	0.9999	0.9999	0.5619
SN	0.9999	0.0351	1	0.9893	0.0038	0.9909	0.922	0.9999	0.9999	0.0003	0.2374	0.0011	0.0436	0.0835	0.1094	0.1476	0.0001
Hypothal	0.9988	0.8889	0.9893	1	0.4753	0.9999	0.9999	0.9999	0.9999	0.1372	0.9988	0.272	0.916	0.9715	0.9843	0.993	0.001
CPu	0.01	0.9999	0.0038	0.4753	1	0.4583	0.7381	0.0436	0.0371	0.9999	0.9996	0.9999	0.9999	0.9999	0.9999	0.9999	0.9313
DGd	0.999	0.8789	0.9909	0.9999	0.4583	1	0.9999	0.9999	0.9999	0.1293	0.9984	0.259	0.9075	0.9675	0.9818	0.9917	0.0009
NAc	0.9797	0.9811	0.922	0.9999	0.7381	0.9999	1	0.9995	0.9991	0.3095	0.9999	0.514	0.988	0.9979	0.9992	0.9998	0.0042
V1	0.9999	0.2344	0.9999	0.9999	0.0436	0.9999	0.9995	1	0.9999	0.0055	0.7184	0.016	0.272	0.4127	0.4839	0.5706	0.0001
mPFC	0.9999	0.2086	0.9999	0.9999	0.0371	0.9999	0.9991	0.9999	1	0.0045	0.6819	0.0133	0.2434	0.3767	0.4457	0.5314	0.0001
DGv	0.001	0.9999	0.0003	0.1372	0.9999	0.1293	0.3095	0.0055	0.0045	1	0.9572	0.9999	0.9997	0.9975	0.9944	0.987	0.9989
OFC	0.3965	0.9999	0.2374	0.9988	0.9996	0.9984	0.9999	0.7184	0.6819	0.9572	1	0.9933	0.9999	0.9999	0.9999	0.9999	0.1412
VN	0.0032	0.9999	0.0011	0.272	0.9999	0.259	0.514	0.016	0.0133	0.9999	0.9933	1	0.9999	0.9999	0.9997	0.9988	0.9875
M1	0.0935	0.9999	0.0436	0.916	0.9999	0.9075	0.988	0.272	0.2434	0.9997	0.9999	0.9999	1	0.9999	0.9999	0.9999	0.5097
VTA	0.1654	0.9999	0.0835	0.9715	0.9999	0.9675	0.9979	0.4127	0.3767	0.9975	0.9999	0.9999	0.9999	1	0.9999	0.9999	0.3535
Cereb	0.2086	0.9999	0.1094	0.9843	0.9999	0.9818	0.9992	0.4839	0.4457	0.9944	0.9999	0.9997	0.9999	0.9999	1	0.9999	0.2921
Thal	0.2687	0.9999	0.1476	0.993	0.9999	0.9917	0.9998	0.5706	0.5314	0.987	0.9999	0.9988	0.9999	0.9999	0.9999	1	0.2285
PAG	0.0001	0.5619	0.0001	0.001	0.9313	0.0009	0.0042	0.0001	0.0001	0.9989	0.1412	0.9875	0.5097	0.3535	0.2921	0.2285	1

## Sheet: Figure 1c
Fig 1c
Effect sizes
CORT	CSDS
0.64	-0.12
0.27	-0.93
0.82	0.19
0.74	-0.68
0.86	-0.54
0.37	-0.13
1	0.35
0.17	-1.15
0.1	0.43
-0.2	-0.53
0.05	-0.02
-0.52	-0.52
0.05	0.35
-0.02	0.19
0.02	0.05
-1.06	-0.46
-0.52	-0.34
0.8	-0.75
0.66	-0.79
1.05	-0.68
0.6	-0.4
0.57	-0.2
0.11	-0.28
0.03	-0.46
0.26	-0.91
0.55	-0.35
-0.02	-0.31
-0.02	-0.38
-0.48	-1.42
0.53	0.22
-0.34	-0.49
-0.13	-0.49
-0.48	-0.63
-0.47	-0.31
1.38	-0.27
-0.03	-1.06
0.44	-0.02
-0.08	-0.61
1.08	-0.07
0.14	-0.79
0.74	-0.44
-0.26	-0.26
0.4	-0.25
0.02	-0.45
0.02	-0.6
-0.59	-0.51
-0.41	0.09
-0.31	-0.26
-0.17	0.09
-0.97	-0.26
-0.99	0.22
1.06	-0.74
0.01	-1.06
0.73	-0.19
0.92	-0.43
0.16	-0.27
0.14	-0.82
0.7	0.05
-0.06	-0.82
0.16	-0.34
-0.24	-0.7
0.03	-0.4
-0.55	-1.02
-0.16	-0.65
-0.03	-0.41
-0.39	-0.08
-0.28	-0.43
-0.98	-0.33
0.72	-0.39
0.04	-0.82
0.61	0.44
0.21	-0.23
1.02	-0.61
-1.21	-0.74
0.56	0.37
0.45	0.09
0.16	0.39
0.66	-0.07
0.17	-0.63
-0.44	-0.17
0.07	0.59
-0.53	0.03
-0.34	-0.19
-0.51	-0.05
-1.12	0.18
1.1	-0.55
0.21	-0.93
0.78	-0.84
0.2	-0.48
-0.19	0.58
0.99	-1.12
0.13	-0.82
-0.2	-0.53
0.51	-0.75
-0.29	-0.54
-0.1	-0.24
-0.51	-1.51
0.2	-0.46
-0.21	-0.46
-0.4	-0.44
0.02	-0.36
-0.13	-0.17

## Sheet: Figure 1d
	CORT		CSDS
	# regions lower	# regions higher	# regions lower	# regions higher
CS	5	12	11	6
CI	7	10	16	1
CII	9	8	14	3
CIV	8	9	16	1
mtDNA	6	11	10	7
MHI	9	8	16	1

## Sheet: Figure 1f CORT
CORT - Node by node
0.0000000e+00 0.0000000e+00 1.0000000e+00 0.0000000e+00 0.0000000e+00 0.0000000e+00 0.0000000e+00 0.0000000e+00 0.0000000e+00 0.0000000e+00 0.0000000e+00 0.0000000e+00 0.0000000e+00 0.0000000e+00 0.0000000e+00 0.0000000e+00 0.0000000e+00 0.0000000e+00 0.0000000e+00 0.0000000e+00 0.0000000e+00 0.0000000e+00 0.0000000e+00 0.0000000e+00 0.0000000e+00 0.0000000e+00 0.0000000e+00 0.0000000e+00 0.00000…
0.0000000e+00 0.0000000e+00 0.0000000e+00 1.0000000e+00 0.0000000e+00 0.0000000e+00 0.0000000e+00 0.0000000e+00 0.0000000e+00 0.0000000e+00 0.0000000e+00 0.0000000e+00 1.0000000e+00 0.0000000e+00 1.0000000e+00 1.0000000e+00 0.0000000e+00 0.0000000e+00 0.0000000e+00 0.0000000e+00 0.0000000e+00 0.0000000e+00 0.0000000e+00 0.0000000e+00 0.0000000e+00 0.0000000e+00 0.0000000e+00 0.0000000e+00 0.00000…
1.0000000e+00 0.0000000e+00 0.0000000e+00 0.0000000e+00 0.0000000e+00 0.0000000e+00 0.0000000e+00 0.0000000e+00 0.0000000e+00 0.0000000e+00 0.0000000e+00 0.0000000e+00 0.0000000e+00 0.0000000e+00 0.0000000e+00 0.0000000e+00 0.0000000e+00 0.0000000e+00 0.0000000e+00 0.0000000e+00 0.0000000e+00 0.0000000e+00 0.0000000e+00 0.0000000e+00 0.0000000e+00 0.0000000e+00 0.0000000e+00 0.0000000e+00 0.00000…
0.0000000e+00 1.0000000e+00 0.0000000e+00 0.0000000e+00 0.0000000e+00 1.0000000e+00 1.0000000e+00 0.0000000e+00 0.0000000e+00 0.0000000e+00 0.0000000e+00 0.0000000e+00 1.0000000e+00 0.0000000e+00 1.0000000e+00 1.0000000e+00 1.0000000e+00 0.0000000e+00 0.0000000e+00 0.0000000e+00 0.0000000e+00 0.0000000e+00 0.0000000e+00 0.0000000e+00 0.0000000e+00 0.0000000e+00 0.0000000e+00 0.0000000e+00 0.00000…
0.0000000e+00 0.0000000e+00 0.0000000e+00 0.0000000e+00 0.0000000e+00 0.0000000e+00 0.0000000e+00 0.0000000e+00 0.0000000e+00 0.0000000e+00 0.0000000e+00 0.0000000e+00 0.0000000e+00 0.0000000e+00 0.0000000e+00 0.0000000e+00 1.0000000e+00 0.0000000e+00 0.0000000e+00 0.0000000e+00 0.0000000e+00 0.0000000e+00 0.0000000e+00 0.0000000e+00 0.0000000e+00 0.0000000e+00 0.0000000e+00 0.0000000e+00 0.00000…
0.0000000e+00 0.0000000e+00 0.0000000e+00 1.0000000e+00 0.0000000e+00 0.0000000e+00 0.0000000e+00 0.0000000e+00 0.0000000e+00 0.0000000e+00 0.0000000e+00 0.0000000e+00 0.0000000e+00 0.0000000e+00 0.0000000e+00 1.0000000e+00 1.0000000e+00 0.0000000e+00 1.0000000e+00 0.0000000e+00 0.0000000e+00 0.0000000e+00 0.0000000e+00 0.0000000e+00 0.0000000e+00 0.0000000e+00 0.0000000e+00 0.0000000e+00 0.00000…
0.0000000e+00 0.0000000e+00 0.0000000e+00 1.0000000e+00 0.0000000e+00 0.0000000e+00 0.0000000e+00 0.0000000e+00 0.0000000e+00 0.0000000e+00 0.0000000e+00 0.0000000e+00 0.0000000e+00 0.0000000e+00 0.0000000e+00 1.0000000e+00 1.0000000e+00 0.0000000e+00 0.0000000e+00 0.0000000e+00 0.0000000e+00 0.0000000e+00 0.0000000e+00 0.0000000e+00 0.0000000e+00 0.0000000e+00 0.0000000e+00 0.0000000e+00 0.00000…
0.0000000e+00 0.0000000e+00 0.0000000e+00 0.0000000e+00 0.0000000e+00 0.0000000e+00 0.0000000e+00 0.0000000e+00 1.0000000e+00 0.0000000e+00 0.0000000e+00 0.0000000e+00 0.0000000e+00 0.0000000e+00 0.0000000e+00 0.0000000e+00 0.0000000e+00 0.0000000e+00 1.0000000e+00 0.0000000e+00 0.0000000e+00 1.0000000e+00 0.0000000e+00 0.0000000e+00 0.0000000e+00 0.0000000e+00 0.0000000e+00 0.0000000e+00 0.00000…
0.0000000e+00 0.0000000e+00 0.0000000e+00 0.0000000e+00 0.0000000e+00 0.0000000e+00 0.0000000e+00 1.0000000e+00 0.0000000e+00 0.0000000e+00 0.0000000e+00 0.0000000e+00 0.0000000e+00 0.0000000e+00 0.0000000e+00 0.0000000e+00 0.0000000e+00 0.0000000e+00 1.0000000e+00 0.0000000e+00 0.0000000e+00 1.0000000e+00 0.0000000e+00 0.0000000e+00 0.0000000e+00 0.0000000e+00 0.0000000e+00 0.0000000e+00 0.00000…
0.0000000e+00 0.0000000e+00 0.0000000e+00 0.0000000e+00 0.0000000e+00 0.0000000e+00 0.0000000e+00 0.0000000e+00 0.0000000e+00 0.0000000e+00 1.0000000e+00 0.0000000e+00 0.0000000e+00 0.0000000e+00 0.0000000e+00 0.0000000e+00 0.0000000e+00 0.0000000e+00 0.0000000e+00 1.0000000e+00 0.0000000e+00 1.0000000e+00 0.0000000e+00 1.0000000e+00 0.0000000e+00 1.0000000e+00 0.0000000e+00 0.0000000e+00 0.00000…
0.0000000e+00 0.0000000e+00 0.0000000e+00 0.0000000e+00 0.0000000e+00 0.0000000e+00 0.0000000e+00 0.0000000e+00 0.0000000e+00 1.0000000e+00 0.0000000e+00 1.0000000e+00 0.0000000e+00 0.0000000e+00 0.0000000e+00 0.0000000e+00 0.0000000e+00 0.0000000e+00 0.0000000e+00 0.0000000e+00 0.0000000e+00 0.0000000e+00 0.0000000e+00 1.0000000e+00 0.0000000e+00 1.0000000e+00 0.0000000e+00 1.0000000e+00 0.00000…
0.0000000e+00 0.0000000e+00 0.0000000e+00 0.0000000e+00 0.0000000e+00 0.0000000e+00 0.0000000e+00 0.0000000e+00 0.0000000e+00 0.0000000e+00 1.0000000e+00 0.0000000e+00 0.0000000e+00 0.0000000e+00 0.0000000e+00 0.0000000e+00 0.0000000e+00 0.0000000e+00 0.0000000e+00 0.0000000e+00 0.0000000e+00 0.0000000e+00 0.0000000e+00 0.0000000e+00 0.0000000e+00 1.0000000e+00 0.0000000e+00 1.0000000e+00 0.00000…
0.0000000e+00 1.0000000e+00 0.0000000e+00 1.0000000e+00 0.0000000e+00 0.0000000e+00 0.0000000e+00 0.0000000e+00 0.0000000e+00 0.0000000e+00 0.0000000e+00 0.0000000e+00 0.0000000e+00 0.0000000e+00 0.0000000e+00 1.0000000e+00 0.0000000e+00 0.0000000e+00 0.0000000e+00 0.0000000e+00 0.0000000e+00 0.0000000e+00 0.0000000e+00 0.0000000e+00 0.0000000e+00 0.0000000e+00 0.0000000e+00 0.0000000e+00 0.00000…
0.0000000e+00 0.0000000e+00 0.0000000e+00 0.0000000e+00 0.0000000e+00 0.0000000e+00 0.0000000e+00 0.0000000e+00 0.0000000e+00 0.0000000e+00 0.0000000e+00 0.0000000e+00 0.0000000e+00 0.0000000e+00 0.0000000e+00 0.0000000e+00 0.0000000e+00 0.0000000e+00 0.0000000e+00 0.0000000e+00 0.0000000e+00 0.0000000e+00 0.0000000e+00 0.0000000e+00 0.0000000e+00 0.0000000e+00 0.0000000e+00 0.0000000e+00 0.00000…
0.0000000e+00 1.0000000e+00 0.0000000e+00 1.0000000e+00 0.0000000e+00 0.0000000e+00 0.0000000e+00 0.0000000e+00 0.0000000e+00 0.0000000e+00 0.0000000e+00 0.0000000e+00 0.0000000e+00 0.0000000e+00 0.0000000e+00 1.0000000e+00 0.0000000e+00 0.0000000e+00 0.0000000e+00 0.0000000e+00 0.0000000e+00 0.0000000e+00 0.0000000e+00 0.0000000e+00 0.0000000e+00 0.0000000e+00 0.0000000e+00 0.0000000e+00 0.00000…
0.0000000e+00 1.0000000e+00 0.0000000e+00 1.0000000e+00 0.0000000e+00 1.0000000e+00 1.0000000e+00 0.0000000e+00 0.0000000e+00 0.0000000e+00 0.0000000e+00 0.0000000e+00 1.0000000e+00 0.0000000e+00 1.0000000e+00 0.0000000e+00 1.0000000e+00 0.0000000e+00 0.0000000e+00 0.0000000e+00 0.0000000e+00 0.0000000e+00 0.0000000e+00 0.0000000e+00 0.0000000e+00 0.0000000e+00 0.0000000e+00 0.0000000e+00 0.00000…
0.0000000e+00 0.0000000e+00 0.0000000e+00 1.0000000e+00 1.0000000e+00 1.0000000e+00 1.0000000e+00 0.0000000e+00 0.0000000e+00 0.0000000e+00 0.0000000e+00 0.0000000e+00 0.0000000e+00 0.0000000e+00 0.0000000e+00 1.0000000e+00 0.0000000e+00 0.0000000e+00 1.0000000e+00 0.0000000e+00 0.0000000e+00 0.0000000e+00 0.0000000e+00 0.0000000e+00 0.0000000e+00 0.0000000e+00 0.0000000e+00 0.0000000e+00 0.00000…
0.0000000e+00 0.0000000e+00 0.0000000e+00 0.0000000e+00 0.0000000e+00 0.0000000e+00 0.0000000e+00 0.0000000e+00 0.0000000e+00 0.0000000e+00 0.0000000e+00 0.0000000e+00 0.0000000e+00 0.0000000e+00 0.0000000e+00 0.0000000e+00 0.0000000e+00 0.0000000e+00 0.0000000e+00 0.0000000e+00 0.0000000e+00 0.0000000e+00 0.0000000e+00 0.0000000e+00 0.0000000e+00 0.0000000e+00 0.0000000e+00 0.0000000e+00 0.00000…
0.0000000e+00 0.0000000e+00 0.0000000e+00 0.0000000e+00 0.0000000e+00 1.0000000e+00 0.0000000e+00 1.0000000e+00 1.0000000e+00 0.0000000e+00 0.0000000e+00 0.0000000e+00 0.0000000e+00 0.0000000e+00 0.0000000e+00 0.0000000e+00 1.0000000e+00 0.0000000e+00 0.0000000e+00 0.0000000e+00 0.0000000e+00 1.0000000e+00 0.0000000e+00 0.0000000e+00 0.0000000e+00 0.0000000e+00 0.0000000e+00 0.0000000e+00 0.00000…
0.0000000e+00 0.0000000e+00 0.0000000e+00 0.0000000e+00 0.0000000e+00 0.0000000e+00 0.0000000e+00 0.0000000e+00 0.0000000e+00 1.0000000e+00 0.0000000e+00 0.0000000e+00 0.0000000e+00 0.0000000e+00 0.0000000e+00 0.0000000e+00 0.0000000e+00 0.0000000e+00 0.0000000e+00 0.0000000e+00 0.0000000e+00 0.0000000e+00 0.0000000e+00 1.0000000e+00 0.0000000e+00 0.0000000e+00 0.0000000e+00 0.0000000e+00 0.00000…
0.0000000e+00 0.0000000e+00 0.0000000e+00 0.0000000e+00 0.0000000e+00 0.0000000e+00 0.0000000e+00 0.0000000e+00 0.0000000e+00 0.0000000e+00 0.0000000e+00 0.0000000e+00 0.0000000e+00 0.0000000e+00 0.0000000e+00 0.0000000e+00 0.0000000e+00 0.0000000e+00 0.0000000e+00 0.0000000e+00 0.0000000e+00 0.0000000e+00 0.0000000e+00 1.0000000e+00 0.0000000e+00 0.0000000e+00 0.0000000e+00 0.0000000e+00 0.00000…
0.0000000e+00 0.0000000e+00 0.0000000e+00 0.0000000e+00 0.0000000e+00 0.0000000e+00 0.0000000e+00 1.0000000e+00 1.0000000e+00 1.0000000e+00 0.0000000e+00 0.0000000e+00 0.0000000e+00 0.0000000e+00 0.0000000e+00 0.0000000e+00 0.0000000e+00 0.0000000e+00 1.0000000e+00 0.0000000e+00 0.0000000e+00 0.0000000e+00 0.0000000e+00 1.0000000e+00 0.0000000e+00 0.0000000e+00 0.0000000e+00 0.0000000e+00 0.00000…
0.0000000e+00 0.0000000e+00 0.0000000e+00 0.0000000e+00 0.0000000e+00 0.0000000e+00 0.0000000e+00 0.0000000e+00 0.0000000e+00 0.0000000e+00 0.0000000e+00 0.0000000e+00 0.0000000e+00 0.0000000e+00 0.0000000e+00 0.0000000e+00 0.0000000e+00 0.0000000e+00 0.0000000e+00 0.0000000e+00 0.0000000e+00 0.0000000e+00 0.0000000e+00 0.0000000e+00 0.0000000e+00 0.0000000e+00 0.0000000e+00 0.0000000e+00 0.00000…
0.0000000e+00 0.0000000e+00 0.0000000e+00 0.0000000e+00 0.0000000e+00 0.0000000e+00 0.0000000e+00 0.0000000e+00 0.0000000e+00 1.0000000e+00 1.0000000e+00 0.0000000e+00 0.0000000e+00 0.0000000e+00 0.0000000e+00 0.0000000e+00 0.0000000e+00 0.0000000e+00 0.0000000e+00 1.0000000e+00 1.0000000e+00 1.0000000e+00 0.0000000e+00 0.0000000e+00 0.0000000e+00 1.0000000e+00 0.0000000e+00 0.0000000e+00 0.00000…
0.0000000e+00 0.0000000e+00 0.0000000e+00 0.0000000e+00 0.0000000e+00 0.0000000e+00 0.0000000e+00 0.0000000e+00 0.0000000e+00 0.0000000e+00 0.0000000e+00 0.0000000e+00 0.0000000e+00 0.0000000e+00 0.0000000e+00 0.0000000e+00 0.0000000e+00 0.0000000e+00 0.0000000e+00 0.0000000e+00 0.0000000e+00 0.0000000e+00 0.0000000e+00 0.0000000e+00 0.0000000e+00 0.0000000e+00 0.0000000e+00 0.0000000e+00 0.00000…
0.0000000e+00 0.0000000e+00 0.0000000e+00 0.0000000e+00 0.0000000e+00 0.0000000e+00 0.0000000e+00 0.0000000e+00 0.0000000e+00 1.0000000e+00 1.0000000e+00 1.0000000e+00 0.0000000e+00 0.0000000e+00 0.0000000e+00 0.0000000e+00 0.0000000e+00 0.0000000e+00 0.0000000e+00 0.0000000e+00 0.0000000e+00 0.0000000e+00 0.0000000e+00 1.0000000e+00 0.0000000e+00 0.0000000e+00 0.0000000e+00 1.0000000e+00 0.00000…
0.0000000e+00 0.0000000e+00 0.0000000e+00 0.0000000e+00 0.0000000e+00 0.0000000e+00 0.0000000e+00 0.0000000e+00 0.0000000e+00 0.0000000e+00 0.0000000e+00 0.0000000e+00 0.0000000e+00 0.0000000e+00 0.0000000e+00 0.0000000e+00 0.0000000e+00 0.0000000e+00 0.0000000e+00 0.0000000e+00 0.0000000e+00 0.0000000e+00 0.0000000e+00 0.0000000e+00 0.0000000e+00 0.0000000e+00 0.0000000e+00 0.0000000e+00 0.00000…
0.0000000e+00 0.0000000e+00 0.0000000e+00 0.0000000e+00 0.0000000e+00 0.0000000e+00 0.0000000e+00 0.0000000e+00 0.0000000e+00 0.0000000e+00 1.0000000e+00 1.0000000e+00 0.0000000e+00 0.0000000e+00 0.0000000e+00 0.0000000e+00 0.0000000e+00 0.0000000e+00 0.0000000e+00 0.0000000e+00 0.0000000e+00 0.0000000e+00 0.0000000e+00 0.0000000e+00 0.0000000e+00 1.0000000e+00 0.0000000e+00 0.0000000e+00 0.00000…
0.0000000e+00 0.0000000e+00 0.0000000e+00 0.0000000e+00 0.0000000e+00 0.0000000e+00 0.0000000e+00 0.0000000e+00 0.0000000e+00 0.0000000e+00 0.0000000e+00 0.0000000e+00 0.0000000e+00 0.0000000e+00 0.0000000e+00 0.0000000e+00 0.0000000e+00 0.0000000e+00 0.0000000e+00 0.0000000e+00 0.0000000e+00 0.0000000e+00 0.0000000e+00 0.0000000e+00 0.0000000e+00 0.0000000e+00 0.0000000e+00 0.0000000e+00 0.00000…
0.0000000e+00 0.0000000e+00 0.0000000e+00 0.0000000e+00 0.0000000e+00 0.0000000e+00 0.0000000e+00 0.0000000e+00 0.0000000e+00 0.0000000e+00 0.0000000e+00 0.0000000e+00 0.0000000e+00 0.0000000e+00 0.0000000e+00 0.0000000e+00 0.0000000e+00 0.0000000e+00 0.0000000e+00 0.0000000e+00 0.0000000e+00 0.0000000e+00 0.0000000e+00 0.0000000e+00 0.0000000e+00 0.0000000e+00 0.0000000e+00 0.0000000e+00 0.00000…
0.0000000e+00 1.0000000e+00 0.0000000e+00 0.0000000e+00 0.0000000e+00 0.0000000e+00 0.0000000e+00 0.0000000e+00 0.0000000e+00 0.0000000e+00 0.0000000e+00 0.0000000e+00 0.0000000e+00 0.0000000e+00 1.0000000e+00 1.0000000e+00 0.0000000e+00 0.0000000e+00 0.0000000e+00 0.0000000e+00 0.0000000e+00 0.0000000e+00 0.0000000e+00 0.0000000e+00 0.0000000e+00 0.0000000e+00 0.0000000e+00 0.0000000e+00 0.00000…
0.0000000e+00 0.0000000e+00 0.0000000e+00 0.0000000e+00 0.0000000e+00 0.0000000e+00 0.0000000e+00 0.0000000e+00 0.0000000e+00 0.0000000e+00 0.0000000e+00 0.0000000e+00 0.0000000e+00 1.0000000e+00 0.0000000e+00 0.0000000e+00 0.0000000e+00 0.0000000e+00 0.0000000e+00 0.0000000e+00 0.0000000e+00 0.0000000e+00 0.0000000e+00 0.0000000e+00 0.0000000e+00 0.0000000e+00 0.0000000e+00 0.0000000e+00 0.00000…
0.0000000e+00 1.0000000e+00 0.0000000e+00 0.0000000e+00 1.0000000e+00 1.0000000e+00 0.0000000e+00 0.0000000e+00 0.0000000e+00 0.0000000e+00 0.0000000e+00 0.0000000e+00 0.0000000e+00 1.0000000e+00 1.0000000e+00 1.0000000e+00 1.0000000e+00 0.0000000e+00 1.0000000e+00 0.0000000e+00 0.0000000e+00 0.0000000e+00 0.0000000e+00 0.0000000e+00 0.0000000e+00 0.0000000e+00 0.0000000e+00 0.0000000e+00 0.00000…
0.0000000e+00 0.0000000e+00 0.0000000e+00 0.0000000e+00 1.0000000e+00 1.0000000e+00 0.0000000e+00 1.0000000e+00 0.0000000e+00 0.0000000e+00 0.0000000e+00 0.0000000e+00 0.0000000e+00 0.0000000e+00 0.0000000e+00 1.0000000e+00 1.0000000e+00 0.0000000e+00 1.0000000e+00 0.0000000e+00 0.0000000e+00 1.0000000e+00 0.0000000e+00 0.0000000e+00 0.0000000e+00 0.0000000e+00 0.0000000e+00 0.0000000e+00 0.00000…
0.0000000e+00 0.0000000e+00 0.0000000e+00 0.0000000e+00 0.0000000e+00 0.0000000e+00 0.0000000e+00 0.0000000e+00 0.0000000e+00 0.0000000e+00 0.0000000e+00 0.0000000e+00 0.0000000e+00 0.0000000e+00 0.0000000e+00 0.0000000e+00 0.0000000e+00 0.0000000e+00 0.0000000e+00 0.0000000e+00 0.0000000e+00 0.0000000e+00 0.0000000e+00 0.0000000e+00 0.0000000e+00 0.0000000e+00 0.0000000e+00 0.0000000e+00 0.00000…
0.0000000e+00 0.0000000e+00 0.0000000e+00 0.0000000e+00 0.0000000e+00 1.0000000e+00 0.0000000e+00 1.0000000e+00 1.0000000e+00 0.0000000e+00 0.0000000e+00 0.0000000e+00 0.0000000e+00 0.0000000e+00 0.0000000e+00 0.0000000e+00 1.0000000e+00 0.0000000e+00 1.0000000e+00 0.0000000e+00 0.0000000e+00 1.0000000e+00 0.0000000e+00 0.0000000e+00 0.0000000e+00 0.0000000e+00 0.0000000e+00 0.0000000e+00 0.00000…
0.0000000e+00 0.0000000e+00 0.0000000e+00 0.0000000e+00 0.0000000e+00 0.0000000e+00 0.0000000e+00 1.0000000e+00 1.0000000e+00 1.0000000e+00 0.0000000e+00 0.0000000e+00 0.0000000e+00 0.0000000e+00 0.0000000e+00 0.0000000e+00 0.0000000e+00 0.0000000e+00 1.0000000e+00 1.0000000e+00 1.0000000e+00 1.0000000e+00 0.0000000e+00 1.0000000e+00 0.0000000e+00 1.0000000e+00 0.0000000e+00 0.0000000e+00 0.00000…
0.0000000e+00 0.0000000e+00 0.0000000e+00 0.0000000e+00 0.0000000e+00 0.0000000e+00 0.0000000e+00 0.0000000e+00 1.0000000e+00 1.0000000e+00 0.0000000e+00 0.0000000e+00 0.0000000e+00 0.0000000e+00 0.0000000e+00 0.0000000e+00 0.0000000e+00 0.0000000e+00 0.0000000e+00 1.0000000e+00 1.0000000e+00 1.0000000e+00 0.0000000e+00 1.0000000e+00 0.0000000e+00 1.0000000e+00 0.0000000e+00 0.0000000e+00 0.00000…
0.0000000e+00 0.0000000e+00 0.0000000e+00 0.0000000e+00 0.0000000e+00 0.0000000e+00 0.0000000e+00 0.0000000e+00 0.0000000e+00 1.0000000e+00 0.0000000e+00 1.0000000e+00 0.0000000e+00 0.0000000e+00 0.0000000e+00 0.0000000e+00 0.0000000e+00 0.0000000e+00 0.0000000e+00 1.0000000e+00 1.0000000e+00 1.0000000e+00 0.0000000e+00 1.0000000e+00 1.0000000e+00 1.0000000e+00 0.0000000e+00 1.0000000e+00 0.00000…
0.0000000e+00 0.0000000e+00 0.0000000e+00 0.0000000e+00 0.0000000e+00 0.0000000e+00 0.0000000e+00 0.0000000e+00 0.0000000e+00 0.0000000e+00 0.0000000e+00 1.0000000e+00 0.0000000e+00 0.0000000e+00 0.0000000e+00 0.0000000e+00 0.0000000e+00 0.0000000e+00 0.0000000e+00 0.0000000e+00 0.0000000e+00 0.0000000e+00 0.0000000e+00 0.0000000e+00 0.0000000e+00 1.0000000e+00 1.0000000e+00 1.0000000e+00 0.00000…
0.0000000e+00 0.0000000e+00 0.0000000e+00 0.0000000e+00 0.0000000e+00 0.0000000e+00 0.0000000e+00 0.0000000e+00 0.0000000e+00 0.0000000e+00 0.0000000e+00 0.0000000e+00 0.0000000e+00 0.0000000e+00 0.0000000e+00 1.0000000e+00 0.0000000e+00 0.0000000e+00 0.0000000e+00 0.0000000e+00 0.0000000e+00 0.0000000e+00 0.0000000e+00 0.0000000e+00 0.0000000e+00 0.0000000e+00 0.0000000e+00 0.0000000e+00 0.00000…
0.0000000e+00 0.0000000e+00 0.0000000e+00 0.0000000e+00 0.0000000e+00 0.0000000e+00 0.0000000e+00 0.0000000e+00 0.0000000e+00 0.0000000e+00 0.0000000e+00 0.0000000e+00 0.0000000e+00 0.0000000e+00 0.0000000e+00 0.0000000e+00 0.0000000e+00 0.0000000e+00 0.0000000e+00 0.0000000e+00 0.0000000e+00 0.0000000e+00 0.0000000e+00 0.0000000e+00 0.0000000e+00 0.0000000e+00 0.0000000e+00 0.0000000e+00 0.00000…
0.0000000e+00 0.0000000e+00 0.0000000e+00 0.0000000e+00 0.0000000e+00 0.0000000e+00 0.0000000e+00 0.0000000e+00 0.0000000e+00 0.0000000e+00 0.0000000e+00 0.0000000e+00 0.0000000e+00 1.0000000e+00 0.0000000e+00 1.0000000e+00 0.0000000e+00 0.0000000e+00 0.0000000e+00 0.0000000e+00 0.0000000e+00 0.0000000e+00 0.0000000e+00 0.0000000e+00 0.0000000e+00 0.0000000e+00 0.0000000e+00 0.0000000e+00 0.00000…
0.0000000e+00 0.0000000e+00 0.0000000e+00 0.0000000e+00 0.0000000e+00 0.0000000e+00 0.0000000e+00 0.0000000e+00 0.0000000e+00 0.0000000e+00 0.0000000e+00 0.0000000e+00 0.0000000e+00 0.0000000e+00 0.0000000e+00 1.0000000e+00 0.0000000e+00 0.0000000e+00 0.0000000e+00 0.0000000e+00 0.0000000e+00 0.0000000e+00 0.0000000e+00 0.0000000e+00 0.0000000e+00 0.0000000e+00 0.0000000e+00 0.0000000e+00 0.00000…
0.0000000e+00 0.0000000e+00 0.0000000e+00 0.0000000e+00 0.0000000e+00 0.0000000e+00 0.0000000e+00 0.0000000e+00 0.0000000e+00 0.0000000e+00 0.0000000e+00 0.0000000e+00 0.0000000e+00 0.0000000e+00 0.0000000e+00 0.0000000e+00 0.0000000e+00 0.0000000e+00 0.0000000e+00 0.0000000e+00 0.0000000e+00 0.0000000e+00 0.0000000e+00 0.0000000e+00 0.0000000e+00 0.0000000e+00 0.0000000e+00 0.0000000e+00 0.00000…
0.0000000e+00 0.0000000e+00 0.0000000e+00 0.0000000e+00 0.0000000e+00 0.0000000e+00 0.0000000e+00 0.0000000e+00 0.0000000e+00 0.0000000e+00 0.0000000e+00 0.0000000e+00 0.0000000e+00 0.0000000e+00 0.0000000e+00 0.0000000e+00 0.0000000e+00 1.0000000e+00 0.0000000e+00 0.0000000e+00 0.0000000e+00 0.0000000e+00 0.0000000e+00 1.0000000e+00 0.0000000e+00 0.0000000e+00 0.0000000e+00 0.0000000e+00 0.00000…
0.0000000e+00 0.0000000e+00 0.0000000e+00 0.0000000e+00 0.0000000e+00 0.0000000e+00 0.0000000e+00 0.0000000e+00 0.0000000e+00 0.0000000e+00 0.0000000e+00 0.0000000e+00 0.0000000e+00 0.0000000e+00 0.0000000e+00 0.0000000e+00 0.0000000e+00 0.0000000e+00 0.0000000e+00 0.0000000e+00 0.0000000e+00 0.0000000e+00 0.0000000e+00 0.0000000e+00 0.0000000e+00 0.0000000e+00 0.0000000e+00 0.0000000e+00 0.00000…
0.0000000e+00 0.0000000e+00 0.0000000e+00 0.0000000e+00 0.0000000e+00 0.0000000e+00 0.0000000e+00 0.0000000e+00 0.0000000e+00 0.0000000e+00 0.0000000e+00 0.0000000e+00 0.0000000e+00 0.0000000e+00 0.0000000e+00 0.0000000e+00 0.0000000e+00 0.0000000e+00 0.0000000e+00 0.0000000e+00 0.0000000e+00 0.0000000e+00 0.0000000e+00 0.0000000e+00 0.0000000e+00 1.0000000e+00 0.0000000e+00 0.0000000e+00 0.00000…
0.0000000e+00 0.0000000e+00 0.0000000e+00 0.0000000e+00 0.0000000e+00 0.0000000e+00 0.0000000e+00 0.0000000e+00 0.0000000e+00 0.0000000e+00 0.0000000e+00 0.0000000e+00 0.0000000e+00 0.0000000e+00 0.0000000e+00 0.0000000e+00 0.0000000e+00 0.0000000e+00 0.0000000e+00 0.0000000e+00 0.0000000e+00 0.0000000e+00 0.0000000e+00 1.0000000e+00 0.0000000e+00 0.0000000e+00 0.0000000e+00 0.0000000e+00 0.00000…
0.0000000e+00 0.0000000e+00 0.0000000e+00 0.0000000e+00 0.0000000e+00 0.0000000e+00 0.0000000e+00 0.0000000e+00 0.0000000e+00 0.0000000e+00 0.0000000e+00 0.0000000e+00 0.0000000e+00 0.0000000e+00 0.0000000e+00 0.0000000e+00 0.0000000e+00 0.0000000e+00 0.0000000e+00 0.0000000e+00 0.0000000e+00 0.0000000e+00 0.0000000e+00 1.0000000e+00 1.0000000e+00 1.0000000e+00 1.0000000e+00 0.0000000e+00 0.00000…
0.0000000e+00 0.0000000e+00 0.0000000e+00 0.0000000e+00 0.0000000e+00 0.0000000e+00 0.0000000e+00 0.0000000e+00 0.0000000e+00 0.0000000e+00 0.0000000e+00 0.0000000e+00 0.0000000e+00 0.0000000e+00 0.0000000e+00 0.0000000e+00 0.0000000e+00 0.0000000e+00 0.0000000e+00 0.0000000e+00 0.0000000e+00 0.0000000e+00 0.0000000e+00 0.0000000e+00 0.0000000e+00 1.0000000e+00 1.0000000e+00 0.0000000e+00 0.00000…
0.0000000e+00 0.0000000e+00 0.0000000e+00 0.0000000e+00 0.0000000e+00 0.0000000e+00 0.0000000e+00 0.0000000e+00 0.0000000e+00 0.0000000e+00 0.0000000e+00 0.0000000e+00 0.0000000e+00 0.0000000e+00 0.0000000e+00 0.0000000e+00 0.0000000e+00 0.0000000e+00 0.0000000e+00 0.0000000e+00 0.0000000e+00 0.0000000e+00 0.0000000e+00 0.0000000e+00 0.0000000e+00 0.0000000e+00 0.0000000e+00 0.0000000e+00 0.00000…
0.0000000e+00 0.0000000e+00 0.0000000e+00 0.0000000e+00 0.0000000e+00 0.0000000e+00 0.0000000e+00 0.0000000e+00 0.0000000e+00 0.0000000e+00 0.0000000e+00 0.0000000e+00 0.0000000e+00 0.0000000e+00 0.0000000e+00 0.0000000e+00 0.0000000e+00 0.0000000e+00 0.0000000e+00 0.0000000e+00 0.0000000e+00 0.0000000e+00 0.0000000e+00 0.0000000e+00 0.0000000e+00 0.0000000e+00 0.0000000e+00 0.0000000e+00 0.00000…
0.0000000e+00 0.0000000e+00 0.0000000e+00 0.0000000e+00 0.0000000e+00 0.0000000e+00 0.0000000e+00 0.0000000e+00 0.0000000e+00 0.0000000e+00 0.0000000e+00 0.0000000e+00 0.0000000e+00 0.0000000e+00 0.0000000e+00 0.0000000e+00 0.0000000e+00 0.0000000e+00 0.0000000e+00 0.0000000e+00 0.0000000e+00 0.0000000e+00 0.0000000e+00 0.0000000e+00 0.0000000e+00 0.0000000e+00 0.0000000e+00 0.0000000e+00 0.00000…
0.0000000e+00 0.0000000e+00 0.0000000e+00 0.0000000e+00 0.0000000e+00 0.0000000e+00 0.0000000e+00 0.0000000e+00 0.0000000e+00 0.0000000e+00 0.0000000e+00 0.0000000e+00 0.0000000e+00 0.0000000e+00 0.0000000e+00 0.0000000e+00 0.0000000e+00 0.0000000e+00 0.0000000e+00 0.0000000e+00 0.0000000e+00 0.0000000e+00 0.0000000e+00 0.0000000e+00 0.0000000e+00 0.0000000e+00 0.0000000e+00 0.0000000e+00 0.00000…
0.0000000e+00 0.0000000e+00 0.0000000e+00 0.0000000e+00 0.0000000e+00 0.0000000e+00 0.0000000e+00 0.0000000e+00 0.0000000e+00 0.0000000e+00 0.0000000e+00 0.0000000e+00 0.0000000e+00 0.0000000e+00 0.0000000e+00 0.0000000e+00 0.0000000e+00 0.0000000e+00 0.0000000e+00 0.0000000e+00 0.0000000e+00 0.0000000e+00 0.0000000e+00 0.0000000e+00 0.0000000e+00 0.0000000e+00 0.0000000e+00 0.0000000e+00 0.00000…
0.0000000e+00 0.0000000e+00 0.0000000e+00 0.0000000e+00 0.0000000e+00 0.0000000e+00 0.0000000e+00 0.0000000e+00 0.0000000e+00 0.0000000e+00 0.0000000e+00 0.0000000e+00 0.0000000e+00 0.0000000e+00 0.0000000e+00 0.0000000e+00 0.0000000e+00 0.0000000e+00 0.0000000e+00 0.0000000e+00 0.0000000e+00 0.0000000e+00 0.0000000e+00 0.0000000e+00 0.0000000e+00 0.0000000e+00 0.0000000e+00 0.0000000e+00 0.00000…
0.0000000e+00 0.0000000e+00 0.0000000e+00 0.0000000e+00 0.0000000e+00 0.0000000e+00 0.0000000e+00 0.0000000e+00 0.0000000e+00 0.0000000e+00 0.0000000e+00 0.0000000e+00 0.0000000e+00 0.0000000e+00 0.0000000e+00 0.0000000e+00 0.0000000e+00 0.0000000e+00 0.0000000e+00 0.0000000e+00 0.0000000e+00 0.0000000e+00 0.0000000e+00 0.0000000e+00 0.0000000e+00 1.0000000e+00 0.0000000e+00 0.0000000e+00 0.00000…
0.0000000e+00 0.0000000e+00 0.0000000e+00 0.0000000e+00 0.0000000e+00 0.0000000e+00 0.0000000e+00 0.0000000e+00 0.0000000e+00 0.0000000e+00 0.0000000e+00 0.0000000e+00 0.0000000e+00 0.0000000e+00 0.0000000e+00 0.0000000e+00 0.0000000e+00 0.0000000e+00 0.0000000e+00 0.0000000e+00 0.0000000e+00 0.0000000e+00 0.0000000e+00 0.0000000e+00 0.0000000e+00 0.0000000e+00 0.0000000e+00 0.0000000e+00 0.00000…
0.0000000e+00 0.0000000e+00 0.0000000e+00 0.0000000e+00 0.0000000e+00 0.0000000e+00 0.0000000e+00 0.0000000e+00 0.0000000e+00 0.0000000e+00 0.0000000e+00 0.0000000e+00 0.0000000e+00 0.0000000e+00 0.0000000e+00 0.0000000e+00 0.0000000e+00 0.0000000e+00 0.0000000e+00 0.0000000e+00 0.0000000e+00 0.0000000e+00 0.0000000e+00 0.0000000e+00 0.0000000e+00 1.0000000e+00 0.0000000e+00 0.0000000e+00 0.00000…
0.0000000e+00 0.0000000e+00 0.0000000e+00 0.0000000e+00 0.0000000e+00 0.0000000e+00 0.0000000e+00 0.0000000e+00 0.0000000e+00 0.0000000e+00 0.0000000e+00 0.0000000e+00 0.0000000e+00 0.0000000e+00 0.0000000e+00 0.0000000e+00 0.0000000e+00 0.0000000e+00 0.0000000e+00 0.0000000e+00 0.0000000e+00 0.0000000e+00 0.0000000e+00 0.0000000e+00 0.0000000e+00 0.0000000e+00 0.0000000e+00 0.0000000e+00 0.00000…
0.0000000e+00 0.0000000e+00 0.0000000e+00 0.0000000e+00 0.0000000e+00 0.0000000e+00 0.0000000e+00 0.0000000e+00 0.0000000e+00 0.0000000e+00 0.0000000e+00 0.0000000e+00 0.0000000e+00 0.0000000e+00 0.0000000e+00 0.0000000e+00 0.0000000e+00 0.0000000e+00 0.0000000e+00 0.0000000e+00 0.0000000e+00 0.0000000e+00 0.0000000e+00 0.0000000e+00 0.0000000e+00 1.0000000e+00 0.0000000e+00 0.0000000e+00 0.00000…
0.0000000e+00 0.0000000e+00 0.0000000e+00 0.0000000e+00 0.0000000e+00 0.0000000e+00 0.0000000e+00 0.0000000e+00 0.0000000e+00 0.0000000e+00 0.0000000e+00 0.0000000e+00 0.0000000e+00 0.0000000e+00 0.0000000e+00 0.0000000e+00 0.0000000e+00 0.0000000e+00 0.0000000e+00 0.0000000e+00 0.0000000e+00 0.0000000e+00 0.0000000e+00 0.0000000e+00 0.0000000e+00 0.0000000e+00 0.0000000e+00 0.0000000e+00 0.00000…
0.0000000e+00 0.0000000e+00 0.0000000e+00 0.0000000e+00 0.0000000e+00 0.0000000e+00 0.0000000e+00 0.0000000e+00 0.0000000e+00 0.0000000e+00 0.0000000e+00 0.0000000e+00 0.0000000e+00 0.0000000e+00 0.0000000e+00 0.0000000e+00 0.0000000e+00 0.0000000e+00 0.0000000e+00 0.0000000e+00 0.0000000e+00 0.0000000e+00 0.0000000e+00 0.0000000e+00 0.0000000e+00 0.0000000e+00 0.0000000e+00 0.0000000e+00 0.00000…
0.0000000e+00 0.0000000e+00 0.0000000e+00 0.0000000e+00 0.0000000e+00 0.0000000e+00 0.0000000e+00 0.0000000e+00 0.0000000e+00 0.0000000e+00 0.0000000e+00 0.0000000e+00 0.0000000e+00 0.0000000e+00 0.0000000e+00 0.0000000e+00 0.0000000e+00 0.0000000e+00 0.0000000e+00 0.0000000e+00 0.0000000e+00 0.0000000e+00 0.0000000e+00 0.0000000e+00 0.0000000e+00 0.0000000e+00 0.0000000e+00 0.0000000e+00 0.00000…
0.0000000e+00 0.0000000e+00 0.0000000e+00 0.0000000e+00 0.0000000e+00 0.0000000e+00 0.0000000e+00 0.0000000e+00 0.0000000e+00 0.0000000e+00 0.0000000e+00 0.0000000e+00 0.0000000e+00 0.0000000e+00 0.0000000e+00 0.0000000e+00 0.0000000e+00 0.0000000e+00 0.0000000e+00 0.0000000e+00 0.0000000e+00 0.0000000e+00 0.0000000e+00 0.0000000e+00 0.0000000e+00 0.0000000e+00 0.0000000e+00 0.0000000e+00 0.00000…
0.0000000e+00 0.0000000e+00 0.0000000e+00 0.0000000e+00 0.0000000e+00 0.0000000e+00 0.0000000e+00 0.0000000e+00 0.0000000e+00 0.0000000e+00 0.0000000e+00 0.0000000e+00 0.0000000e+00 0.0000000e+00 0.0000000e+00 0.0000000e+00 0.0000000e+00 0.0000000e+00 0.0000000e+00 0.0000000e+00 0.0000000e+00 0.0000000e+00 0.0000000e+00 0.0000000e+00 0.0000000e+00 0.0000000e+00 0.0000000e+00 0.0000000e+00 0.00000…
0.0000000e+00 0.0000000e+00 0.0000000e+00 0.0000000e+00 0.0000000e+00 0.0000000e+00 0.0000000e+00 0.0000000e+00 0.0000000e+00 0.0000000e+00 0.0000000e+00 0.0000000e+00 0.0000000e+00 0.0000000e+00 0.0000000e+00 0.0000000e+00 0.0000000e+00 0.0000000e+00 0.0000000e+00 0.0000000e+00 0.0000000e+00 0.0000000e+00 0.0000000e+00 0.0000000e+00 0.0000000e+00 0.0000000e+00 0.0000000e+00 0.0000000e+00 0.00000…
0.0000000e+00 0.0000000e+00 0.0000000e+00 0.0000000e+00 0.0000000e+00 0.0000000e+00 0.0000000e+00 0.0000000e+00 0.0000000e+00 0.0000000e+00 0.0000000e+00 0.0000000e+00 0.0000000e+00 0.0000000e+00 0.0000000e+00 0.0000000e+00 0.0000000e+00 0.0000000e+00 0.0000000e+00 0.0000000e+00 0.0000000e+00 0.0000000e+00 0.0000000e+00 0.0000000e+00 0.0000000e+00 0.0000000e+00 0.0000000e+00 0.0000000e+00 0.00000…
0.0000000e+00 0.0000000e+00 0.0000000e+00 0.0000000e+00 0.0000000e+00 0.0000000e+00 0.0000000e+00 0.0000000e+00 0.0000000e+00 0.0000000e+00 0.0000000e+00 0.0000000e+00 0.0000000e+00 0.0000000e+00 0.0000000e+00 0.0000000e+00 0.0000000e+00 0.0000000e+00 0.0000000e+00 0.0000000e+00 0.0000000e+00 0.0000000e+00 0.0000000e+00 0.0000000e+00 0.0000000e+00 0.0000000e+00 0.0000000e+00 0.0000000e+00 0.00000…
0.0000000e+00 0.0000000e+00 0.0000000e+00 0.0000000e+00 0.0000000e+00 0.0000000e+00 0.0000000e+00 0.0000000e+00 0.0000000e+00 0.0000000e+00 0.0000000e+00 0.0000000e+00 0.0000000e+00 0.0000000e+00 0.0000000e+00 0.0000000e+00 0.0000000e+00 0.0000000e+00 0.0000000e+00 0.0000000e+00 0.0000000e+00 0.0000000e+00 0.0000000e+00 0.0000000e+00 0.0000000e+00 0.0000000e+00 0.0000000e+00 0.0000000e+00 0.00000…
0.0000000e+00 0.0000000e+00 0.0000000e+00 0.0000000e+00 0.0000000e+00 0.0000000e+00 0.0000000e+00 0.0000000e+00 0.0000000e+00 0.0000000e+00 0.0000000e+00 0.0000000e+00 0.0000000e+00 0.0000000e+00 0.0000000e+00 0.0000000e+00 0.0000000e+00 0.0000000e+00 0.0000000e+00 0.0000000e+00 0.0000000e+00 0.0000000e+00 0.0000000e+00 0.0000000e+00 0.0000000e+00 0.0000000e+00 0.0000000e+00 0.0000000e+00 0.00000…
0.0000000e+00 0.0000000e+00 0.0000000e+00 0.0000000e+00 0.0000000e+00 0.0000000e+00 0.0000000e+00 0.0000000e+00 0.0000000e+00 0.0000000e+00 0.0000000e+00 0.0000000e+00 0.0000000e+00 0.0000000e+00 0.0000000e+00 0.0000000e+00 0.0000000e+00 0.0000000e+00 0.0000000e+00 0.0000000e+00 0.0000000e+00 0.0000000e+00 0.0000000e+00 0.0000000e+00 0.0000000e+00 0.0000000e+00 0.0000000e+00 0.0000000e+00 0.00000…
0.0000000e+00 0.0000000e+00 0.0000000e+00 0.0000000e+00 0.0000000e+00 0.0000000e+00 0.0000000e+00 0.0000000e+00 0.0000000e+00 0.0000000e+00 0.0000000e+00 0.0000000e+00 0.0000000e+00 0.0000000e+00 0.0000000e+00 0.0000000e+00 0.0000000e+00 0.0000000e+00 0.0000000e+00 0.0000000e+00 0.0000000e+00 0.0000000e+00 0.0000000e+00 0.0000000e+00 0.0000000e+00 0.0000000e+00 0.0000000e+00 0.0000000e+00 0.00000…
0.0000000e+00 0.0000000e+00 0.0000000e+00 0.0000000e+00 0.0000000e+00 0.0000000e+00 0.0000000e+00 0.0000000e+00 0.0000000e+00 0.0000000e+00 0.0000000e+00 0.0000000e+00 0.0000000e+00 0.0000000e+00 0.0000000e+00 0.0000000e+00 0.0000000e+00 0.0000000e+00 0.0000000e+00 0.0000000e+00 0.0000000e+00 0.0000000e+00 0.0000000e+00 0.0000000e+00 0.0000000e+00 0.0000000e+00 0.0000000e+00 0.0000000e+00 0.00000…
0.0000000e+00 0.0000000e+00 0.0000000e+00 0.0000000e+00 0.0000000e+00 0.0000000e+00 0.0000000e+00 0.0000000e+00 0.0000000e+00 0.0000000e+00 0.0000000e+00 0.0000000e+00 0.0000000e+00 0.0000000e+00 0.0000000e+00 0.0000000e+00 0.0000000e+00 0.0000000e+00 0.0000000e+00 0.0000000e+00 0.0000000e+00 0.0000000e+00 0.0000000e+00 0.0000000e+00 0.0000000e+00 0.0000000e+00 0.0000000e+00 0.0000000e+00 0.00000…
0.0000000e+00 0.0000000e+00 0.0000000e+00 0.0000000e+00 0.0000000e+00 0.0000000e+00 0.0000000e+00 0.0000000e+00 0.0000000e+00 0.0000000e+00 0.0000000e+00 0.0000000e+00 0.0000000e+00 0.0000000e+00 0.0000000e+00 0.0000000e+00 0.0000000e+00 0.0000000e+00 0.0000000e+00 0.0000000e+00 0.0000000e+00 0.0000000e+00 0.0000000e+00 0.0000000e+00 0.0000000e+00 0.0000000e+00 0.0000000e+00 0.0000000e+00 0.00000…
0.0000000e+00 0.0000000e+00 0.0000000e+00 0.0000000e+00 0.0000000e+00 0.0000000e+00 0.0000000e+00 0.0000000e+00 0.0000000e+00 0.0000000e+00 0.0000000e+00 0.0000000e+00 0.0000000e+00 0.0000000e+00 0.0000000e+00 0.0000000e+00 0.0000000e+00 0.0000000e+00 0.0000000e+00 0.0000000e+00 0.0000000e+00 0.0000000e+00 0.0000000e+00 0.0000000e+00 0.0000000e+00 0.0000000e+00 0.0000000e+00 0.0000000e+00 0.00000…
0.0000000e+00 0.0000000e+00 0.0000000e+00 0.0000000e+00 0.0000000e+00 0.0000000e+00 0.0000000e+00 0.0000000e+00 0.0000000e+00 0.0000000e+00 0.0000000e+00 0.0000000e+00 0.0000000e+00 0.0000000e+00 0.0000000e+00 0.0000000e+00 0.0000000e+00 0.0000000e+00 0.0000000e+00 0.0000000e+00 0.0000000e+00 0.0000000e+00 0.0000000e+00 0.0000000e+00 0.0000000e+00 0.0000000e+00 0.0000000e+00 0.0000000e+00 0.00000…
0.0000000e+00 0.0000000e+00 0.0000000e+00 0.0000000e+00 0.0000000e+00 0.0000000e+00 0.0000000e+00 0.0000000e+00 0.0000000e+00 0.0000000e+00 0.0000000e+00 0.0000000e+00 0.0000000e+00 0.0000000e+00 0.0000000e+00 0.0000000e+00 0.0000000e+00 0.0000000e+00 0.0000000e+00 0.0000000e+00 0.0000000e+00 0.0000000e+00 0.0000000e+00 0.0000000e+00 0.0000000e+00 0.0000000e+00 0.0000000e+00 0.0000000e+00 0.00000…
0.0000000e+00 0.0000000e+00 0.0000000e+00 0.0000000e+00 0.0000000e+00 0.0000000e+00 0.0000000e+00 0.0000000e+00 0.0000000e+00 0.0000000e+00 0.0000000e+00 0.0000000e+00 0.0000000e+00 0.0000000e+00 0.0000000e+00 0.0000000e+00 0.0000000e+00 0.0000000e+00 0.0000000e+00 0.0000000e+00 0.0000000e+00 0.0000000e+00 0.0000000e+00 0.0000000e+00 0.0000000e+00 0.0000000e+00 0.0000000e+00 0.0000000e+00 0.00000…
0.0000000e+00 0.0000000e+00 0.0000000e+00 0.0000000e+00 0.0000000e+00 0.0000000e+00 0.0000000e+00 0.0000000e+00 0.0000000e+00 0.0000000e+00 0.0000000e+00 0.0000000e+00 0.0000000e+00 0.0000000e+00 0.0000000e+00 0.0000000e+00 0.0000000e+00 0.0000000e+00 0.0000000e+00 0.0000000e+00 0.0000000e+00 0.0000000e+00 0.0000000e+00 0.0000000e+00 0.0000000e+00 0.0000000e+00 0.0000000e+00 0.0000000e+00 0.00000…
0.0000000e+00 0.0000000e+00 0.0000000e+00 0.0000000e+00 0.0000000e+00 0.0000000e+00 0.0000000e+00 0.0000000e+00 0.0000000e+00 0.0000000e+00 0.0000000e+00 0.0000000e+00 0.0000000e+00 0.0000000e+00 0.0000000e+00 0.0000000e+00 0.0000000e+00 0.0000000e+00 0.0000000e+00 0.0000000e+00 0.0000000e+00 0.0000000e+00 0.0000000e+00 0.0000000e+00 0.0000000e+00 0.0000000e+00 0.0000000e+00 0.0000000e+00 0.00000…
0.0000000e+00 0.0000000e+00 0.0000000e+00 0.0000000e+00 0.0000000e+00 0.0000000e+00 0.0000000e+00 0.0000000e+00 0.0000000e+00 0.0000000e+00 0.0000000e+00 0.0000000e+00 0.0000000e+00 0.0000000e+00 0.0000000e+00 0.0000000e+00 0.0000000e+00 0.0000000e+00 0.0000000e+00 0.0000000e+00 0.0000000e+00 0.0000000e+00 0.0000000e+00 0.0000000e+00 0.0000000e+00 0.0000000e+00 0.0000000e+00 0.0000000e+00 0.00000…
0.0000000e+00 0.0000000e+00 0.0000000e+00 0.0000000e+00 0.0000000e+00 0.0000000e+00 0.0000000e+00 0.0000000e+00 0.0000000e+00 0.0000000e+00 0.0000000e+00 0.0000000e+00 0.0000000e+00 0.0000000e+00 0.0000000e+00 0.0000000e+00 0.0000000e+00 0.0000000e+00 0.0000000e+00 0.0000000e+00 0.0000000e+00 0.0000000e+00 0.0000000e+00 0.0000000e+00 0.0000000e+00 0.0000000e+00 0.0000000e+00 0.0000000e+00 0.00000…
0.0000000e+00 0.0000000e+00 0.0000000e+00 0.0000000e+00 0.0000000e+00 0.0000000e+00 0.0000000e+00 0.0000000e+00 0.0000000e+00 0.0000000e+00 0.0000000e+00 0.0000000e+00 0.0000000e+00 0.0000000e+00 0.0000000e+00 0.0000000e+00 0.0000000e+00 0.0000000e+00 0.0000000e+00 0.0000000e+00 0.0000000e+00 0.0000000e+00 0.0000000e+00 0.0000000e+00 0.0000000e+00 0.0000000e+00 0.0000000e+00 0.0000000e+00 0.00000…
0.0000000e+00 0.0000000e+00 0.0000000e+00 0.0000000e+00 0.0000000e+00 0.0000000e+00 0.0000000e+00 0.0000000e+00 0.0000000e+00 0.0000000e+00 0.0000000e+00 0.0000000e+00 0.0000000e+00 0.0000000e+00 0.0000000e+00 0.0000000e+00 0.0000000e+00 0.0000000e+00 0.0000000e+00 0.0000000e+00 0.0000000e+00 0.0000000e+00 0.0000000e+00 0.0000000e+00 0.0000000e+00 0.0000000e+00 0.0000000e+00 0.0000000e+00 0.00000…
0.0000000e+00 0.0000000e+00 0.0000000e+00 0.0000000e+00 0.0000000e+00 0.0000000e+00 0.0000000e+00 0.0000000e+00 0.0000000e+00 0.0000000e+00 0.0000000e+00 0.0000000e+00 0.0000000e+00 0.0000000e+00 0.0000000e+00 0.0000000e+00 0.0000000e+00 0.0000000e+00 0.0000000e+00 0.0000000e+00 0.0000000e+00 0.0000000e+00 0.0000000e+00 0.0000000e+00 0.0000000e+00 0.0000000e+00 0.0000000e+00 0.0000000e+00 0.00000…
0.0000000e+00 0.0000000e+00 0.0000000e+00 0.0000000e+00 0.0000000e+00 0.0000000e+00 0.0000000e+00 0.0000000e+00 0.0000000e+00 0.0000000e+00 0.0000000e+00 0.0000000e+00 0.0000000e+00 0.0000000e+00 0.0000000e+00 0.0000000e+00 0.0000000e+00 0.0000000e+00 0.0000000e+00 0.0000000e+00 0.0000000e+00 0.0000000e+00 0.0000000e+00 0.0000000e+00 0.0000000e+00 0.0000000e+00 0.0000000e+00 0.0000000e+00 0.00000…
0.0000000e+00 0.0000000e+00 0.0000000e+00 0.0000000e+00 0.0000000e+00 0.0000000e+00 0.0000000e+00 0.0000000e+00 0.0000000e+00 0.0000000e+00 0.0000000e+00 0.0000000e+00 0.0000000e+00 0.0000000e+00 0.0000000e+00 0.0000000e+00 0.0000000e+00 0.0000000e+00 0.0000000e+00 0.0000000e+00 0.0000000e+00 0.0000000e+00 0.0000000e+00 0.0000000e+00 0.0000000e+00 0.0000000e+00 0.0000000e+00 0.0000000e+00 0.00000…
0.0000000e+00 0.0000000e+00 0.0000000e+00 0.0000000e+00 0.0000000e+00 0.0000000e+00 0.0000000e+00 0.0000000e+00 0.0000000e+00 0.0000000e+00 0.0000000e+00 0.0000000e+00 0.0000000e+00 0.0000000e+00 0.0000000e+00 0.0000000e+00 0.0000000e+00 0.0000000e+00 0.0000000e+00 0.0000000e+00 0.0000000e+00 0.0000000e+00 0.0000000e+00 0.0000000e+00 0.0000000e+00 0.0000000e+00 0.0000000e+00 0.0000000e+00 0.00000…
0.0000000e+00 0.0000000e+00 0.0000000e+00 0.0000000e+00 0.0000000e+00 0.0000000e+00 0.0000000e+00 0.0000000e+00 0.0000000e+00 0.0000000e+00 0.0000000e+00 0.0000000e+00 0.0000000e+00 0.0000000e+00 0.0000000e+00 0.0000000e+00 0.0000000e+00 0.0000000e+00 0.0000000e+00 0.0000000e+00 0.0000000e+00 0.0000000e+00 0.0000000e+00 0.0000000e+00 0.0000000e+00 0.0000000e+00 0.0000000e+00 0.0000000e+00 0.00000…
0.0000000e+00 0.0000000e+00 0.0000000e+00 0.0000000e+00 0.0000000e+00 0.0000000e+00 0.0000000e+00 0.0000000e+00 0.0000000e+00 0.0000000e+00 0.0000000e+00 0.0000000e+00 0.0000000e+00 0.0000000e+00 0.0000000e+00 0.0000000e+00 0.0000000e+00 0.0000000e+00 0.0000000e+00 0.0000000e+00 0.0000000e+00 0.0000000e+00 0.0000000e+00 0.0000000e+00 0.0000000e+00 0.0000000e+00 0.0000000e+00 0.0000000e+00 0.00000…
0.0000000e+00 0.0000000e+00 0.0000000e+00 0.0000000e+00 0.0000000e+00 0.0000000e+00 0.0000000e+00 0.0000000e+00 0.0000000e+00 0.0000000e+00 0.0000000e+00 0.0000000e+00 0.0000000e+00 0.0000000e+00 0.0000000e+00 0.0000000e+00 0.0000000e+00 0.0000000e+00 0.0000000e+00 0.0000000e+00 0.0000000e+00 0.0000000e+00 0.0000000e+00 0.0000000e+00 0.0000000e+00 0.0000000e+00 0.0000000e+00 0.0000000e+00 0.00000…

## Sheet: Figure 1f CSDS
CSDS - Node by node
0.0000000e+00 0.0000000e+00 0.0000000e+00 1.0000000e+00 0.0000000e+00 1.0000000e+00 0.0000000e+00 0.0000000e+00 0.0000000e+00 0.0000000e+00 1.0000000e+00 0.0000000e+00 1.0000000e+00 0.0000000e+00 0.0000000e+00 0.0000000e+00 0.0000000e+00 0.0000000e+00 0.0000000e+00 0.0000000e+00 0.0000000e+00 0.0000000e+00 0.0000000e+00 0.0000000e+00 0.0000000e+00 0.0000000e+00 0.0000000e+00 0.0000000e+00 0.00000…
0.0000000e+00 0.0000000e+00 0.0000000e+00 0.0000000e+00 0.0000000e+00 0.0000000e+00 1.0000000e+00 0.0000000e+00 0.0000000e+00 0.0000000e+00 0.0000000e+00 0.0000000e+00 0.0000000e+00 1.0000000e+00 0.0000000e+00 1.0000000e+00 0.0000000e+00 0.0000000e+00 0.0000000e+00 0.0000000e+00 0.0000000e+00 0.0000000e+00 0.0000000e+00 0.0000000e+00 0.0000000e+00 0.0000000e+00 0.0000000e+00 0.0000000e+00 0.00000…
0.0000000e+00 0.0000000e+00 0.0000000e+00 0.0000000e+00 0.0000000e+00 1.0000000e+00 0.0000000e+00 0.0000000e+00 0.0000000e+00 0.0000000e+00 0.0000000e+00 0.0000000e+00 1.0000000e+00 0.0000000e+00 0.0000000e+00 0.0000000e+00 0.0000000e+00 0.0000000e+00 0.0000000e+00 0.0000000e+00 0.0000000e+00 0.0000000e+00 0.0000000e+00 0.0000000e+00 0.0000000e+00 0.0000000e+00 0.0000000e+00 0.0000000e+00 0.00000…
1.0000000e+00 0.0000000e+00 0.0000000e+00 0.0000000e+00 0.0000000e+00 1.0000000e+00 0.0000000e+00 0.0000000e+00 0.0000000e+00 0.0000000e+00 1.0000000e+00 0.0000000e+00 1.0000000e+00 0.0000000e+00 0.0000000e+00 0.0000000e+00 0.0000000e+00 0.0000000e+00 0.0000000e+00 0.0000000e+00 0.0000000e+00 0.0000000e+00 0.0000000e+00 0.0000000e+00 0.0000000e+00 0.0000000e+00 1.0000000e+00 0.0000000e+00 1.00000…
0.0000000e+00 0.0000000e+00 0.0000000e+00 0.0000000e+00 0.0000000e+00 0.0000000e+00 0.0000000e+00 0.0000000e+00 0.0000000e+00 0.0000000e+00 0.0000000e+00 0.0000000e+00 1.0000000e+00 1.0000000e+00 0.0000000e+00 0.0000000e+00 0.0000000e+00 0.0000000e+00 0.0000000e+00 0.0000000e+00 0.0000000e+00 0.0000000e+00 0.0000000e+00 0.0000000e+00 0.0000000e+00 0.0000000e+00 0.0000000e+00 0.0000000e+00 1.00000…
1.0000000e+00 0.0000000e+00 1.0000000e+00 1.0000000e+00 0.0000000e+00 0.0000000e+00 1.0000000e+00 0.0000000e+00 0.0000000e+00 0.0000000e+00 1.0000000e+00 1.0000000e+00 1.0000000e+00 1.0000000e+00 0.0000000e+00 0.0000000e+00 0.0000000e+00 0.0000000e+00 0.0000000e+00 0.0000000e+00 0.0000000e+00 0.0000000e+00 0.0000000e+00 0.0000000e+00 0.0000000e+00 0.0000000e+00 1.0000000e+00 0.0000000e+00 1.00000…
0.0000000e+00 1.0000000e+00 0.0000000e+00 0.0000000e+00 0.0000000e+00 1.0000000e+00 0.0000000e+00 0.0000000e+00 0.0000000e+00 0.0000000e+00 0.0000000e+00 0.0000000e+00 1.0000000e+00 1.0000000e+00 0.0000000e+00 1.0000000e+00 0.0000000e+00 0.0000000e+00 0.0000000e+00 0.0000000e+00 0.0000000e+00 0.0000000e+00 0.0000000e+00 0.0000000e+00 0.0000000e+00 0.0000000e+00 0.0000000e+00 0.0000000e+00 1.00000…
0.0000000e+00 0.0000000e+00 0.0000000e+00 0.0000000e+00 0.0000000e+00 0.0000000e+00 0.0000000e+00 0.0000000e+00 0.0000000e+00 0.0000000e+00 0.0000000e+00 0.0000000e+00 0.0000000e+00 0.0000000e+00 0.0000000e+00 0.0000000e+00 0.0000000e+00 0.0000000e+00 0.0000000e+00 1.0000000e+00 0.0000000e+00 0.0000000e+00 0.0000000e+00 0.0000000e+00 0.0000000e+00 0.0000000e+00 0.0000000e+00 0.0000000e+00 0.00000…
0.0000000e+00 0.0000000e+00 0.0000000e+00 0.0000000e+00 0.0000000e+00 0.0000000e+00 0.0000000e+00 0.0000000e+00 0.0000000e+00 0.0000000e+00 0.0000000e+00 0.0000000e+00 0.0000000e+00 0.0000000e+00 0.0000000e+00 0.0000000e+00 0.0000000e+00 0.0000000e+00 0.0000000e+00 0.0000000e+00 1.0000000e+00 0.0000000e+00 0.0000000e+00 0.0000000e+00 0.0000000e+00 0.0000000e+00 0.0000000e+00 0.0000000e+00 0.00000…
0.0000000e+00 0.0000000e+00 0.0000000e+00 0.0000000e+00 0.0000000e+00 0.0000000e+00 0.0000000e+00 0.0000000e+00 0.0000000e+00 0.0000000e+00 0.0000000e+00 0.0000000e+00 0.0000000e+00 0.0000000e+00 0.0000000e+00 0.0000000e+00 0.0000000e+00 0.0000000e+00 0.0000000e+00 0.0000000e+00 0.0000000e+00 0.0000000e+00 1.0000000e+00 0.0000000e+00 0.0000000e+00 1.0000000e+00 0.0000000e+00 0.0000000e+00 0.00000…
1.0000000e+00 0.0000000e+00 0.0000000e+00 1.0000000e+00 0.0000000e+00 1.0000000e+00 0.0000000e+00 0.0000000e+00 0.0000000e+00 0.0000000e+00 0.0000000e+00 0.0000000e+00 1.0000000e+00 0.0000000e+00 0.0000000e+00 0.0000000e+00 0.0000000e+00 0.0000000e+00 0.0000000e+00 0.0000000e+00 0.0000000e+00 0.0000000e+00 0.0000000e+00 0.0000000e+00 0.0000000e+00 0.0000000e+00 1.0000000e+00 0.0000000e+00 1.00000…
0.0000000e+00 0.0000000e+00 0.0000000e+00 0.0000000e+00 0.0000000e+00 1.0000000e+00 0.0000000e+00 0.0000000e+00 0.0000000e+00 0.0000000e+00 0.0000000e+00 0.0000000e+00 1.0000000e+00 0.0000000e+00 0.0000000e+00 0.0000000e+00 0.0000000e+00 0.0000000e+00 0.0000000e+00 0.0000000e+00 0.0000000e+00 0.0000000e+00 0.0000000e+00 0.0000000e+00 0.0000000e+00 0.0000000e+00 0.0000000e+00 0.0000000e+00 1.00000…
1.0000000e+00 0.0000000e+00 1.0000000e+00 1.0000000e+00 1.0000000e+00 1.0000000e+00 1.0000000e+00 0.0000000e+00 0.0000000e+00 0.0000000e+00 1.0000000e+00 1.0000000e+00 0.0000000e+00 1.0000000e+00 0.0000000e+00 0.0000000e+00 0.0000000e+00 0.0000000e+00 0.0000000e+00 0.0000000e+00 0.0000000e+00 0.0000000e+00 0.0000000e+00 0.0000000e+00 0.0000000e+00 0.0000000e+00 1.0000000e+00 0.0000000e+00 1.00000…
0.0000000e+00 1.0000000e+00 0.0000000e+00 0.0000000e+00 1.0000000e+00 1.0000000e+00 1.0000000e+00 0.0000000e+00 0.0000000e+00 0.0000000e+00 0.0000000e+00 0.0000000e+00 1.0000000e+00 0.0000000e+00 0.0000000e+00 1.0000000e+00 0.0000000e+00 0.0000000e+00 0.0000000e+00 0.0000000e+00 0.0000000e+00 0.0000000e+00 0.0000000e+00 0.0000000e+00 0.0000000e+00 0.0000000e+00 0.0000000e+00 0.0000000e+00 1.00000…
0.0000000e+00 0.0000000e+00 0.0000000e+00 0.0000000e+00 0.0000000e+00 0.0000000e+00 0.0000000e+00 0.0000000e+00 0.0000000e+00 0.0000000e+00 0.0000000e+00 0.0000000e+00 0.0000000e+00 0.0000000e+00 0.0000000e+00 0.0000000e+00 0.0000000e+00 0.0000000e+00 0.0000000e+00 0.0000000e+00 0.0000000e+00 0.0000000e+00 0.0000000e+00 0.0000000e+00 0.0000000e+00 0.0000000e+00 0.0000000e+00 0.0000000e+00 0.00000…
0.0000000e+00 1.0000000e+00 0.0000000e+00 0.0000000e+00 0.0000000e+00 0.0000000e+00 1.0000000e+00 0.0000000e+00 0.0000000e+00 0.0000000e+00 0.0000000e+00 0.0000000e+00 0.0000000e+00 1.0000000e+00 0.0000000e+00 0.0000000e+00 0.0000000e+00 0.0000000e+00 0.0000000e+00 0.0000000e+00 0.0000000e+00 0.0000000e+00 0.0000000e+00 0.0000000e+00 0.0000000e+00 0.0000000e+00 0.0000000e+00 0.0000000e+00 0.00000…
0.0000000e+00 0.0000000e+00 0.0000000e+00 0.0000000e+00 0.0000000e+00 0.0000000e+00 0.0000000e+00 0.0000000e+00 0.0000000e+00 0.0000000e+00 0.0000000e+00 0.0000000e+00 0.0000000e+00 0.0000000e+00 0.0000000e+00 0.0000000e+00 0.0000000e+00 0.0000000e+00 0.0000000e+00 0.0000000e+00 0.0000000e+00 0.0000000e+00 0.0000000e+00 0.0000000e+00 0.0000000e+00 0.0000000e+00 0.0000000e+00 0.0000000e+00 0.00000…
0.0000000e+00 0.0000000e+00 0.0000000e+00 0.0000000e+00 0.0000000e+00 0.0000000e+00 0.0000000e+00 0.0000000e+00 0.0000000e+00 0.0000000e+00 0.0000000e+00 0.0000000e+00 0.0000000e+00 0.0000000e+00 0.0000000e+00 0.0000000e+00 0.0000000e+00 0.0000000e+00 0.0000000e+00 0.0000000e+00 0.0000000e+00 0.0000000e+00 0.0000000e+00 0.0000000e+00 0.0000000e+00 0.0000000e+00 0.0000000e+00 0.0000000e+00 0.00000…
0.0000000e+00 0.0000000e+00 0.0000000e+00 0.0000000e+00 0.0000000e+00 0.0000000e+00 0.0000000e+00 0.0000000e+00 0.0000000e+00 0.0000000e+00 0.0000000e+00 0.0000000e+00 0.0000000e+00 0.0000000e+00 0.0000000e+00 0.0000000e+00 0.0000000e+00 0.0000000e+00 0.0000000e+00 0.0000000e+00 0.0000000e+00 0.0000000e+00 0.0000000e+00 0.0000000e+00 0.0000000e+00 0.0000000e+00 0.0000000e+00 0.0000000e+00 0.00000…
0.0000000e+00 0.0000000e+00 0.0000000e+00 0.0000000e+00 0.0000000e+00 0.0000000e+00 0.0000000e+00 1.0000000e+00 0.0000000e+00 0.0000000e+00 0.0000000e+00 0.0000000e+00 0.0000000e+00 0.0000000e+00 0.0000000e+00 0.0000000e+00 0.0000000e+00 0.0000000e+00 0.0000000e+00 0.0000000e+00 0.0000000e+00 0.0000000e+00 0.0000000e+00 0.0000000e+00 0.0000000e+00 0.0000000e+00 0.0000000e+00 0.0000000e+00 0.00000…
0.0000000e+00 0.0000000e+00 0.0000000e+00 0.0000000e+00 0.0000000e+00 0.0000000e+00 0.0000000e+00 0.0000000e+00 1.0000000e+00 0.0000000e+00 0.0000000e+00 0.0000000e+00 0.0000000e+00 0.0000000e+00 0.0000000e+00 0.0000000e+00 0.0000000e+00 0.0000000e+00 0.0000000e+00 0.0000000e+00 0.0000000e+00 0.0000000e+00 0.0000000e+00 0.0000000e+00 0.0000000e+00 0.0000000e+00 0.0000000e+00 0.0000000e+00 0.00000…
0.0000000e+00 0.0000000e+00 0.0000000e+00 0.0000000e+00 0.0000000e+00 0.0000000e+00 0.0000000e+00 0.0000000e+00 0.0000000e+00 0.0000000e+00 0.0000000e+00 0.0000000e+00 0.0000000e+00 0.0000000e+00 0.0000000e+00 0.0000000e+00 0.0000000e+00 0.0000000e+00 0.0000000e+00 0.0000000e+00 0.0000000e+00 0.0000000e+00 0.0000000e+00 0.0000000e+00 0.0000000e+00 1.0000000e+00 0.0000000e+00 0.0000000e+00 0.00000…
0.0000000e+00 0.0000000e+00 0.0000000e+00 0.0000000e+00 0.0000000e+00 0.0000000e+00 0.0000000e+00 0.0000000e+00 0.0000000e+00 1.0000000e+00 0.0000000e+00 0.0000000e+00 0.0000000e+00 0.0000000e+00 0.0000000e+00 0.0000000e+00 0.0000000e+00 0.0000000e+00 0.0000000e+00 0.0000000e+00 0.0000000e+00 0.0000000e+00 0.0000000e+00 0.0000000e+00 0.0000000e+00 0.0000000e+00 0.0000000e+00 0.0000000e+00 0.00000…
0.0000000e+00 0.0000000e+00 0.0000000e+00 0.0000000e+00 0.0000000e+00 0.0000000e+00 0.0000000e+00 0.0000000e+00 0.0000000e+00 0.0000000e+00 0.0000000e+00 0.0000000e+00 0.0000000e+00 0.0000000e+00 0.0000000e+00 0.0000000e+00 0.0000000e+00 0.0000000e+00 0.0000000e+00 0.0000000e+00 0.0000000e+00 0.0000000e+00 0.0000000e+00 0.0000000e+00 0.0000000e+00 0.0000000e+00 0.0000000e+00 0.0000000e+00 0.00000…
0.0000000e+00 0.0000000e+00 0.0000000e+00 0.0000000e+00 0.0000000e+00 0.0000000e+00 0.0000000e+00 0.0000000e+00 0.0000000e+00 0.0000000e+00 0.0000000e+00 0.0000000e+00 0.0000000e+00 0.0000000e+00 0.0000000e+00 0.0000000e+00 0.0000000e+00 0.0000000e+00 0.0000000e+00 0.0000000e+00 0.0000000e+00 0.0000000e+00 0.0000000e+00 0.0000000e+00 0.0000000e+00 0.0000000e+00 0.0000000e+00 0.0000000e+00 0.00000…
0.0000000e+00 0.0000000e+00 0.0000000e+00 0.0000000e+00 0.0000000e+00 0.0000000e+00 0.0000000e+00 0.0000000e+00 0.0000000e+00 1.0000000e+00 0.0000000e+00 0.0000000e+00 0.0000000e+00 0.0000000e+00 0.0000000e+00 0.0000000e+00 0.0000000e+00 0.0000000e+00 0.0000000e+00 0.0000000e+00 0.0000000e+00 1.0000000e+00 0.0000000e+00 0.0000000e+00 0.0000000e+00 0.0000000e+00 0.0000000e+00 0.0000000e+00 0.00000…
0.0000000e+00 0.0000000e+00 0.0000000e+00 1.0000000e+00 0.0000000e+00 1.0000000e+00 0.0000000e+00 0.0000000e+00 0.0000000e+00 0.0000000e+00 1.0000000e+00 0.0000000e+00 1.0000000e+00 0.0000000e+00 0.0000000e+00 0.0000000e+00 0.0000000e+00 0.0000000e+00 0.0000000e+00 0.0000000e+00 0.0000000e+00 0.0000000e+00 0.0000000e+00 0.0000000e+00 0.0000000e+00 0.0000000e+00 0.0000000e+00 0.0000000e+00 1.00000…
0.0000000e+00 0.0000000e+00 0.0000000e+00 0.0000000e+00 0.0000000e+00 0.0000000e+00 0.0000000e+00 0.0000000e+00 0.0000000e+00 0.0000000e+00 0.0000000e+00 0.0000000e+00 0.0000000e+00 0.0000000e+00 0.0000000e+00 0.0000000e+00 0.0000000e+00 0.0000000e+00 0.0000000e+00 0.0000000e+00 0.0000000e+00 0.0000000e+00 0.0000000e+00 0.0000000e+00 0.0000000e+00 0.0000000e+00 0.0000000e+00 0.0000000e+00 0.00000…
0.0000000e+00 0.0000000e+00 0.0000000e+00 1.0000000e+00 1.0000000e+00 1.0000000e+00 1.0000000e+00 0.0000000e+00 0.0000000e+00 0.0000000e+00 1.0000000e+00 1.0000000e+00 1.0000000e+00 1.0000000e+00 0.0000000e+00 0.0000000e+00 0.0000000e+00 0.0000000e+00 0.0000000e+00 0.0000000e+00 0.0000000e+00 0.0000000e+00 0.0000000e+00 0.0000000e+00 0.0000000e+00 0.0000000e+00 1.0000000e+00 0.0000000e+00 0.00000…
0.0000000e+00 0.0000000e+00 0.0000000e+00 0.0000000e+00 1.0000000e+00 1.0000000e+00 1.0000000e+00 0.0000000e+00 0.0000000e+00 0.0000000e+00 1.0000000e+00 0.0000000e+00 1.0000000e+00 1.0000000e+00 1.0000000e+00 1.0000000e+00 0.0000000e+00 0.0000000e+00 0.0000000e+00 0.0000000e+00 0.0000000e+00 0.0000000e+00 0.0000000e+00 0.0000000e+00 0.0000000e+00 0.0000000e+00 1.0000000e+00 1.0000000e+00 1.00000…
0.0000000e+00 0.0000000e+00 0.0000000e+00 0.0000000e+00 0.0000000e+00 0.0000000e+00 0.0000000e+00 0.0000000e+00 0.0000000e+00 0.0000000e+00 0.0000000e+00 0.0000000e+00 0.0000000e+00 0.0000000e+00 0.0000000e+00 0.0000000e+00 0.0000000e+00 0.0000000e+00 0.0000000e+00 0.0000000e+00 0.0000000e+00 0.0000000e+00 0.0000000e+00 0.0000000e+00 0.0000000e+00 0.0000000e+00 0.0000000e+00 0.0000000e+00 0.00000…
0.0000000e+00 0.0000000e+00 0.0000000e+00 0.0000000e+00 0.0000000e+00 0.0000000e+00 1.0000000e+00 0.0000000e+00 0.0000000e+00 0.0000000e+00 0.0000000e+00 0.0000000e+00 0.0000000e+00 1.0000000e+00 1.0000000e+00 1.0000000e+00 1.0000000e+00 0.0000000e+00 0.0000000e+00 1.0000000e+00 0.0000000e+00 0.0000000e+00 0.0000000e+00 0.0000000e+00 0.0000000e+00 0.0000000e+00 0.0000000e+00 0.0000000e+00 0.00000…
0.0000000e+00 0.0000000e+00 0.0000000e+00 0.0000000e+00 0.0000000e+00 0.0000000e+00 0.0000000e+00 1.0000000e+00 0.0000000e+00 0.0000000e+00 0.0000000e+00 0.0000000e+00 0.0000000e+00 0.0000000e+00 0.0000000e+00 0.0000000e+00 1.0000000e+00 1.0000000e+00 0.0000000e+00 1.0000000e+00 1.0000000e+00 0.0000000e+00 0.0000000e+00 0.0000000e+00 0.0000000e+00 0.0000000e+00 0.0000000e+00 0.0000000e+00 0.00000…
0.0000000e+00 0.0000000e+00 0.0000000e+00 0.0000000e+00 0.0000000e+00 0.0000000e+00 0.0000000e+00 0.0000000e+00 0.0000000e+00 0.0000000e+00 0.0000000e+00 0.0000000e+00 0.0000000e+00 0.0000000e+00 0.0000000e+00 0.0000000e+00 0.0000000e+00 0.0000000e+00 1.0000000e+00 0.0000000e+00 0.0000000e+00 0.0000000e+00 0.0000000e+00 0.0000000e+00 0.0000000e+00 0.0000000e+00 0.0000000e+00 0.0000000e+00 0.00000…
0.0000000e+00 0.0000000e+00 0.0000000e+00 0.0000000e+00 0.0000000e+00 0.0000000e+00 0.0000000e+00 0.0000000e+00 1.0000000e+00 0.0000000e+00 0.0000000e+00 0.0000000e+00 0.0000000e+00 0.0000000e+00 0.0000000e+00 0.0000000e+00 1.0000000e+00 1.0000000e+00 0.0000000e+00 0.0000000e+00 1.0000000e+00 1.0000000e+00 0.0000000e+00 0.0000000e+00 0.0000000e+00 0.0000000e+00 0.0000000e+00 0.0000000e+00 0.00000…
0.0000000e+00 0.0000000e+00 0.0000000e+00 0.0000000e+00 0.0000000e+00 0.0000000e+00 0.0000000e+00 0.0000000e+00 0.0000000e+00 0.0000000e+00 0.0000000e+00 0.0000000e+00 0.0000000e+00 0.0000000e+00 0.0000000e+00 0.0000000e+00 0.0000000e+00 0.0000000e+00 0.0000000e+00 0.0000000e+00 0.0000000e+00 0.0000000e+00 0.0000000e+00 0.0000000e+00 0.0000000e+00 0.0000000e+00 0.0000000e+00 0.0000000e+00 0.00000…
0.0000000e+00 0.0000000e+00 0.0000000e+00 0.0000000e+00 0.0000000e+00 0.0000000e+00 0.0000000e+00 0.0000000e+00 0.0000000e+00 1.0000000e+00 0.0000000e+00 0.0000000e+00 0.0000000e+00 0.0000000e+00 0.0000000e+00 0.0000000e+00 0.0000000e+00 0.0000000e+00 0.0000000e+00 0.0000000e+00 0.0000000e+00 1.0000000e+00 1.0000000e+00 0.0000000e+00 0.0000000e+00 1.0000000e+00 0.0000000e+00 0.0000000e+00 0.00000…
0.0000000e+00 0.0000000e+00 0.0000000e+00 0.0000000e+00 0.0000000e+00 0.0000000e+00 0.0000000e+00 0.0000000e+00 0.0000000e+00 0.0000000e+00 1.0000000e+00 0.0000000e+00 1.0000000e+00 0.0000000e+00 0.0000000e+00 0.0000000e+00 0.0000000e+00 0.0000000e+00 0.0000000e+00 0.0000000e+00 0.0000000e+00 0.0000000e+00 0.0000000e+00 0.0000000e+00 0.0000000e+00 0.0000000e+00 1.0000000e+00 0.0000000e+00 1.00000…
0.0000000e+00 0.0000000e+00 0.0000000e+00 0.0000000e+00 0.0000000e+00 0.0000000e+00 1.0000000e+00 0.0000000e+00 0.0000000e+00 0.0000000e+00 1.0000000e+00 0.0000000e+00 1.0000000e+00 1.0000000e+00 0.0000000e+00 0.0000000e+00 0.0000000e+00 0.0000000e+00 0.0000000e+00 0.0000000e+00 0.0000000e+00 0.0000000e+00 0.0000000e+00 0.0000000e+00 0.0000000e+00 0.0000000e+00 1.0000000e+00 0.0000000e+00 1.00000…
0.0000000e+00 0.0000000e+00 0.0000000e+00 0.0000000e+00 0.0000000e+00 0.0000000e+00 1.0000000e+00 0.0000000e+00 0.0000000e+00 0.0000000e+00 0.0000000e+00 0.0000000e+00 1.0000000e+00 1.0000000e+00 1.0000000e+00 1.0000000e+00 0.0000000e+00 0.0000000e+00 0.0000000e+00 0.0000000e+00 0.0000000e+00 0.0000000e+00 0.0000000e+00 0.0000000e+00 0.0000000e+00 0.0000000e+00 1.0000000e+00 1.0000000e+00 1.00000…
0.0000000e+00 0.0000000e+00 0.0000000e+00 0.0000000e+00 0.0000000e+00 0.0000000e+00 1.0000000e+00 1.0000000e+00 0.0000000e+00 0.0000000e+00 0.0000000e+00 0.0000000e+00 0.0000000e+00 1.0000000e+00 1.0000000e+00 1.0000000e+00 1.0000000e+00 1.0000000e+00 1.0000000e+00 1.0000000e+00 0.0000000e+00 0.0000000e+00 0.0000000e+00 0.0000000e+00 0.0000000e+00 0.0000000e+00 0.0000000e+00 0.0000000e+00 0.00000…
0.0000000e+00 0.0000000e+00 0.0000000e+00 0.0000000e+00 0.0000000e+00 0.0000000e+00 0.0000000e+00 1.0000000e+00 1.0000000e+00 0.0000000e+00 0.0000000e+00 0.0000000e+00 0.0000000e+00 0.0000000e+00 0.0000000e+00 1.0000000e+00 1.0000000e+00 1.0000000e+00 1.0000000e+00 1.0000000e+00 1.0000000e+00 0.0000000e+00 0.0000000e+00 0.0000000e+00 0.0000000e+00 0.0000000e+00 0.0000000e+00 0.0000000e+00 0.00000…
0.0000000e+00 0.0000000e+00 0.0000000e+00 0.0000000e+00 0.0000000e+00 0.0000000e+00 0.0000000e+00 0.0000000e+00 0.0000000e+00 0.0000000e+00 0.0000000e+00 0.0000000e+00 0.0000000e+00 0.0000000e+00 0.0000000e+00 0.0000000e+00 0.0000000e+00 0.0000000e+00 0.0000000e+00 0.0000000e+00 0.0000000e+00 0.0000000e+00 0.0000000e+00 0.0000000e+00 0.0000000e+00 0.0000000e+00 0.0000000e+00 0.0000000e+00 0.00000…
0.0000000e+00 0.0000000e+00 0.0000000e+00 0.0000000e+00 0.0000000e+00 0.0000000e+00 0.0000000e+00 0.0000000e+00 0.0000000e+00 0.0000000e+00 0.0000000e+00 0.0000000e+00 0.0000000e+00 0.0000000e+00 0.0000000e+00 0.0000000e+00 0.0000000e+00 0.0000000e+00 0.0000000e+00 0.0000000e+00 0.0000000e+00 0.0000000e+00 0.0000000e+00 0.0000000e+00 0.0000000e+00 0.0000000e+00 0.0000000e+00 0.0000000e+00 0.00000…
0.0000000e+00 0.0000000e+00 0.0000000e+00 0.0000000e+00 0.0000000e+00 0.0000000e+00 0.0000000e+00 0.0000000e+00 0.0000000e+00 0.0000000e+00 0.0000000e+00 0.0000000e+00 0.0000000e+00 0.0000000e+00 0.0000000e+00 0.0000000e+00 0.0000000e+00 0.0000000e+00 0.0000000e+00 0.0000000e+00 1.0000000e+00 0.0000000e+00 0.0000000e+00 0.0000000e+00 0.0000000e+00 0.0000000e+00 0.0000000e+00 0.0000000e+00 0.00000…
0.0000000e+00 0.0000000e+00 0.0000000e+00 0.0000000e+00 0.0000000e+00 0.0000000e+00 0.0000000e+00 0.0000000e+00 0.0000000e+00 0.0000000e+00 0.0000000e+00 0.0000000e+00 0.0000000e+00 0.0000000e+00 0.0000000e+00 0.0000000e+00 1.0000000e+00 0.0000000e+00 0.0000000e+00 0.0000000e+00 0.0000000e+00 0.0000000e+00 0.0000000e+00 0.0000000e+00 0.0000000e+00 0.0000000e+00 0.0000000e+00 0.0000000e+00 0.00000…
0.0000000e+00 0.0000000e+00 0.0000000e+00 0.0000000e+00 0.0000000e+00 0.0000000e+00 0.0000000e+00 0.0000000e+00 0.0000000e+00 0.0000000e+00 0.0000000e+00 0.0000000e+00 0.0000000e+00 0.0000000e+00 0.0000000e+00 0.0000000e+00 0.0000000e+00 0.0000000e+00 0.0000000e+00 0.0000000e+00 0.0000000e+00 0.0000000e+00 0.0000000e+00 0.0000000e+00 0.0000000e+00 0.0000000e+00 0.0000000e+00 0.0000000e+00 0.00000…
0.0000000e+00 0.0000000e+00 0.0000000e+00 0.0000000e+00 0.0000000e+00 0.0000000e+00 0.0000000e+00 0.0000000e+00 0.0000000e+00 0.0000000e+00 0.0000000e+00 0.0000000e+00 0.0000000e+00 0.0000000e+00 0.0000000e+00 0.0000000e+00 0.0000000e+00 0.0000000e+00 0.0000000e+00 0.0000000e+00 0.0000000e+00 1.0000000e+00 0.0000000e+00 0.0000000e+00 0.0000000e+00 0.0000000e+00 0.0000000e+00 0.0000000e+00 0.00000…
0.0000000e+00 0.0000000e+00 0.0000000e+00 0.0000000e+00 0.0000000e+00 0.0000000e+00 0.0000000e+00 0.0000000e+00 1.0000000e+00 0.0000000e+00 0.0000000e+00 0.0000000e+00 0.0000000e+00 0.0000000e+00 0.0000000e+00 0.0000000e+00 0.0000000e+00 0.0000000e+00 0.0000000e+00 0.0000000e+00 1.0000000e+00 1.0000000e+00 0.0000000e+00 0.0000000e+00 0.0000000e+00 0.0000000e+00 0.0000000e+00 0.0000000e+00 0.00000…
0.0000000e+00 0.0000000e+00 0.0000000e+00 0.0000000e+00 0.0000000e+00 0.0000000e+00 0.0000000e+00 0.0000000e+00 0.0000000e+00 0.0000000e+00 0.0000000e+00 0.0000000e+00 0.0000000e+00 0.0000000e+00 0.0000000e+00 0.0000000e+00 0.0000000e+00 0.0000000e+00 0.0000000e+00 0.0000000e+00 0.0000000e+00 0.0000000e+00 0.0000000e+00 0.0000000e+00 0.0000000e+00 0.0000000e+00 1.0000000e+00 0.0000000e+00 1.00000…
0.0000000e+00 0.0000000e+00 0.0000000e+00 0.0000000e+00 0.0000000e+00 0.0000000e+00 0.0000000e+00 0.0000000e+00 0.0000000e+00 0.0000000e+00 0.0000000e+00 0.0000000e+00 0.0000000e+00 1.0000000e+00 0.0000000e+00 0.0000000e+00 0.0000000e+00 0.0000000e+00 0.0000000e+00 0.0000000e+00 0.0000000e+00 0.0000000e+00 0.0000000e+00 0.0000000e+00 0.0000000e+00 0.0000000e+00 1.0000000e+00 0.0000000e+00 1.00000…
0.0000000e+00 0.0000000e+00 0.0000000e+00 0.0000000e+00 0.0000000e+00 0.0000000e+00 0.0000000e+00 0.0000000e+00 0.0000000e+00 0.0000000e+00 0.0000000e+00 0.0000000e+00 0.0000000e+00 1.0000000e+00 0.0000000e+00 0.0000000e+00 0.0000000e+00 0.0000000e+00 0.0000000e+00 0.0000000e+00 0.0000000e+00 0.0000000e+00 0.0000000e+00 0.0000000e+00 0.0000000e+00 0.0000000e+00 0.0000000e+00 0.0000000e+00 1.00000…
0.0000000e+00 0.0000000e+00 0.0000000e+00 0.0000000e+00 0.0000000e+00 0.0000000e+00 0.0000000e+00 0.0000000e+00 0.0000000e+00 0.0000000e+00 0.0000000e+00 0.0000000e+00 0.0000000e+00 1.0000000e+00 0.0000000e+00 0.0000000e+00 0.0000000e+00 0.0000000e+00 1.0000000e+00 0.0000000e+00 0.0000000e+00 0.0000000e+00 0.0000000e+00 0.0000000e+00 0.0000000e+00 0.0000000e+00 0.0000000e+00 0.0000000e+00 0.00000…
0.0000000e+00 0.0000000e+00 0.0000000e+00 0.0000000e+00 0.0000000e+00 0.0000000e+00 0.0000000e+00 0.0000000e+00 0.0000000e+00 0.0000000e+00 0.0000000e+00 0.0000000e+00 0.0000000e+00 0.0000000e+00 0.0000000e+00 0.0000000e+00 0.0000000e+00 0.0000000e+00 0.0000000e+00 0.0000000e+00 0.0000000e+00 0.0000000e+00 0.0000000e+00 0.0000000e+00 0.0000000e+00 0.0000000e+00 0.0000000e+00 0.0000000e+00 0.00000…
0.0000000e+00 0.0000000e+00 0.0000000e+00 0.0000000e+00 0.0000000e+00 0.0000000e+00 0.0000000e+00 0.0000000e+00 0.0000000e+00 0.0000000e+00 0.0000000e+00 0.0000000e+00 0.0000000e+00 0.0000000e+00 0.0000000e+00 0.0000000e+00 0.0000000e+00 0.0000000e+00 0.0000000e+00 0.0000000e+00 0.0000000e+00 0.0000000e+00 0.0000000e+00 0.0000000e+00 0.0000000e+00 0.0000000e+00 0.0000000e+00 0.0000000e+00 0.00000…
0.0000000e+00 0.0000000e+00 0.0000000e+00 0.0000000e+00 0.0000000e+00 0.0000000e+00 0.0000000e+00 0.0000000e+00 0.0000000e+00 0.0000000e+00 0.0000000e+00 0.0000000e+00 0.0000000e+00 0.0000000e+00 0.0000000e+00 0.0000000e+00 0.0000000e+00 0.0000000e+00 0.0000000e+00 0.0000000e+00 0.0000000e+00 0.0000000e+00 0.0000000e+00 0.0000000e+00 0.0000000e+00 0.0000000e+00 0.0000000e+00 0.0000000e+00 0.00000…
0.0000000e+00 0.0000000e+00 0.0000000e+00 0.0000000e+00 0.0000000e+00 0.0000000e+00 0.0000000e+00 0.0000000e+00 0.0000000e+00 0.0000000e+00 0.0000000e+00 0.0000000e+00 0.0000000e+00 0.0000000e+00 0.0000000e+00 0.0000000e+00 0.0000000e+00 0.0000000e+00 0.0000000e+00 0.0000000e+00 0.0000000e+00 0.0000000e+00 0.0000000e+00 0.0000000e+00 0.0000000e+00 0.0000000e+00 1.0000000e+00 0.0000000e+00 1.00000…
0.0000000e+00 0.0000000e+00 0.0000000e+00 0.0000000e+00 0.0000000e+00 0.0000000e+00 0.0000000e+00 0.0000000e+00 0.0000000e+00 0.0000000e+00 0.0000000e+00 0.0000000e+00 0.0000000e+00 0.0000000e+00 0.0000000e+00 0.0000000e+00 0.0000000e+00 0.0000000e+00 0.0000000e+00 0.0000000e+00 0.0000000e+00 0.0000000e+00 0.0000000e+00 0.0000000e+00 0.0000000e+00 0.0000000e+00 0.0000000e+00 0.0000000e+00 1.00000…
0.0000000e+00 0.0000000e+00 0.0000000e+00 0.0000000e+00 0.0000000e+00 0.0000000e+00 0.0000000e+00 0.0000000e+00 0.0000000e+00 0.0000000e+00 0.0000000e+00 0.0000000e+00 0.0000000e+00 0.0000000e+00 0.0000000e+00 0.0000000e+00 0.0000000e+00 0.0000000e+00 0.0000000e+00 0.0000000e+00 0.0000000e+00 0.0000000e+00 0.0000000e+00 0.0000000e+00 0.0000000e+00 0.0000000e+00 1.0000000e+00 0.0000000e+00 1.00000…
0.0000000e+00 0.0000000e+00 0.0000000e+00 0.0000000e+00 0.0000000e+00 0.0000000e+00 0.0000000e+00 0.0000000e+00 0.0000000e+00 0.0000000e+00 0.0000000e+00 0.0000000e+00 0.0000000e+00 0.0000000e+00 0.0000000e+00 0.0000000e+00 0.0000000e+00 0.0000000e+00 0.0000000e+00 0.0000000e+00 0.0000000e+00 0.0000000e+00 0.0000000e+00 0.0000000e+00 0.0000000e+00 0.0000000e+00 0.0000000e+00 0.0000000e+00 1.00000…
0.0000000e+00 0.0000000e+00 0.0000000e+00 0.0000000e+00 0.0000000e+00 0.0000000e+00 0.0000000e+00 0.0000000e+00 0.0000000e+00 0.0000000e+00 0.0000000e+00 0.0000000e+00 0.0000000e+00 0.0000000e+00 0.0000000e+00 0.0000000e+00 0.0000000e+00 0.0000000e+00 0.0000000e+00 0.0000000e+00 0.0000000e+00 0.0000000e+00 0.0000000e+00 0.0000000e+00 0.0000000e+00 0.0000000e+00 0.0000000e+00 0.0000000e+00 0.00000…
0.0000000e+00 0.0000000e+00 0.0000000e+00 0.0000000e+00 0.0000000e+00 0.0000000e+00 0.0000000e+00 0.0000000e+00 0.0000000e+00 0.0000000e+00 0.0000000e+00 0.0000000e+00 0.0000000e+00 0.0000000e+00 0.0000000e+00 0.0000000e+00 0.0000000e+00 0.0000000e+00 0.0000000e+00 0.0000000e+00 0.0000000e+00 0.0000000e+00 0.0000000e+00 0.0000000e+00 0.0000000e+00 0.0000000e+00 0.0000000e+00 0.0000000e+00 0.00000…
0.0000000e+00 0.0000000e+00 0.0000000e+00 0.0000000e+00 0.0000000e+00 0.0000000e+00 0.0000000e+00 0.0000000e+00 0.0000000e+00 0.0000000e+00 0.0000000e+00 0.0000000e+00 0.0000000e+00 0.0000000e+00 0.0000000e+00 0.0000000e+00 0.0000000e+00 0.0000000e+00 0.0000000e+00 0.0000000e+00 0.0000000e+00 0.0000000e+00 0.0000000e+00 0.0000000e+00 0.0000000e+00 0.0000000e+00 0.0000000e+00 0.0000000e+00 0.00000…
0.0000000e+00 0.0000000e+00 0.0000000e+00 0.0000000e+00 0.0000000e+00 0.0000000e+00 0.0000000e+00 0.0000000e+00 0.0000000e+00 0.0000000e+00 0.0000000e+00 0.0000000e+00 0.0000000e+00 0.0000000e+00 0.0000000e+00 0.0000000e+00 0.0000000e+00 0.0000000e+00 0.0000000e+00 0.0000000e+00 0.0000000e+00 0.0000000e+00 0.0000000e+00 0.0000000e+00 0.0000000e+00 0.0000000e+00 0.0000000e+00 0.0000000e+00 0.00000…
0.0000000e+00 0.0000000e+00 0.0000000e+00 0.0000000e+00 0.0000000e+00 0.0000000e+00 0.0000000e+00 0.0000000e+00 0.0000000e+00 0.0000000e+00 0.0000000e+00 0.0000000e+00 0.0000000e+00 0.0000000e+00 0.0000000e+00 0.0000000e+00 0.0000000e+00 0.0000000e+00 0.0000000e+00 0.0000000e+00 0.0000000e+00 0.0000000e+00 0.0000000e+00 0.0000000e+00 0.0000000e+00 0.0000000e+00 0.0000000e+00 0.0000000e+00 0.00000…

## Sheet: Figure 2b
Effect sizes:
OFT	EPM	NSF	SA
0.2417	0.55	0.9226	-0.7143
0.05116	0.85	0.008704	-0.3802
0.1118	0.9167	0.4613	-0.4571
0.2496	0.5152	-0.1099	-0.6429
0.2154	0.6242	-0.278	-0.4835
0.1719	0.3	-0.2052	-0.5455
0.3497	0.2848	-0.2909	-0.7758
0.03043	0.8667	0.4017	-0.01071
-0.09391	0.3455	0.1746	0.1978
0.1471	0.2	0.4978	-0.5676
0.1795	0.297	-0.3426	-0.3286
0.3285	0.2727	-0.1616	-0.02418
0.02632	0.6727	0.006465	-0.3011
-0.1395	0.07143	-0.3425	-0.2587
-0.1097	0.2619	0.1903	-0.3714
0.002609	0.4667	0.2524	-0.3297
0.0687	0.08333	-0.1393	-0.04176

## Sheet: Figure 2c
Fig 2c (top)	OFT						EPM						NSF						SI
	CS	CI	CII	CIV	mtDNA	MHI	CS	CI	CII	CIV	mtDNA	MHI	CS	CI	CII	CIV	mtDNA	MHI	CS	CI	CII	CIV	mtDNA	MHI
mPFC	0.3819	0.2021	0.2531	0.3798	0.08034	0.2417	0.7	0.6667	0.3	0.6333	0.5667	0.55	0.7398	0.4961	0.7659	0.8356	0.618	0.9226	-0.4964	-0.5571	-0.622	-0.5429	-0.03214	-0.7143
CPu	0.159	0.2123	0.08231	0.1145	0.2915	0.05116	0.65	0.8	0.6667	0.7667	0.7667	0.85	0.2437	0.1306	0.2263	0.3569	0.3569	0.008704	-0.5536	-0.4901	-0.5604	-0.5607	-0.5868	-0.3802
NAc	-0.04684	0.2738	0.1733	0.2278	0.1954	0.1118	0.2667	0.6833	0.6833	0.65	-0.1273	0.9167	0.1828	0.148	0.1306	0.5483	-0.1746	0.4613	-0.3286	-0.5893	-0.5357	-0.6648	-0.5429	-0.4571
OFC	0.2548	0.2416	0.1601	0.2417	0.01073	0.2496	0.7455	0.6606	0.7939	0.5758	0.6606	0.5152	-0.07112	-0.1746	-0.04526	-0.2909	-0.09698	-0.1099	0.1538	-0.4333	-0.5636	-0.4056	0.3333	-0.6429
Cereb	0.1315	0.1508	0.2215	0.09677	-0.02085	0.2154	0.2121	0.6485	0.5879	0.5515	0.1515	0.6242	-0.2392	-0.1616	-0.2651	-0.3685	-0.03233	-0.278	-0.4615	-0.3022	-0.3736	-0.3758	0.02857	-0.4835
M1	0.3614	0.2135	0.5123	0.3175	0.3117	0.1719	0.8	-0.3714	0.5	0.6	-0.2857	0.3	0.4104	-0.2319	0.2052	0.1539	-0.6671	-0.2052	-0.4615	-0.5245	-0.6154	-0.4266	-0.3497	-0.5455
SN	0.4168	0.1662	0.479	0.468	0.4489	0.3497	0.3091	0.1333	0.4424	0.3455	0.4909	0.2848	0.1358	-0.4747	0.2263	0.1228	0.2392	-0.2909	0.05934	-0.3319	-0.2352	-0.3802	0.1824	-0.7758
Amyg	0.07283	-0.05692	0.1986	0.1804	-0.003761	0.03043	0.3	0.4833	0.6	0.4286	0.2333	0.8667	0.2921	0.1461	0.5295	0.1853	0.2556	0.4017	0.08214	0.006593	0.01429	-0.09681	-0.1464	-0.01071
V1	0.2178	0.03769	0.1623	-0.01077	0.4831	-0.09391	0.503	0.6848	0.5879	0.4788	0.2242	0.3455	-0.05819	-0.07112	0.459	-0.09698	0.1358	0.1746	-0.3495	0.0989	-0.2692	-0.03297	-0.6176	0.1978
Hypoth	-0.01709	0.2118	0.05311	0.07692	0.2009	0.1471	0.4424	0.297	0.4909	0.4424	0.697	0.2	0.2004	0.3168	0.2133	0.4202	-0.0194	0.4978	0.3071	-0.2036	0.003571	0.01099	0.5931	-0.5676
Thal	0.1221	0.1197	0.3065	0.0106	0.09768	0.1795	0.3939	0.4667	0.3818	0.4788	0.5879	0.297	-0.09698	-0.2004	-0.3168	-0.2651	-0.1358	-0.3426	0.06786	-0.2214	-0.04286	0.1604	0.3	-0.3286
VN	-0.1084	0.07282	0.03179	0.02838	-0.1535	0.3285	-0.4424	-0.2	-0.07879	-0.1636	-0.3576	0.2727	-0.7693	-0.6659	-0.459	-0.5237	-0.7564	-0.1616	0.03736	-0.222	0.3011	-0.07253	0.2484	-0.02418
VTA	0.09219	-0.04342	0.002393	-0.07214	-0.2167	0.02632	-0.04242	0.103	0.2606	0.5394	-0.1515	0.6727	-0.3039	-0.472	-0.1358	-0.09698	-0.3297	0.006465	0.007143	-0.3011	-0.1956	-0.1297	0.2536	-0.3011
DGv	0.05043	0.02348	-0.04609	-0.06696	-0.1191	-0.1395	-0.25	-0.03333	-0.1333	0.03333	0	0.07143	-0.235	-0.47	-0.3656	-0.07833	0.0761	-0.3425	-0.2253	-0.2802	-0.3297	-0.3407	0.06294	-0.2587
CA3	0.1945	0.1096	0.06565	-0.06349	-0.07391	-0.1097	-0.2	0.3214	0.05	0.2727	0.1429	0.2619	0.01826	-0.1482	0.09574	0.09698	-0.2283	0.1903	-0.1714	-0.1464	-0.4107	-0.2357	-0.1033	-0.3714
DGd	0.009231	0.1992	-0.01385	-0.08174	-0.1795	0.002609	-0.05	0.5	0.35	0.08333	-0.2167	0.4667	-0.383	0.5222	-0.1567	-0.1654	-0.1132	0.2524	0.2429	-0.2	-0.2044	-0.2637	0.1214	-0.3297
PAG	0.03769	-0.006917	0.04435	-0.03739	-0.1792	0.0687	0.1167	0.1	0.1833	0.08333	-0.3333	0.08333	-0.02611	0.01741	-0.008704	-0.04352	-0.1132	-0.1393	0.2176	0.07692	0.3132	0.02747	0.3571	-0.04176
Soleus	0.07761	0.04342	-0.007863	-0.1255	-0.001026	-0.1275	-0.4303	-0.503	-0.4788	-0.7333	-0.5879	-0.2364	0.2004	-0.09698	-0.006465	-0.472	-0.07112	-0.1616	-0.8036	-0.7536	-0.6571	-0.4536	-0.5286	-0.4036
Heart	0.04386	0.1325	-0.1917	-0.02137	-0.01282	0.08359	-0.1905	-0.006061	0.3212	-0.09091	-0.4545	0.6071	0.5611	0.4461	0.653	0.6788	0.1487	0.8895	-0.5833	-0.5607	-0.06786	-0.4857	-0.5821	-0.15
Liver	-0.04212	-0.1947	-0.4096	-0.009158	-0.522	-0.04335	0.5879	0.3939	0.07879	0.2	-0.3939	0.5879	0.1228	-0.05819	0.4073	-0.6788	-0.3944	0.1746	-0.3464	-0.1	0.1536	-0.2179	0.08529	-0.06176
WG	-0.02137	0.2094	-0.1282	0.1722	0.06051	0.1104	0.2121	-0.006061	-0.01818	0.2242	-0.09091	0.1879	0.1616	0.0194	0.4461	-0.05819	0.3039	-0.07112	0.2321	-0.04643	0.3934	0.1393	0.2286	0.03571
AG	0.02625	-0.1323	-0.04977	0.116	0.1087	-0.127	-0.3697	0.3333	0.3526	-0.09091	-0.1758	0.6121	-0.4978	-0.3297	-0.1881	-0.6013	-0.4073	0.1616	0.1107	-0.02418	-0.1966	0.1929	-0.04286	0.04286
Fig 2c- scatterplots
	CII-motor	OFT z scored		MHI-NAc	z score EPM		MHI-mPFC	NSF		MHI-SN	Social Avoidance
C1		10.46	C1	91.35		C1	122.72		C1	95.95	-0.394781
C3	506.523	-63.55	C3	84.74		C3	113.25		C3	84.41
C2	631.015	168.82	C2	104.15		C2	112.88		C2	106.06	-0.599045
C4	357.551	-153.61	C4	102.7		C4	88.63		C4	98.95	-0.257085
C3 cort	600.946	-40.23	C3 cort	107.97	-9.05	C3 cort	86.21	160	C3 cort	120.25
D5		-104.29	D5		-12.61	D5		600	D5	98.82
C6	451.506	-73.96	C6	147.87		C6	113.66		C6	102.63	-0.173692
C5 cort		55.82	C5 cort	139.1	-1.39	C5 cort	96.83	410	C5 cort	100.5
D2	380.22	27.92	D2	79.62	-15.68	D2	86.78	60	D2	102.3
C5	413.193	100.47	C5	80.35		C5	113.93		C5	105	-0.40444
C1 cort		-114.63	C1 cort	90.79	-12.43	C1 cort	98.1	600	C1 cort	91.84
B1		-85.84	B1	90.78	-13.75	B1	87.81	253	B1	98.97
B4	406.98	98.42	B4	107.98	-8.03	B4	115.38	600	B4	96.2
A2	528.162	164.03	A2	158.61	-3.1	A2	111.33	600	A2	122.13
A1	411.289	80.15	A1	83.69	-10.73	A1	95.42	412	A1	119.92
A3		-81.35	A3	100.77	-8.83	A3	115.57	600	A3	106.85
SD12	616.246	138.66	SD12	64.65		SD12	96.26		SD12	90.94	0.178485
SD7		113.77	SD7	109.73		SD7	118.38		SD7		-0.278252
SD5	306.999	-72.53	SD5	130.91		SD5	94.39		SD5	86.68	0.865532
SD1	356.302	-43.88	SD1	55.32		SD1	79.68		SD1	57.64	0.785701
SD11	573.531	76.52	SD11	49.39		SD11	68.3		SD11	101.94	0.371499
SD9	363.328	88.15	SD9	120.31		SD9	85.4		SD9	108.22	-0.308026
SD2		-27.01	SD2	72.67		SD2	86.11		SD2	82.45	0.12564
SD8	357.895	-18.78	SD8	117.53		SD8	100.91		SD8	98.16	-0.166209
SD4	416.316	-47.38	SD4	58.58		SD4	84.02		SD4	94.14	0.100801
SD6	594.607	-31.01	SD6	131.34		SD6	124.64		SD6	114.2	-0.447632
SD3	248.859	-165.13	SD3	75.8		SD3	72.59		SD3	94.76	0.764499

## Sheet: Figure 2d
OFT Brain						OFT Tissue						EPM Brain						EPM Tissue						NSF Brain						NSF Tissue						SI Brain						SI Tissue
CS	COX	SDH	CI	mtDNA	MHI	CS	COX	SDH	CI	mtDNA	MHI	CS	COX	SDH	CI	mtDNA	MHI	CS	COX	SDH	CI	mtDNA	MHI	CS	COX	SDH	CI	mtDNA	MHI	CS	COX	SDH	CI	mtDNA	MHI	CS	COX	SDH	CI	mtDNA	MHI	CS	COX	SDH	CI	mtDNA	MHI
0.3819	0.2021	0.2531	0.3798	0.08034	0.2417	0.07761	0.04342	-0.007863	-0.1255	-0.001026	-0.1275	0.7	0.6667	0.3	0.6333	0.5667	0.55	-0.4303	-0.503	-0.4788	-0.7333	-0.5879	-0.2364	0.7398	0.4961	0.7659	0.8356	0.618	0.9226	0.2004	-0.09698	-0.006465	-0.472	-0.07112	-0.1616	-0.4964	-0.5571	-0.622	-0.5429	-0.03214	-0.7143	-0.8036	-0.7536	-0.6571	-0.4536	-0.5286	-0.4036
0.159	0.2123	0.08231	0.1145	0.2915	0.05116	0.04386	0.1325	-0.1917	-0.02137	-0.01282	0.08359	0.65	0.8	0.6667	0.7667	0.7667	0.85	-0.1905	-0.006061	0.3212	-0.09091	-0.4545	0.6071	0.2437	0.1306	0.2263	0.3569	0.3569	0.008704	0.5611	0.4461	0.653	0.6788	0.1487	0.8895	-0.5536	-0.4901	-0.5604	-0.5607	-0.5868	-0.3802	-0.5833	-0.5607	-0.06786	-0.4857	-0.5821	-0.15
-0.04684	0.2738	0.1733	0.2278	0.1954	0.1118	-0.04212	-0.1947	-0.4096	-0.009158	-0.522	-0.04335	0.2667	0.6833	0.6833	0.65	-0.1273	0.9167	0.5879	0.3939	0.07879	0.2	-0.3939	0.5879	0.1828	0.148	0.1306	0.5483	-0.1746	0.4613	0.1228	-0.05819	0.4073	-0.6788	-0.3944	0.1746	-0.3286	-0.5893	-0.5357	-0.6648	-0.5429	-0.4571	-0.3464	-0.1	0.1536	-0.2179	0.08529	-0.06176
0.2548	0.2416	0.1601	0.2417	0.01073	0.2496	-0.02137	0.2094	-0.1282	0.1722	0.06051	0.1104	0.7455	0.6606	0.7939	0.5758	0.6606	0.5152	0.2121	-0.006061	-0.01818	0.2242	-0.09091	0.1879	-0.07112	-0.1746	-0.04526	-0.2909	-0.09698	-0.1099	0.1616	0.0194	0.4461	-0.05819	0.3039	-0.07112	0.1538	-0.4333	-0.5636	-0.4056	0.3333	-0.6429	0.2321	-0.04643	0.3934	0.1393	0.2286	0.03571
0.1315	0.1508	0.2215	0.09677	-0.02085	0.2154	0.02625	-0.1323	-0.04977	0.116	0.1087	-0.127	0.2121	0.6485	0.5879	0.5515	0.1515	0.6242	-0.3697	0.3333	0.3526	-0.09091	-0.1758	0.6121	-0.2392	-0.1616	-0.2651	-0.3685	-0.03233	-0.278	-0.4978	-0.3297	-0.1881	-0.6013	-0.4073	0.1616	-0.4615	-0.3022	-0.3736	-0.3758	0.02857	-0.4835	0.1107	-0.02418	-0.1966	0.1929	-0.04286	0.04286
0.3614	0.2135	0.5123	0.3175	0.3117	0.1719							0.8	-0.3714	0.5	0.6	-0.2857	0.3							0.4104	-0.2319	0.2052	0.1539	-0.6671	-0.2052							-0.4615	-0.5245	-0.6154	-0.4266	-0.3497	-0.5455
0.4168	0.1662	0.479	0.468	0.4489	0.3497							0.3091	0.1333	0.4424	0.3455	0.4909	0.2848							0.1358	-0.4747	0.2263	0.1228	0.2392	-0.2909							0.05934	-0.3319	-0.2352	-0.3802	0.1824	-0.7758
0.07283	-0.05692	0.1986	0.1804	-0.003761	0.03043							0.3	0.4833	0.6	0.4286	0.2333	0.8667							0.2921	0.1461	0.5295	0.1853	0.2556	0.4017							0.08214	0.006593	0.01429	-0.09681	-0.1464	-0.01071
0.2178	0.03769	0.1623	-0.01077	0.4831	-0.09391							0.503	0.6848	0.5879	0.4788	0.2242	0.3455							-0.05819	-0.07112	0.459	-0.09698	0.1358	0.1746							-0.3495	0.0989	-0.2692	-0.03297	-0.6176	0.1978
-0.01709	0.2118	0.05311	0.07692	0.2009	0.1471							0.4424	0.297	0.4909	0.4424	0.697	0.2							0.2004	0.3168	0.2133	0.4202	-0.0194	0.4978							0.3071	-0.2036	0.003571	0.01099	0.5931	-0.5676
0.1221	0.1197	0.3065	0.0106	0.09768	0.1795							0.3939	0.4667	0.3818	0.4788	0.5879	0.297							-0.09698	-0.2004	-0.3168	-0.2651	-0.1358	-0.3426							0.06786	-0.2214	-0.04286	0.1604	0.3	-0.3286
-0.1084	0.07282	0.03179	0.02838	-0.1535	0.3285							-0.4424	-0.2	-0.07879	-0.1636	-0.3576	0.2727							-0.7693	-0.6659	-0.459	-0.5237	-0.7564	-0.1616							0.03736	-0.222	0.3011	-0.07253	0.2484	-0.02418
0.09219	-0.04342	0.002393	-0.07214	-0.2167	0.02632							-0.04242	0.103	0.2606	0.5394	-0.1515	0.6727							-0.3039	-0.472	-0.1358	-0.09698	-0.3297	0.006465							0.007143	-0.3011	-0.1956	-0.1297	0.2536	-0.3011
0.05043	0.02348	-0.04609	-0.06696	-0.1191	-0.1395							-0.25	-0.03333	-0.1333	0.03333	0	0.07143							-0.235	-0.47	-0.3656	-0.07833	0.0761	-0.3425							-0.2253	-0.2802	-0.3297	-0.3407	0.06294	-0.2587
0.1945	0.1096	0.06565	-0.06349	-0.07391	-0.1097							-0.2	0.3214	0.05	0.2727	0.1429	0.2619							0.01826	-0.1482	0.09574	0.09698	-0.2283	0.1903							-0.1714	-0.1464	-0.4107	-0.2357	-0.1033	-0.3714
0.009231	0.1992	-0.01385	-0.08174	-0.1795	0.002609							-0.05	0.5	0.35	0.08333	-0.2167	0.4667							-0.383	0.5222	-0.1567	-0.1654	-0.1132	0.2524							0.2429	-0.2	-0.2044	-0.2637	0.1214	-0.3297
0.03769	-0.006917	0.04435	-0.03739	-0.1792	0.0687							0.1167	0.1	0.1833	0.08333	-0.3333	0.08333							-0.02611	0.01741	-0.008704	-0.04352	-0.1132	-0.1393							0.2176	0.07692	0.3132	0.02747	0.3571	-0.04176

[truncated: 19 more sheets: Figure 3a, Figure 3b, Figure 3c, Figure 3d, Figure 3e, Figure 3g, Figure 4b, Figure 4c, S. fig 1, S. fig 2 , S. fig 4, S. fig 5, S. fig 6, S. fig 7, S. fig 8, S. fig 9, S. fig 10, S. fig 11, S. fig 12]
